# Supplementary material for: Tradeoff between speed and robustness in primordium initiation mediated by auxin-CUC1 interaction
Source: Nat Commun. 2024 Jul 13;15:5911. doi: 10.1038/s41467-024-50172-9 (PMC11246466; doi:10.1038/s41467-024-50172-9)
Supplement: Supplementary file 4 — Supplementary Data 1 [file 41467_2024_50172_MOESM4_ESM.zip]

Archive with 31 entries (28 files):
- create_run_20231010_demo.py
- MassSpringAuxin/
- MassSpringAuxin/specifications
- MassSpringAuxin/CellDisk.txt
- MassSpringAuxin/run_20230612.py
- MassSpringAuxin/Makefile
- MassSpringAuxin/pal.map
- MassSpringAuxin/CellDisk.png
- MassSpringAuxin/LSspecifications
- MassSpringAuxin/CellDisk.qrc
- MassSpringAuxin/Init_blank_72cells_2023-09-07.mdxm
- MassSpringAuxin/CellDisk.hpp
- MassSpringAuxin/CellDisk.mdxv
- MassSpringAuxin/CellDisk.cpp
- MassSpringAuxin/anim.a
- MassSpringAuxin/icon
- MassSpringAuxin/.vscode/
- MassSpringAuxin/MorphoDynamX.py
- MassSpringAuxin/.vscode/settings.json
- MassSpringAuxin/.vscode/c_cpp_properties.json
- Modeling_analysis_2023-10-10_demo.R
- __MACOSX/._Modeling_analysis_2023-10-10_demo.R
- Parse_output_2023-10-10_demo.R
- Plots/
- Plots/AuxMaxNum_WT-drmy1_growth-rates.png
- Plots/AuxMaxNum_plast0-8.png
- Plots/auxConc_plast_0-8_t100.png
- RData_20231010.RData
- Readme.pdf
- __MACOSX/._Readme.pdf
- run_20231010.py
