# Supplementary material for: Tradeoff between speed and robustness in primordium initiation mediated by auxin-CUC1 interaction
Source: Nat Commun. 2024 Jul 13;15:5911. doi: 10.1038/s41467-024-50172-9 (PMC11246466; doi:10.1038/s41467-024-50172-9)
Supplement: Supplementary file 4 — Supplementary Data 1 [file 41467_2024_50172_MOESM4_ESM.zip › MassSpringAuxin/CellDisk.mdxv]

// Parameters for MorphoDynamX
[Main]
MDXVersion: 2.0
MDXRevision: 2-744
ClearColor: 0
SurfOffset: 0.01
Slices: 250
ScreenSampling: 1
TileCount: 20
MaxTexSize: 1024 1024 1024

DrawNormals: 0
DrawOffset: 1
DrawZeroLabels: 0
DrawNhbds: 0
DeleteBadVertex: false
CudaHoldMem: 0

MeshPointSize: 5
MeshLineWidth: 1
SeedStack: false
VoxelEditRadius: 25
VoxelEditMaxPix: 1024000

[Labels]
Color: 1 0 0 1
Color: 0 1 0 1
Color: 0 0 1 1
Color: 1 1 0 1
Color: 1 0 1 1
Color: 0 1 1 1
Color: 0.5 0 0 1
Color: 0 0.5 0 1
Color: 0 0 0.5 1
Color: 0.5 0 0.5 1
Color: 0.5 0.5 0 1
Color: 1 0 0.5 1
Color: 0.5 0.5 1 1
Color: 0 0.5 1 1
Color: 0.5 0 1 1
Color: 1 0.5 0 1


[Colors]
GeneralBackground: 0 0 0 1
GeneralClippingPlane1: 0.913725 0.913725 0.913725 1
GeneralClippingPlane2: 0.913725 0.913725 0.913725 1
GeneralClippingPlane3: 0.913725 0.913725 0.913725 1
GeneralCuttingSurface: 0.913725 0.913725 0.913725 1
GeneralLegend: 1 1 1 1
GeneralScaleBar: 1 1 1 1
GeneralEditedpixels: 1 1 1 1
Stack1Mesh: 1 1 0 1
Stack1Border: 0 1 1 1
Stack1Selection: 1 0 0 1
Stack1Celllabels: 1 1 1 1
Stack1StackBoundingBox: 0.501961 0.501961 0.501961 1
Stack2Mesh: 1 1 0 1
Stack2Border: 0 1 1 1
Stack2Selection: 1 0 0 1
Stack2Celllabels: 1 1 1 1
Stack2StackBoundingBox: 0.501961 0.501961 0.501961 1

[Main]
DrawClipBox: false
Spinning: 100000
FlySpeed: 0.005
Brightness: 0
Contrast: 1
Shininess: 32
Specular: 0.2
UnsharpStrength: 1
MaxNbPeels: 10
CameraFrame: 1 2.19965e-19 -1.11022e-16 0 -2.19965e-19 1 -2.10475e-34 0 1.11022e-16 2.34896e-34 1 0 -2.96215e-12 2.87548e-12 -120.711 1
SceneRadius: 500
CameraZoom: 0.768


[Clip1]
Enable: false
Grid: false
Width: 13.1547
GridSize: 1
GridSquares: 3
GridColor: 11
Normal: 1 0 0
Frame: 1 0 0 0 0 1 0 0 0 0 1 0 0 0 0 1


[Clip2]
Enable: false
Grid: false
Width: 13.1547
GridSize: 1
GridSquares: 3
GridColor: 12
Normal: 0 1 0
Frame: 1 0 0 0 0 1 0 0 0 0 1 0 0 0 0 1


[Clip3]
Enable: false
Grid: false
Width: 13.1547
GridSize: 1
GridSquares: 3
GridColor: 13
Normal: 0 0 1
Frame: 1 0 0 0 0 1 0 0 0 0 1 0 0 0 0 1


[Stack1]
StackFile: 
WorkStackFile: 
MeshFile: Init_blank_72cells_2023-09-07.mdxm
MainShow: false
MainBright:1
MainOpacity:0.8
Main16Bit:false
MainLabels:false
WorkShow: false
WorkBright:1
WorkOpacity:0.7595
Work16Bit:false
WorkLabels:false
SurfBright:1
SurfOpacity:1
SurfBlend:true
SurfCull:true
SurfShade:true
ShowTrans:false
ShowBBox:false
ShowScale:false
TieScales:true
ScaleX:1
ScaleY:1
ScaleZ:1
Scale:1.73205
LoadMeshScaleUm: false
LoadMeshTransform: false
MeshShift: 0
CCName: Tissue
MainColorMap: Interpolation:\srgb\nClamp:\strue\nExteriorColor:\s0,0,0,0\nColoredPos:\s0-0,0,0,0\nColoredPos:\s1-0,1,0,1\n
WorkColorMap: Interpolation:\srgb\nClamp:\strue\nExteriorColor:\s0,0,0,0\nColoredPos:\s0-0,0,0,0\nColoredPos:\s1-0,1,1,1\n
Frame: 1 0 0 0 0 1 0 0 0 0 1 0 0 0 0 1
Trans: 1 0 0 0 0 1 0 0 0 0 1 0 0 0 0 1


[Stack2]
StackFile: 
WorkStackFile: 
MeshFile: 
MainShow: false
MainBright:1
MainOpacity:0.8
Main16Bit:false
MainLabels:false
WorkShow: false
WorkBright:1
WorkOpacity:0.8
Work16Bit:false
WorkLabels:false
SurfBright:1
SurfOpacity:1
SurfBlend:false
SurfCull:true
SurfShade:true
ShowTrans:false
ShowBBox:false
ShowScale:false
TieScales:true
ScaleX:1
ScaleY:1
ScaleZ:1
Scale:1.73205
LoadMeshScaleUm: true
LoadMeshTransform: false
MeshShift: 0
CCName: Tissue
MainColorMap: Interpolation:\srgb\nClamp:\strue\nExteriorColor:\s0,0,0,0\nColoredPos:\s0-0,0,0,0\nColoredPos:\s1-1,0,0,1\n
WorkColorMap: Interpolation:\srgb\nClamp:\strue\nExteriorColor:\s0,0,0,0\nColoredPos:\s0-0,0,0,0\nColoredPos:\s1-1,1,0,1\n
Frame: 1 0 0 0 0 1 0 0 0 0 1 0 0 0 0 1
Trans: 1 0 0 0 0 1 0 0 0 0 1 0 0 0 0 1


[Plane]
DrawCutSurf: false
Mode: 0
CutSurfGrid: false
Material: 0
Size: 0 0 0
SurfSize: 15 15
LineWidth: 1
BezPoints: 5 5
Frame: 1 0 0 0 0 1 0 0 0 0 1 0 0 0 0 1
BezPointList: -7.5 -7.5 0
BezPointList: -3.75 -7.5 0
BezPointList: 0 -7.5 0
BezPointList: 3.75 -7.5 0
BezPointList: 7.5 -7.5 0
BezPointList: -7.5 -3.75 0
BezPointList: -3.75 -3.75 0
BezPointList: 0 -3.75 0
BezPointList: 3.75 -3.75 0
BezPointList: 7.5 -3.75 0
BezPointList: -7.5 0 0
BezPointList: -3.75 0 0
BezPointList: 0 0 0
BezPointList: 3.75 0 0
BezPointList: 7.5 0 0
BezPointList: -7.5 3.75 0
BezPointList: -3.75 3.75 0
BezPointList: 0 3.75 0
BezPointList: 3.75 3.75 0
BezPointList: 7.5 3.75 0
BezPointList: -7.5 7.5 0
BezPointList: -3.75 7.5 0
BezPointList: 0 7.5 0
BezPointList: 3.75 7.5 0
BezPointList: 7.5 7.5 0

[ScaleBar]
AutoScale: true
Unit:m
MinSize: 50
MaxSize: 200
AutoUnit: true
Position: BottomRight
Direction: Horizontal
TextPosition: Out
Thickness: 5
ShiftBorder: 20 20
FontSize: 12

[ColorBar]
ScaleLength: 0.3
Width: 20
DistanceToBorder: 5
TextToBar: 5
TickSize: 2
ExpSize: 0.7
Epsilon: 1e-09
LineWidth: 2
Position: TopLeft
FontSize: 10
Orientation: Vertical

[Process]
ProcessName: Mesh/Attributes/Manage Attributes
NumParms: 1
ParmName: Mesh Id
ParmString: 0
ProcessName: Mesh/Attributes/Save Attributes to CSV
NumParms: 1
ParmName: Filename
ParmString: 
ProcessName: Mesh/Axis/Clear Axis Attribute
NumParms: 2
ParmName: Axis Name
ParmString: 
ParmName: Erase All
ParmString: All
ProcessName: Mesh/Axis/Load Axis Attribute
NumParms: 2
ParmName: Axis Name
ParmString: 
ParmName: Input File
ParmString: 
ProcessName: Mesh/Axis/Save Axis Attribute
NumParms: 2
ParmName: Axis Name
ParmString: 
ParmName: Output File
ParmString: 
ProcessName: Mesh/Axis/Set Axis Line Width
NumParms: 2
ParmName: Axis Name
ParmString: 
ParmName: Width
ParmString: 2.0
ProcessName: Mesh/Cell Atlas 3D/A Analyze Cells 3D
NumParms: 3
ParmName: Surface Mesh
ParmString: Surface Mesh
ParmName: Volume Threshold
ParmString: 0
ParmName: Mode
ParmString: 0
ProcessName: Mesh/Cell Atlas 3D/Cell Centroids
NumParms: 0
ProcessName: Mesh/Cell Atlas 3D/Cell Property Map
NumParms: 0
ProcessName: Mesh/Cell Atlas 3D/Nucleus Stress/Create Contour Attr Map
NumParms: 0
ProcessName: Mesh/Cell Atlas 3D/Nucleus Stress/Export Nucleus Stress Data Steve
NumParms: 3
ParmName: Filename Contour Data
ParmString: 
ParmName: Filename Min Distance
ParmString: 
ParmName: Wall Type Min Distance
ParmString: Side
ProcessName: Mesh/Cell Atlas 3D/Test/Export Cell Wall Data
NumParms: 1
ParmName: Filename
ParmString: 
ProcessName: Mesh/Cell Atlas 3D/Test/Export Face Data
NumParms: 1
ParmName: Filename
ParmString: 
ProcessName: Mesh/Cell Atlas 3D/Test/Export Face Data2
NumParms: 2
ParmName: Filename
ParmString: 
ParmName: Histogram Bins
ParmString: 20
ProcessName: Mesh/Cell Atlas 3D/Test/Set Cell Wall Labels
NumParms: 1
ParmName: Face Labeling
ParmString: Face Type
ProcessName: Mesh/Cell Atlas 3D/Test/Set Volume Label
NumParms: 1
ParmName: Label
ParmString: 1
ProcessName: Mesh/Cell Atlas 3D/Tools/Collapse Bezier Points
NumParms: 0
ProcessName: Mesh/Cell Axis/Cell Axis Load
NumParms: 2
ParmName: Type
ParmString: PDG
ParmName: Input File
ParmString: 
ProcessName: Mesh/Cell Axis/Cell Axis Save
NumParms: 1
ParmName: Output File
ParmString: 
ProcessName: Mesh/Cell Axis/Fibril Orientations
NumParms: 5
ParmName: Border Size
ParmString: 1.0
ParmName: Min Ratio
ParmString: 0.25
ParmName: Blur Radius
ParmString: 1.0
ParmName: Scale
ParmString: 10.0
ParmName: Axis Name
ParmString: Fibril Orientation
ProcessName: Mesh/Cell Axis/Shape Analysis/Compute PCA 2D
NumParms: 5
ParmName: Display
ParmString: Ratio
ParmName: Heat Name
ParmString: PCA 2D
ParmName: Scale
ParmString: 2.0
ParmName: Line Width
ParmString: 2.0
ParmName: PCA Attribute
ParmString: PCA 2D
ProcessName: Mesh/Contour/Arrange Contours
NumParms: 4
ParmName: Width
ParmString: 2000.0
ParmName: Spacing
ParmString: 10.0 10.0
ParmName: Heat
ParmString: 
ParmName: Labeling
ParmString: 
ProcessName: Mesh/Contour/Create Contours
NumParms: 8
ParmName: CC Name In
ParmString: 
ParmName: CC Name Out
ParmString: Contours
ParmName: Mesh In
ParmString: Current
ParmName: Mesh Out
ParmString: Current
ParmName: Label Group
ParmString: Sample
ParmName: Label Name
ParmString: Sample 1
ParmName: Clear CC
ParmString: No
ParmName: Relabel
ParmString: Yes
ProcessName: Mesh/Contour/Create LEC
NumParms: 2
ParmName: LEC Name
ParmString: 
ParmName: Circle Points
ParmString: 20
ProcessName: Mesh/Contour/Load Contours
NumParms: 3
ParmName: Directory
ParmString: Contours
ParmName: File Pattern
ParmString: *.txt
ParmName: CC Name
ParmString: Contour
ProcessName: Mesh/Contour/Rotate Min Axis
NumParms: 1
ParmName: Min Axis
ParmString: Yes
ProcessName: Mesh/Contour/Select Bad Contours
NumParms: 0
ProcessName: Mesh/Contour/Select by Percentile
NumParms: 3
ParmName: Labeling
ParmString: Species
ParmName: Percentile
ParmString: 85.0
ParmName: Select Vertices
ParmString: Yes
ProcessName: Mesh/Contour/Trim Contours
NumParms: 0
ProcessName: Mesh/Contour/Vofely Load Contours
NumParms: 15
ParmName: Cell Directory
ParmString: Contours
ParmName: Cell File Pattern
ParmString: *.txt
ParmName: Cell CC Name
ParmString: Cell Contours
ParmName: Cell Id Col
ParmString: Sample_Number
ParmName: Leaf Directory
ParmString: Contours
ParmName: Leaf File Pattern
ParmString: *.ply
ParmName: Leaf CC Name
ParmString: Leaf Contours
ParmName: Leaf Id Col
ParmString: Sample
ParmName: Scale Col
ParmString: Scale
ParmName: Clade Col
ParmString: Clade
ParmName: Species Col
ParmString: Species
ParmName: Side Col
ParmString: Side
ParmName: Species Id Col
ParmString: Species Id
ParmName: CSV File Name
ParmString: VofelyMetadata.csv
ParmName: CSV Attribute
ParmString: Vofely
ProcessName: Mesh/Creation/Extrude Faces
NumParms: 2
ParmName: Complex Name Out
ParmString: 
ParmName: Distance
ParmString: 1.0
ProcessName: Mesh/Creation/Extrude Triangles Parallel
NumParms: 4
ParmName: Complex Name
ParmString: 
ParmName: Complex Name Out
ParmString: 
ParmName: Distance
ParmString: 1.0
ParmName: Scaling
ParmString: 1.0
ProcessName: Mesh/Creation/Marching Cubes Surface
NumParms: 2
ParmName: Cube Size
ParmString: 5.0
ParmName: Threshold
ParmString: 5000
ProcessName: Mesh/Creation/Mesh Cutting Surface
NumParms: 0
ProcessName: Mesh/Heat Map/Heat Map
NumParms: 10
ParmName: Measure
ParmString: /Geometry/Area
ParmName: Force Recalc
ParmString: Yes
ParmName: Change Map
ParmString: No
ParmName: Change Dir
ParmString: Increasing
ParmName: Change Type
ParmString: Ratio
ParmName: Growth Time
ParmString: 0.0001
ParmName: Custom Range
ParmString: No
ParmName: Range Min
ParmString: 0.0
ParmName: Range Max
ParmString: 1.0
ParmName: Heat Map
ParmString: 
ProcessName: Mesh/Heat Map/Measures2D/Contour/Area
NumParms: 3
ParmName: Heat Name
ParmString: Area
ParmName: Smooth Passes
ParmString: 0
ParmName: Smooth Amount
ParmString: 0.1
ProcessName: Mesh/Heat Map/Measures2D/Contour/Aspect Ratio
NumParms: 3
ParmName: Heat Name
ParmString: Aspect Ratio
ParmName: Smooth Passes
ParmString: 0
ParmName: Smooth Amount
ParmString: 0.1
ProcessName: Mesh/Heat Map/Measures2D/Contour/Circularity
NumParms: 3
ParmName: Heat Name
ParmString: Circularity
ParmName: Smooth Passes
ParmString: 0
ParmName: Smooth Amount
ParmString: 0.1
ProcessName: Mesh/Heat Map/Measures2D/Contour/Convexity
NumParms: 3
ParmName: Heat Name
ParmString: Lobeyness
ParmName: Smooth Passes
ParmString: 0
ParmName: Smooth Amount
ParmString: 0.1
ProcessName: Mesh/Heat Map/Measures2D/Contour/InVisibility
NumParms: 3
ParmName: Heat Name
ParmString: InVisibility
ParmName: Smooth Passes
ParmString: 0
ParmName: Smooth Amount
ParmString: 0.1
ProcessName: Mesh/Heat Map/Measures2D/Contour/LEC
NumParms: 3
ParmName: Heat Name
ParmString: LEC
ParmName: Smooth Passes
ParmString: 0
ParmName: Smooth Amount
ParmString: 0.1
ProcessName: Mesh/Heat Map/Measures2D/Contour/Lobeyness
NumParms: 3
ParmName: Heat Name
ParmString: Lobeyness
ParmName: Smooth Passes
ParmString: 0
ParmName: Smooth Amount
ParmString: 0.1
ProcessName: Mesh/Heat Map/Measures2D/Contour/Max Axis
NumParms: 3
ParmName: Heat Name
ParmString: Max Axis
ParmName: Smooth Passes
ParmString: 0
ParmName: Smooth Amount
ParmString: 0.1
ProcessName: Mesh/Heat Map/Measures2D/Contour/Min Axis
NumParms: 3
ParmName: Heat Name
ParmString: Min Axis
ParmName: Smooth Passes
ParmString: 0
ParmName: Smooth Amount
ParmString: 0.1
ProcessName: Mesh/Heat Map/Measures2D/Contour/Min Rectangle
NumParms: 3
ParmName: Heat Name
ParmString: Min Rectangle
ParmName: Smooth Passes
ParmString: 0
ParmName: Smooth Amount
ParmString: 0.1
ProcessName: Mesh/Heat Map/Measures2D/Contour/Rectangularity
NumParms: 3
ParmName: Heat Name
ParmString: Rectangularity
ParmName: Smooth Passes
ParmString: 0
ParmName: Smooth Amount
ParmString: 0.1
ProcessName: Mesh/Heat Map/Measures2D/Contour/Solidity
NumParms: 3
ParmName: Heat Name
ParmString: Solidity
ParmName: Smooth Passes
ParmString: 0
ParmName: Smooth Amount
ParmString: 0.1
ProcessName: Mesh/Heat Map/Measures2D/Contour/Visibility
NumParms: 3
ParmName: Heat Name
ParmString: Visibility
ParmName: Smooth Passes
ParmString: 0
ParmName: Smooth Amount
ParmString: 0.1
ProcessName: Mesh/Heat Map/Measures2D/Geometry/Area
NumParms: 1
ParmName: Heat Name
ParmString: Area
ProcessName: Mesh/Heat Map/Measures2D/Geometry/Junction Distance
NumParms: 3
ParmName: Heat Name
ParmString: Junction Distance
ParmName: Mode
ParmString: Min
ParmName: Only Direct Junctions
ParmString: No
ProcessName: Mesh/Heat Map/Measures2D/Geometry/Neighbors
NumParms: 1
ParmName: Heat Name
ParmString: Neighbors
ProcessName: Mesh/Heat Map/Measures2D/Geometry/Perimeter
NumParms: 1
ParmName: Heat Name
ParmString: Perimeter
ProcessName: Mesh/Heat Map/Measures2D/Location/Associated Bezier X
NumParms: 1
ParmName: Heat Name
ParmString: Cell Wall Heat
ProcessName: Mesh/Heat Map/Measures2D/Location/Cell Distance
NumParms: 2
ParmName: Heat Name
ParmString: Cell Distance
ParmName: Wall Weights
ParmString: 1
ProcessName: Mesh/Heat Map/Measures2D/Shape/Bending
NumParms: 1
ParmName: Heat Name
ParmString: Bending
ProcessName: Mesh/Heat Map/Measures2D/Signal/Average
NumParms: 2
ParmName: Heat Name
ParmString: Average
ParmName: Signal
ParmString: 
ProcessName: Mesh/Heat Map/Measures2D/Signal/Total
NumParms: 2
ParmName: Heat Name
ParmString: Total
ParmName: Signal
ParmString: 
ProcessName: Mesh/Heat Map/Measures3D/Geometry/Cell Wall Area
NumParms: 1
ParmName: Heat Name
ParmString: Cell Wall Area
ProcessName: Mesh/Heat Map/Measures3D/Geometry/Volume
NumParms: 1
ParmName: Heat Name
ParmString: Volume
ProcessName: Mesh/Heat Map/Measures3D/Location/Associated Bezier X
NumParms: 1
ParmName: Heat Name
ParmString: Associated Bezier X
ProcessName: Mesh/Heat Map/Measures3D/Location/Distance To Bezier
NumParms: 2
ParmName: Heat Name
ParmString: Distance To Bezier
ParmName: Bezier Line
ParmString: No
ProcessName: Mesh/Heat Map/Measures3D/Location/Distance To Mesh
NumParms: 1
ParmName: Heat Name
ParmString: Distance To Mesh
ProcessName: Mesh/Heat Map/Measures3D/Signal/Average
NumParms: 2
ParmName: Heat Name
ParmString: Average
ParmName: Signal
ParmString: 
ProcessName: Mesh/Heat Map/Measures3D/Signal/Total
NumParms: 2
ParmName: Heat Name
ParmString: Total
ParmName: Signal
ParmString: 
ProcessName: Mesh/Heat Map/Measures3D/Test/Distance Attr Maps
NumParms: 3
ParmName: Heat Name
ParmString: Distance To Mesh
ParmName: Attr Map 1
ParmString: 
ParmName: Attr Map 2
ParmString: 
ProcessName: Mesh/Heat Map/Measures3D/Test/Heat Sum Cell Walls
NumParms: 3
ParmName: Mode
ParmString: Average
ParmName: Heat Name
ParmString: Cell Wall Heat
ParmName: Signal
ParmString: 
ProcessName: Mesh/Heat Map/Measures3D/Test/Heat distance Nucleus
NumParms: 5
ParmName: Heat Name
ParmString: Cell Wall Heat
ParmName: Signal
ParmString: 
ParmName: Ignore Z
ParmString: No
ParmName: Nucleus size threshold
ParmString: -1.0
ParmName: Filter
ParmString: 0.1
ProcessName: Mesh/Heat Map/Operators/Average
NumParms: 2
ParmName: Heat Name
ParmString: 
ParmName: Labeling
ParmString: 
ProcessName: Mesh/Heat Map/Operators/Combine
NumParms: 11
ParmName: Heat Map 1
ParmString: A1
ParmName: Heat Map 2
ParmString: A2
ParmName: Combination
ParmString: Yes
ParmName: Combination Type
ParmString: Addition (A + B)
ParmName: Transformation
ParmString: No
ParmName: Transformation Type
ParmString: Neighborhood
ParmName: Transformation Type 2
ParmString: Average
ParmName: Ignore Parent
ParmString: Yes
ParmName: Lower Threshold
ParmString: 0
ParmName: Upper Threshold
ParmString: 100000
ParmName: New Heat Map
ParmString: 
ProcessName: Mesh/Heat Map/Operators/Percentile
NumParms: 3
ParmName: Heat Name
ParmString: 
ParmName: Labeling
ParmString: 
ParmName: Percentile
ParmString: 50.0
ProcessName: Mesh/Heat Map/Tools/Heat Map Load
NumParms: 3
ParmName: File Name
ParmString: 
ParmName: Column
ParmString: 2
ParmName: Border Size
ParmString: 1.0
ProcessName: Mesh/Heat Map/Tools/Heat Map Save
NumParms: 5
ParmName: Heat Name
ParmString: 
ParmName: Labeling
ParmString: 
ParmName: File Name
ParmString: 
ParmName: Use Selection
ParmString: No
ParmName: Export Labelings
ParmString: No
ProcessName: Mesh/Heat Map/Tools/Heat Map Scale
NumParms: 2
ParmName: Type
ParmString: Inverse
ParmName: Heat Name
ParmString: 
ProcessName: Mesh/Heat Map/Tools/Select By Heat
NumParms: 3
ParmName: Lower Threshold
ParmString: 0.0
ParmName: Upper Threshold
ParmString: 1.0
ParmName: Reset Selection
ParmString: Yes
ProcessName: Mesh/Heat Map/Tools/Set Range
NumParms: 2
ParmName: Min
ParmString: 
ParmName: Max
ParmString: 
ProcessName: Mesh/Lineage Tracking/Load Parents
NumParms: 4
ParmName: File Name
ParmString: 
ParmName: File Type
ParmString: CSV
ParmName: Keep
ParmString: No
ParmName: Labeling
ParmString: No
ProcessName: Mesh/Lineage Tracking/Reset Parents
NumParms: 1
ParmName: Labeling
ParmString: Parents
ProcessName: Mesh/Lineage Tracking/Save Parents
NumParms: 4
ParmName: File Name
ParmString: 
ParmName: Existing Only
ParmString: Yes
ParmName: Labeling
ParmString: Parents
ParmName: Dimension
ParmString: Face
ProcessName: Mesh/Lineage Tracking/Select Parents
NumParms: 2
ParmName: Labeling
ParmString: Parents
ParmName: Parent Label
ParmString: 0
ProcessName: Mesh/Lineage Tracking/Set Parents
NumParms: 2
ParmName: Labeling
ParmString: Parents
ParmName: Parent Label
ParmString: 0
ProcessName: Mesh/Measuring Tools/Vertex Pair Distance
NumParms: 0
ProcessName: Mesh/Misc/Debug Draw
NumParms: 7
ParmName: Source CC
ParmString: 
ParmName: Output CC
ParmString: Debug Normals
ParmName: Draw Normals
ParmString: Yes
ParmName: Normal Size
ParmString: 1.0
ParmName: Draw Nhbds
ParmString: Yes
ParmName: Nhbd Size
ParmString: 0.2
ParmName: Nhbd Offset
ParmString: 0.01
ProcessName: Mesh/Misc/Fix Global Orientation
NumParms: 0
ProcessName: Mesh/Misc/Print Flip Table
NumParms: 1
ParmName: File Name
ParmString: FlipTable.txt
ProcessName: Mesh/Misc/Reduce Dimension
NumParms: 0
ProcessName: Mesh/Misc/Repair Cell Complex
NumParms: 0
ProcessName: Mesh/Misc/Update Geometry
NumParms: 0
ProcessName: Mesh/Misc/Verify Cell Complex
NumParms: 0
ProcessName: Mesh/MultiMesh/Swap or Copy Mesh 1 and 2
NumParms: 1
ParmName: Action
ParmString: 1 -> 2
ProcessName: Mesh/Segmentation/Auto Seeding
NumParms: 2
ParmName: Radius
ParmString: 3.0
ParmName: Signal
ParmString: 
ProcessName: Mesh/Segmentation/Auto Segmentation
NumParms: 9
ParmName: Update
ParmString: Yes
ParmName: Normalize
ParmString: No
ParmName: Blur Cell Radius
ParmString: 2.0
ParmName: Auto-Seed Radius
ParmString: 2.0
ParmName: Blur Borders Radius
ParmString: 1.0
ParmName: Normalization Radius
ParmString: 5.0
ParmName: Border Distance
ParmString: 1.0
ParmName: Combine Threshold
ParmString: 1.1
ParmName: Signal
ParmString: 
ProcessName: Mesh/Segmentation/Clear Segmentation
NumParms: 0
ProcessName: Mesh/Segmentation/Combine Labels
NumParms: 3
ParmName: Border Distance
ParmString: 1.0
ParmName: Threshold
ParmString: 1.1
ParmName: Signal
ParmString: 
ProcessName: Mesh/Segmentation/Relabel Cells
NumParms: 2
ParmName: Label Start
ParmString: 1
ParmName: Label Step
ParmString: 1
ProcessName: Mesh/Segmentation/Relabel Faces
NumParms: 2
ParmName: Label Start
ParmString: 1
ParmName: Label Step
ParmString: 1
ProcessName: Mesh/Segmentation/Relabel Volumes
NumParms: 2
ParmName: Label Start
ParmString: 1
ParmName: Label Step
ParmString: 1
ProcessName: Mesh/Segmentation/Set Face Label
NumParms: 1
ParmName: Label
ParmString: 0
ProcessName: Mesh/Segmentation/Set Face Labeling
NumParms: 3
ParmName: Label
ParmString: 0
ParmName: Labeling
ParmString: 
ParmName: Label Name
ParmString: 
ProcessName: Mesh/Segmentation/Vertex Labels From Faces
NumParms: 0
ProcessName: Mesh/Segmentation/Vertex Labels From Volumes
NumParms: 0
ProcessName: Mesh/Segmentation/Watershed Segmentation
NumParms: 3
ParmName: Steps
ParmString: 50000
ParmName: Fill Corners
ParmString: Yes
ParmName: Signal
ParmString: 
ProcessName: Mesh/Segmentation/Watershed Segmentation Faces
NumParms: 2
ParmName: Steps
ParmString: 50000
ParmName: Signal
ParmString: 
ProcessName: Mesh/Selection/Clear Selection
NumParms: 0
ProcessName: Mesh/Selection/Copy Selection
NumParms: 0
ProcessName: Mesh/Selection/Extend face selection by Normal and Distance
NumParms: 2
ParmName: Angle range
ParmString: 30.0
ParmName: Euclidean Distance
ParmString: 40.0
ProcessName: Mesh/Selection/Invert Selection
NumParms: 1
ParmName: Dimension
ParmString: Faces
ProcessName: Mesh/Selection/Load Selection
NumParms: 1
ParmName: File Name
ParmString: Selection.txt
ProcessName: Mesh/Selection/Paste Selection
NumParms: 0
ProcessName: Mesh/Selection/Save Selection
NumParms: 1
ParmName: File Name
ParmString: Selection.txt
ProcessName: Mesh/Selection/Select Adjacent Cells
NumParms: 1
ParmName: Dimension
ParmString: Vertices
ProcessName: Mesh/Selection/Select All
NumParms: 0
ProcessName: Mesh/Selection/Select Border
NumParms: 1
ParmName: Dimension
ParmString: Vertices
ProcessName: Mesh/Selection/Select Border Vertices
NumParms: 1
ParmName: Distance
ParmString: 1.0
ProcessName: Mesh/Selection/Select Cells by Index
NumParms: 1
ParmName: Index
ParmString: 
ProcessName: Mesh/Selection/Select Faces by Angle
NumParms: 2
ParmName: Direction
ParmString: 0.0 0.0 1.0
ParmName: Angle
ParmString: 15.0
ProcessName: Mesh/Selection/Select Faces of Vertices
NumParms: 0
ProcessName: Mesh/Selection/Select Faces of Volumes
NumParms: 0
ProcessName: Mesh/Selection/Select Incident Cells
NumParms: 2
ParmName: Cell Dimension
ParmString: Faces
ParmName: Select Dimension
ParmString: Vertices
ProcessName: Mesh/Selection/Select Margin for Wege-Mesh
NumParms: 1
ParmName: Dimension
ParmString: Vertices
ProcessName: Mesh/Selection/Select Vertices Extend
NumParms: 1
ParmName: Distance
ParmString: 1.0
ProcessName: Mesh/Selection/Select Vertices of Faces
NumParms: 0
ProcessName: Mesh/Selection/Select Vertices of Multiple Volumes
NumParms: 1
ParmName: Distance
ParmString: 1.0
ProcessName: Mesh/Selection/Select by Label
NumParms: 2
ParmName: Label
ParmString: 
ParmName: Type
ParmString: Face
ProcessName: Mesh/Signal/Close Signal
NumParms: 2
ParmName: Radius
ParmString: 1.0
ParmName: Signal
ParmString: 
ProcessName: Mesh/Signal/Combine Signals
NumParms: 3
ParmName: Signal 1
ParmString: 
ParmName: Signal 2
ParmString: 
ParmName: Operation
ParmString: Addition
ProcessName: Mesh/Signal/Delete Signal
NumParms: 2
ParmName: Signal Name
ParmString: 
ParmName: Mesh Id
ParmString: 
ProcessName: Mesh/Signal/Difference of Gaussians
NumParms: 3
ParmName: Radius 1
ParmString: 1.0
ParmName: Radius 2
ParmString: 5.0
ParmName: Signal
ParmString: 
ProcessName: Mesh/Signal/Dilate Signal
NumParms: 2
ParmName: Radius
ParmString: 1.0
ParmName: Signal
ParmString: 
ProcessName: Mesh/Signal/Erase Signal
NumParms: 0
ProcessName: Mesh/Signal/Erode Signal
NumParms: 2
ParmName: Radius
ParmString: 1.0
ParmName: Signal
ParmString: 
ProcessName: Mesh/Signal/Gaussian Blur
NumParms: 2
ParmName: Radius
ParmString: 2.0
ParmName: Signal
ParmString: 
ProcessName: Mesh/Signal/Mesh Brighness
NumParms: 2
ParmName: Amount
ParmString: 2.0
ParmName: Signal
ParmString: 
ProcessName: Mesh/Signal/Normalize Signal
NumParms: 2
ParmName: Radius
ParmString: 5.0
ParmName: Signal
ParmString: 
ProcessName: Mesh/Signal/Open Signal
NumParms: 2
ParmName: Radius
ParmString: 1.0
ParmName: Signal
ParmString: 
ProcessName: Mesh/Signal/Project Mesh Curvature
NumParms: 11
ParmName: Type
ParmString: Gaussian
ParmName: Neighborhood
ParmString: 5.0
ParmName: Auto Scale
ParmString: Yes
ParmName: Min Curv
ParmString: -50.0
ParmName: Max Curv
ParmString: 50.0
ParmName: Percentile
ParmString: 85.0
ParmName: Output
ParmString: 
ParmName: Signal
ParmString: 
ParmName: Select Nhbd
ParmString: No
ParmName: Do Axis
ParmString: Yes
ParmName: Update Normals
ParmString: Yes
ProcessName: Mesh/Signal/Project Signal
NumParms: 6
ParmName: Min Dist
ParmString: 2.0
ParmName: Max Dist
ParmString: 6.0
ParmName: Use Absolute
ParmString: No
ParmName: Min Signal
ParmString: 0.0
ParmName: Max Signal
ParmString: 60000.0
ParmName: Signal
ParmString: 
ProcessName: Mesh/Signal/Rename Signal
NumParms: 2
ParmName: Signal Name
ParmString: 
ParmName: Mesh Id
ParmString: 
ProcessName: Mesh/Signal/Rescale Signal
NumParms: 5
ParmName: Zero Ref
ParmString: No
ParmName: Percentile
ParmString: 95.0
ParmName: Minimum
ParmString: 0.0
ParmName: Maximum
ParmString: 1.0
ParmName: Signal
ParmString: 
ProcessName: Mesh/Signal/Set Mesh Signal
NumParms: 3
ParmName: Value
ParmString: 50000
ParmName: Nan
ParmString: No
ParmName: Signal
ParmString: 
ProcessName: Mesh/Signal/Signal Gradient
NumParms: 1
ParmName: Signal
ParmString: 
ProcessName: Mesh/Signal/Smooth Mesh Signal
NumParms: 2
ParmName: Passes
ParmString: 3
ParmName: Signal
ParmString: 
ProcessName: Mesh/Signal/Transform Signal
NumParms: 2
ParmName: Signal
ParmString: 
ParmName: Operation
ParmString: Invert
ProcessName: Mesh/Signal/Trim Signal
NumParms: 2
ParmName: Lower Threshold
ParmString: 0.0
ParmName: Upper Threshold
ParmString: 1.0
ProcessName: Mesh/Structure/Center Mesh
NumParms: 0
ProcessName: Mesh/Structure/Merge Cells
NumParms: 0
ProcessName: Mesh/Structure/Scale Mesh
NumParms: 3
ParmName: X Scale
ParmString: 1.0
ParmName: Y Scale
ParmString: 1.0
ParmName: Z Scale
ParmString: 1.0
ProcessName: Mesh/Structure/Smooth Border
NumParms: 1
ParmName: Passes
ParmString: 1
ProcessName: Mesh/Structure/Smooth Mesh
NumParms: 1
ParmName: Passes
ParmString: 1
ProcessName: Mesh/Structure/Split Edges
NumParms: 1
ParmName: Max Length
ParmString: 1.0
ProcessName: Mesh/Structure/Subdivide
NumParms: 0
ProcessName: Mesh/Structure/Subdivide Bisect Triangle
NumParms: 1
ParmName: Max Area
ParmString: 0.0
ProcessName: Mesh/Structure/Subdivide Bisect Wedge
NumParms: 1
ParmName: Max Area
ParmString: 0.0
ProcessName: Mesh/Structure/Subdivide Triangles
NumParms: 0
ProcessName: Mesh/Structure/Transform Mesh
NumParms: 4
ParmName: Translation
ParmString: 0.0 0.0 0.0
ParmName: Rotation Axis
ParmString: 0.0 0.0 0.0
ParmName: Angle
ParmString: 0.0
ParmName: Scale
ParmString: 1.0
ProcessName: Mesh/Structure/Transform Mesh by frame
NumParms: 0
ProcessName: Mesh/System/Delete Cell Complex
NumParms: 1
ParmName: Cell Complex Name
ParmString: TissueDual
ProcessName: Mesh/System/Delete Selection
NumParms: 1
ParmName: Delete Dangling Cells
ParmString: Yes
ProcessName: Mesh/System/Export
NumParms: 4
ParmName: File Name
ParmString: 
ParmName: File Type
ParmString: Text
ParmName: Transform
ParmString: No
ParmName: Mesh Id
ParmString: 
ProcessName: Mesh/System/Import
NumParms: 5
ParmName: Mesh Id
ParmString: 
ParmName: File Name
ParmString: 
ParmName: Cell Complex
ParmString: Imported
ParmName: Transform
ParmString: No
ParmName: Add
ParmString: No
ProcessName: Mesh/System/Load
NumParms: 4
ParmName: File Name
ParmString: /tmp/VL2DuD5N/CellDisk.mdxm
ParmName: Transform
ParmString: no
ParmName: Add
ParmString: no
ParmName: Mesh Id
ParmString: 0
ProcessName: Mesh/System/Rename Cell Complex
NumParms: 2
ParmName: Old Name
ParmString: Circle
ParmName: New Name
ParmString: 
ProcessName: Mesh/System/Render
NumParms: 12
ParmName: Mesh Id
ParmString: 0
ParmName: CC Name
ParmString: Tissue
ParmName: Default Choices
ParmString: Yes
ParmName: Selected Edges
ParmString: No
ParmName: Cell Edges
ParmString: Yes
ParmName: Face Normals
ParmString: No
ParmName: Triangle Fan
ParmString: Yes
ParmName: Blending
ParmString: 0.8
ParmName: Point Size
ParmString: 1.0
ParmName: Line Width
ParmString: 1.0
ParmName: Axis Offset
ParmString: 0.02
ParmName: Default Color
ParmString: 128 128 128 255
ProcessName: Mesh/System/Render Polarity
NumParms: 15
ParmName: Mesh Id
ParmString: 
ParmName: CC Name
ParmString: 
ParmName: Default Choices
ParmString: Yes
ParmName: Selected Edges
ParmString: No
ParmName: Cell Edges
ParmString: Yes
ParmName: Face Normals
ParmString: No
ParmName: Triangle Fan
ParmString: Yes
ParmName: Blending
ParmString: 0.8
ParmName: Point Size
ParmString: 1.0
ParmName: Line Width
ParmString: 1.0
ParmName: Axis Offset
ParmString: 0.02
ParmName: Default Color
ParmString: 128 128 128 255
ParmName: Width
ParmString: 0.5
ParmName: Round Corners
ParmString: Yes
ParmName: Polarity Attribute
ParmString: Polarity
ProcessName: Mesh/System/Render Set Empty Color
NumParms: 1
ParmName: Empty Color
ParmString: 128 128 128 255
ProcessName: Mesh/System/Reset
NumParms: 1
ParmName: Mesh Id
ParmString: 
ProcessName: Mesh/System/Save
NumParms: 3
ParmName: File Name
ParmString: /tmp/VLsIK6Sg/CellDisk.mdxm
ParmName: Transform
ParmString: no
ParmName: Mesh Id
ParmString: 0
ProcessName: Mesh/System/Save Cell Graph Ply File
NumParms: 2
ParmName: File Name
ParmString: 
ParmName: Marion's File
ParmString: No
ProcessName: Mesh/System/Save Extended PLY
NumParms: 1
ParmName: File Name
ParmString: 
ProcessName: Mesh/System/ToDo Soeren/Load Cell Graph Ply File
NumParms: 1
ParmName: File Name
ParmString: 
ProcessName: Mesh/VCG/Clean/Clean Mesh
NumParms: 5
ParmName: Degenerate Vertices
ParmString: Yes
ParmName: Duplicate Vertices
ParmString: Yes
ParmName: Unreferenced Vertices
ParmString: Yes
ParmName: Degenerate Faces
ParmString: Yes
ParmName: Duplicate Faces
ParmString: Yes
ProcessName: Mesh/VCG/Clean/Remove Connected
NumParms: 2
ParmName: Radius
ParmString: 10.0
ParmName: Operation
ParmString: Smaller
ProcessName: Mesh/VCG/Decimate/Edge Collapse Quadric
NumParms: 16
ParmName: Target Size
ParmString: 100000
ParmName: By Labels
ParmString: No
ParmName: Preserve Boundary
ParmString: No
ParmName: Preserve Topology
ParmString: No
ParmName: Quality Threshold
ParmString: 0.3
ParmName: Quality Check
ParmString: Yes
ParmName: Normal Check
ParmString: No
ParmName: Optimal Placement
ParmString: Yes
ParmName: Scale Independent
ParmString: Yes
ParmName: Quality Quadric
ParmString: No
ParmName: Quality Weight
ParmString: No
ParmName: Quality Weight Factor
ParmString: 100.0
ParmName: Normal Threshold
ParmString: 90.0
ParmName: Boundary Weight
ParmString: 0.5
ParmName: Target Error
ParmString: -1.0
ParmName: Pass Time
ParmString: 0.1
ProcessName: Mesh/VCG/Orient/Reorient Mesh
NumParms: 0
ProcessName: Mesh/VCG/Orient/Select non-manifold
NumParms: 2
ParmName: Vertices
ParmString: Yes
ParmName: Faces
ParmString: Yes
ProcessName: Mesh/VCG/Repair/Fill Holes
NumParms: 3
ParmName: Max Hole Size
ParmString: 50
ParmName: Selected
ParmString: No
ParmName: Self Intersect
ParmString: No
ProcessName: Mesh/VCG/Smooth/Laplacian
NumParms: 4
ParmName: Steps
ParmString: 3
ParmName: Boundary
ParmString: Yes
ParmName: Cotangent
ParmString: Yes
ParmName: Selected
ParmString: No
ProcessName: Model/CCF/01 Cell Disk
NumParms: 7
ParmName: Converge Threshold
ParmString: .0001
ParmName: Cell Kill
ParmString: 50
ParmName: Solver Process
ParmString: Model/CCF/02 Mass Spring Solver
ParmName: Tissue Process
ParmString: Model/CCF/10 Cell Tissue
ParmName: Growth Process
ParmString: Model/CCF/04 Mass Spring Growth
ParmName: Divide Process
ParmString: Model/CCF/05 Divide Cells
ParmName: Split Edges Process
ParmString: Model/CCF/06 Split Edges
ProcessName: Model/CCF/02 Mass Spring Solver
NumParms: 14
ParmName: Step
ParmString: 1000
ParmName: Dt
ParmString: 1000
ParmName: Min Dt
ParmString: .0001
ParmName: Max Dt
ParmString: 1000
ParmName: Max Norm
ParmString: 1
ParmName: Max Steps
ParmString: 1000
ParmName: Max Newton Step
ParmString: 0.1
ParmName: Method
ParmString: Backward Euler
ParmName: Solver Type
ParmString: Bi-conjugate Gradient Stabilized
ParmName: CG Max Iter
ParmString: 200
ParmName: CG Tolerance
ParmString: 1e-12
ParmName: Print Stats
ParmString: Yes
ParmName: Mass Spring Process
ParmString: Model/CCF/03 Mass Spring Derivs
ParmName: Tissue Process
ParmString: Model/CCF/10 Cell Tissue
ProcessName: Model/CCF/03 Mass Spring Derivs
NumParms: 7
ParmName: Delta
ParmString: 1e-6
ParmName: Spring Constant
ParmString: 10
ParmName: Pressure
ParmString: .5
ParmName: OMP Get Set
ParmString: Yes
ParmName: OMP Derivs
ParmString: No
ParmName: OMP Jac Diag
ParmString: No
ParmName: OMP Jac Nhbs
ParmString: No
ProcessName: Model/CCF/04 Mass Spring Growth
NumParms: 3
ParmName: Growth Rate
ParmString: .5
ParmName: Dt
ParmString: 0.1
ParmName: Tissue Process
ParmString: Model/CCF/10 Cell Tissue
ProcessName: Model/CCF/05 Divide Cells
NumParms: 9
ParmName: Cell Max Area
ParmString: 50
ParmName: Cell Wall Min
ParmString: 1
ParmName: Cell Wall Sample
ParmString: 0.05
ParmName: Cell Pinch
ParmString: 0
ParmName: Cell Max Pinch
ParmString: 1.0
ParmName: Center Noise
ParmString: .5
ParmName: Verbose
ParmString: No
ParmName: Tissue Process
ParmString: Model/CCF/10 Cell Tissue
ParmName: Solver Process
ParmString: Model/CCF/02 Mass Spring Solver
ProcessName: Model/CCF/06 Split Edges
NumParms: 1
ParmName: Max Length
ParmString: 1000
ProcessName: Model/CCF/10 Cell Tissue
NumParms: 3
ParmName: Dimension
ParmString: 2
ParmName: Tissue
ParmString: Tissue
ParmName: Tissue Dual
ParmString: TissueDual
ProcessName: Stack/Analyses/Compute Volumes
NumParms: 1
ParmName: File Name
ParmString: 
ProcessName: Stack/CImage/Gaussian Blur
NumParms: 1
ParmName: Radius
ParmString: 5
ProcessName: Stack/CImage/Laplace Transform
NumParms: 0
ProcessName: Stack/CImage/Median Blur
NumParms: 1
ParmName: Radius
ParmString: 3
ProcessName: Stack/Canvas/AutoTrim
NumParms: 1
ParmName: Threshold
ParmString: 0
ProcessName: Stack/Canvas/Change Voxel Size
NumParms: 3
ParmName: X
ParmString: 1.0
ParmName: Y
ParmString: 1.0
ParmName: Z
ParmString: 1.0
ProcessName: Stack/Canvas/Clip Stack
NumParms: 1
ParmName: Trim Canvas
ParmString: No
ProcessName: Stack/Canvas/Resize Canvas
NumParms: 5
ParmName: Relative
ParmString: Yes
ParmName: Center
ParmString: Yes
ParmName: X
ParmString: 0
ParmName: Y
ParmString: 0
ParmName: Z
ParmString: 0
ProcessName: Stack/Canvas/Reverse Axes
NumParms: 3
ParmName: X
ParmString: No
ParmName: Y
ParmString: No
ParmName: Z
ParmString: Yes
ProcessName: Stack/Canvas/Scale Stack
NumParms: 4
ParmName: Percent
ParmString: Yes
ParmName: X
ParmString: 0.0
ParmName: Y
ParmString: 0.0
ParmName: Z
ParmString: 0.0
ProcessName: Stack/Canvas/Shift Stack
NumParms: 4
ParmName: Origin
ParmString: No
ParmName: X
ParmString: 0
ParmName: Y
ParmString: 0
ParmName: Z
ParmString: 0
ProcessName: Stack/Filters/Apply Separable Kernel
NumParms: 3
ParmName: X Kernel
ParmString: -.1 1.2 -.11
ParmName: Y Kernel
ParmString: -.1 1.2 -.11
ParmName: Z Kernel
ParmString: -.1 1.2 -.11
ProcessName: Stack/Filters/Apply Transfer Function
NumParms: 4
ParmName: Red
ParmString: 0
ParmName: Green
ParmString: 0
ParmName: Blue
ParmString: 0
ParmName: Alpha
ParmString: 1
ProcessName: Stack/Filters/Autoscale Stack
NumParms: 0
ProcessName: Stack/Filters/Average
NumParms: 4
ParmName: X Radius
ParmString: 1
ParmName: Y Radius
ParmString: 1
ParmName: Z Radius
ParmString: 1
ParmName: Steps
ParmString: 1
ProcessName: Stack/Filters/Binarize
NumParms: 1
ParmName: Threshold
ParmString: 5000
ProcessName: Stack/Filters/Brighten Darken
NumParms: 1
ParmName: Amount
ParmString: 2.0
ProcessName: Stack/Filters/Color Gradient
NumParms: 1
ParmName: Z Divisor
ParmString: 5.0
ProcessName: Stack/Filters/Diff Gaussians
NumParms: 6
ParmName: X1 Sigma
ParmString: 0.3
ParmName: Y1 Sigma
ParmString: 0.3
ParmName: Z1 Sigma
ParmString: 0.3
ParmName: X2 Sigma
ParmString: 10.0
ParmName: Y2 Sigma
ParmString: 10.0
ParmName: Z2 Sigma
ParmString: 10.0
ProcessName: Stack/Filters/Gaussian Blur Stack
NumParms: 3
ParmName: X Sigma
ParmString: 0.3
ParmName: Y Sigma
ParmString: 0.3
ParmName: Z Sigma
ParmString: 0.3
ProcessName: Stack/Filters/Invert
NumParms: 0
ProcessName: Stack/Filters/Median
NumParms: 3
ParmName: X Radius
ParmString: 1
ParmName: Y Radius
ParmString: 1
ParmName: Z Radius
ParmString: 1
ProcessName: Stack/Filters/Median-of-Medians
NumParms: 3
ParmName: X Radius
ParmString: 1
ParmName: Y Radius
ParmString: 1
ParmName: Z Radius
ParmString: 1
ProcessName: Stack/Filters/Normalize Stack
NumParms: 8
ParmName: X Sigma
ParmString: 5.0
ParmName: Y Sigma
ParmString: 5.0
ParmName: Z Sigma
ParmString: 5.0
ParmName: X Radius
ParmString: 0.5
ParmName: Y Radius
ParmString: 0.5
ParmName: Z Radius
ParmString: 0.5
ParmName: Threshold
ParmString: 10000
ParmName: Blur factor
ParmString: 0.7
ProcessName: Stack/Filters/Sharpen Stack
NumParms: 5
ParmName: X Sigma
ParmString: 0.2
ParmName: Y Sigma
ParmString: 0.2
ParmName: Z Sigma
ParmString: 1.0
ParmName: Amount
ParmString: 1.0
ParmName: Passes
ParmString: 1
ProcessName: Stack/Filters/Swap Bytes
NumParms: 0
ProcessName: Stack/Filters/Top-hat
NumParms: 4
ParmName: X Radius
ParmString: 10
ParmName: Y Radius
ParmString: 10
ParmName: Z Radius
ParmString: 10
ParmName: Round Nhbd
ParmString: No
ProcessName: Stack/Filters/Trim high-low values
NumParms: 2
ParmName: Low Threshold
ParmString: 1000
ParmName: High Threshold
ParmString: 0
ProcessName: Stack/ITK/Filters/ITK Curvature Anisotropic Diffusion Image Filter
NumParms: 3
ParmName: Time Step
ParmString: 0.03
ParmName: Iterations
ParmString: 5
ParmName: Conductance
ParmString: 9.0
ProcessName: Stack/ITK/Filters/ITK Curvature Flow Image Filter
NumParms: 2
ParmName: Time Step
ParmString: .0.0625
ParmName: Steps
ParmString: 10
ProcessName: Stack/ITK/Filters/ITK Gradient Magnitude Recursive Gaussian Image Filter
NumParms: 1
ParmName: Sigma
ParmString: 0.5
ProcessName: Stack/ITK/Filters/ITK Sigmoid Image Filter
NumParms: 2
ParmName: Alpha
ParmString: 1000.0
ParmName: Beta
ParmString: 2000.0
ProcessName: Stack/ITK/Filters/ITK Smoothing Recursive Gaussian Image Filter
NumParms: 1
ParmName: Radius
ParmString: 1.0
ProcessName: Stack/ITK/Registration/ITK Demons Registration
NumParms: 6
ParmName: Deformation File
ParmString: deformation.vtk
ParmName: Threshold at Mean
ParmString: Yes
ParmName: Histogram Levels
ParmString: 1024
ParmName: Match Points
ParmString: 7
ParmName: Iterations
ParmString: 150
ParmName: Sigma
ParmString: 1.0
ProcessName: Stack/ITK/Segmentation/ITK Watershed
NumParms: 2
ParmName: Fully Connected
ParmString: No
ParmName: Mark Watershed Line
ParmString: No
ProcessName: Stack/ITK/Segmentation/ITK Watershed Auto Seeded
NumParms: 3
ParmName: Fully Connected
ParmString: No
ParmName: Mark Watershed Line
ParmString: No
ParmName: Level
ParmString: 1500
ProcessName: Stack/ITK/System/ITK Image Reader
NumParms: 4
ParmName: File Name
ParmString: 
ParmName: Reader
ParmString: SCIFIO
ParmName: Store
ParmString: Main
ParmName: Stack Number
ParmString: 0
ProcessName: Stack/ITK/System/ITK VTK Writer
NumParms: 1
ParmName: File Name
ParmString: 
ProcessName: Stack/Mesh Interaction/Annihilate
NumParms: 4
ParmName: Fill
ParmString: No
ParmName: Fill Val
ParmString: 30000
ParmName: Min Dist
ParmString: 1.0
ParmName: Max Dist
ParmString: 5.0
ProcessName: Stack/Mesh Interaction/Fill Stack from 3D Mesh
NumParms: 0
ProcessName: Stack/Mesh Interaction/Fill Stack from Mesh
NumParms: 2
ParmName: Fill Value
ParmString: 32767
ParmName: Label
ParmString: -1
ProcessName: Stack/Mesh Interaction/Trim Stack
NumParms: 1
ParmName: Label
ParmString: -1
ProcessName: Stack/Morphology/Apply Mask to Labels
NumParms: 2
ParmName: Invert
ParmString: No
ParmName: Threshold
ParmString: 1
ProcessName: Stack/Morphology/Apply Mask to Stack
NumParms: 2
ParmName: Mode
ParmString: Normal
ParmName: Threshold
ParmString: 0
ProcessName: Stack/Morphology/Close by label
NumParms: 4
ParmName: X Radius
ParmString: 1
ParmName: Y Radius
ParmString: 1
ParmName: Z Radius
ParmString: 1
ParmName: Round Nhbd
ParmString: No
ProcessName: Stack/Morphology/Closing
NumParms: 4
ParmName: X Radius
ParmString: 1
ParmName: Y Radius
ParmString: 1
ParmName: Z Radius
ParmString: 1
ParmName: Round Nhbd
ParmString: No
ProcessName: Stack/Morphology/Dilate
NumParms: 5
ParmName: X Radius
ParmString: 1
ParmName: Y Radius
ParmString: 1
ParmName: Z Radius
ParmString: 1
ParmName: Auto Resize
ParmString: No
ParmName: Round Nhbd
ParmString: No
ProcessName: Stack/Morphology/Edge Detect
NumParms: 4
ParmName: Threshold
ParmString: 10000.0
ParmName: Multiplier
ParmString: 2.0
ParmName: Adapt Factor
ParmString: 0.3
ParmName: Fill Value
ParmString: 30000
ProcessName: Stack/Morphology/Edge Detect Angle
NumParms: 1
ParmName: Fill Holes
ParmString: No
ProcessName: Stack/Morphology/Erode
NumParms: 5
ParmName: X Radius
ParmString: 1
ParmName: Y Radius
ParmString: 1
ParmName: Z Radius
ParmString: 1
ParmName: Auto Resize
ParmString: No
ParmName: Round Nhbd
ParmString: No
ProcessName: Stack/Morphology/Fill Holes
NumParms: 5
ParmName: X Radius
ParmString: 10
ParmName: Y Radius
ParmString: 10
ParmName: Threshold
ParmString: 10000
ParmName: Depth
ParmString: 0
ParmName: Fill Value
ParmString: 30000
ProcessName: Stack/Morphology/Open by label
NumParms: 4
ParmName: X Radius
ParmString: 1
ParmName: Y Radius
ParmString: 1
ParmName: Z Radius
ParmString: 1
ParmName: Round Nhbd
ParmString: No
ProcessName: Stack/Morphology/Opening
NumParms: 4
ParmName: X Radius
ParmString: 1
ParmName: Y Radius
ParmString: 1
ParmName: Z Radius
ParmString: 1
ParmName: Round Nhbd
ParmString: No
ProcessName: Stack/MultiStack/Align Canvas
NumParms: 1
ParmName: Change Both
ParmString: Yes
ProcessName: Stack/MultiStack/Combine Stacks
NumParms: 1
ParmName: Method
ParmString: Max
ProcessName: Stack/MultiStack/Copy Main to Work Stack
NumParms: 0
ProcessName: Stack/MultiStack/Copy Work to Main Stack
NumParms: 0
ProcessName: Stack/MultiStack/Merge Stacks
NumParms: 1
ParmName: Method
ParmString: Max
ProcessName: Stack/MultiStack/Swap Main and Work Stacks
NumParms: 0
ProcessName: Stack/MultiStack/Swap or Copy Stack 1 and 2
NumParms: 2
ParmName: Store
ParmString: Main
ParmName: Action
ParmString: 1 -> 2
ProcessName: Stack/Segmentation/Consolidate Regions
NumParms: 2
ParmName: Threshold
ParmString: 5000
ParmName: Min Voxels
ParmString: 100
ProcessName: Stack/Segmentation/Consolidate Regions Normalized
NumParms: 1
ParmName: Tolerance
ParmString: 0.3
ProcessName: Stack/Segmentation/Delete Labels by Threshold
NumParms: 2
ParmName: Min Voxels
ParmString: 1000
ParmName: Max Voxels
ParmString: 0
ProcessName: Stack/Segmentation/Erase at Border
NumParms: 0
ProcessName: Stack/Segmentation/Fill Label
NumParms: 2
ParmName: Filled Label
ParmString: 1
ParmName: New Label
ParmString: 0
ProcessName: Stack/Segmentation/Local Maxima
NumParms: 5
ParmName: X Radius
ParmString: 1
ParmName: Y Radius
ParmString: 1
ParmName: Z Radius
ParmString: 1
ParmName: Start Label
ParmString: 2
ParmName: Min Color
ParmString: 10000
ProcessName: Stack/Segmentation/Relabel
NumParms: 2
ParmName: Start Label
ParmString: 1
ParmName: Step
ParmString: 1
ProcessName: Stack/Segmentation/Watershed3D
NumParms: 0
ProcessName: Stack/System/Clear Main Stack
NumParms: 1
ParmName: Fill Value
ParmString: 0
ProcessName: Stack/System/Clear Work Stack
NumParms: 1
ParmName: Fill Value
ParmString: 0
ProcessName: Stack/System/Export
NumParms: 6
ParmName: Filename
ParmString: 
ParmName: Store
ParmString: Main
ParmName: Type
ParmString: CImg Auto
ParmName: Gen Spacing
ParmString: No
ParmName: Stack Id
ParmString: 0
ParmName: Num Digits
ParmString: 0
ProcessName: Stack/System/Import
NumParms: 4
ParmName: File Name
ParmString: 
ParmName: Store
ParmString: Current
ParmName: Stack Id
ParmString: 0
ParmName: Auto Scale
ParmString: Yes
ProcessName: Stack/System/Import Series
NumParms: 7
ParmName: Stack
ParmString: -1
ParmName: Store
ParmString: Current
ParmName: X Step
ParmString: 1.0
ParmName: Y Step
ParmString: 1.0
ParmName: Z Step
ParmString: 1.0
ParmName: Brightness
ParmString: 1.0
ParmName: Profile File
ParmString: 
ProcessName: Stack/System/Open
NumParms: 3
ParmName: File Name
ParmString: 
ParmName: Store
ParmString: Main
ParmName: Stack Id
ParmString: 0
ProcessName: Stack/System/Save
NumParms: 4
ParmName: File Name
ParmString: 
ParmName: Store
ParmString: Main
ParmName: Stack Id
ParmString: 0
ParmName: Compression
ParmString: 5
ProcessName: Stack/System/Set Current Stack
NumParms: 2
ParmName: Store
ParmString: Main
ParmName: Stack Id
ParmString: 0
ProcessName: Stack/Test/Create Rand Attr Map
NumParms: 2
ParmName: Number of Points
ParmString: 1
ParmName: Create Point Cloud Mesh
ParmString: No
ProcessName: Stack/Test/Random Voxel in 3D Cell
NumParms: 2
ParmName: Cell Label
ParmString: 0
ParmName: Ignore Z
ParmString: No
ProcessName: Stack/Transform/Load Transform
NumParms: 1
ParmName: File Name
ParmString: 
ProcessName: Stack/Transform/Save Transform
NumParms: 1
ParmName: File Name
ParmString: 
ProcessName: Tools/Animate/Add Key Frame
NumParms: 1
ParmName: Name
ParmString: Animation
ProcessName: Tools/Animate/Play
NumParms: 2
ParmName: Name
ParmString: Animation
ParmName: Steps
ParmString: 100
ProcessName: Tools/Bezier/Load Bezier
NumParms: 1
ParmName: File Name
ParmString: 
ProcessName: Tools/Bezier/New Bezier
NumParms: 6
ParmName: Controls X
ParmString: 5
ParmName: Controls Y
ParmString: 5
ParmName: Size X
ParmString: 200
ParmName: Size Y
ParmString: 200
ParmName: Lines Y
ParmString: 15
ParmName: Lines X
ParmString: 15
ProcessName: Tools/Bezier/Save Bezier
NumParms: 1
ParmName: File Name
ParmString: 
ProcessName: Tools/CSV/Load CSV File
NumParms: 2
ParmName: File Name
ParmString: 
ParmName: CSV Attribute
ParmString: CSV
ProcessName: Tools/CSV/Make CSV Labeling
NumParms: 4
ParmName: Labeling Column
ParmString: 
ParmName: Labeling Name
ParmString: 
ParmName: Label Column
ParmString: Label
ParmName: CSV Attribute
ParmString: CSV
ProcessName: Tools/CSV/Save CSV File
NumParms: 2
ParmName: File Name
ParmString: 
ParmName: CSV Attribute
ParmString: CSV
ProcessName: Tools/CSV/View CSV Data
NumParms: 1
ParmName: CSV Attribute
ParmString: CSV
ProcessName: Tools/Cell Maker/Mesh 2D/Cell Grids/Grid of Hexagonal Cells
NumParms: 5
ParmName: Rows
ParmString: 10
ParmName: Columns
ParmString: 10
ParmName: Row Length
ParmString: 6.0
ParmName: Col Length
ParmString: 4.0
ParmName: Shape
ParmString: Rectangle
ProcessName: Tools/Cell Maker/Mesh 2D/Cell Grids/Grid of Rectangular Cells
NumParms: 9
ParmName: Rows
ParmString: 10
ParmName: Columns
ParmString: 10
ParmName: Row Segments
ParmString: 4
ParmName: Col Segments
ParmString: 4
ParmName: Row Seg Length
ParmString: 2.5
ParmName: Col Seg Length
ParmString: 2.5
ParmName: Y Size Func
ParmString: 
ParmName: Stagger
ParmString: 1
ParmName: Shape
ParmString: Rectangle
ProcessName: Tools/Cell Maker/Mesh 2D/Shapes/Polygon
NumParms: 5
ParmName: Radius X
ParmString: 100.0
ParmName: Radius Y
ParmString: 100.0
ParmName: Sides
ParmString: 36
ParmName: Section
ParmString: 360
ParmName: CC Name
ParmString: Polygon
ProcessName: Tools/Cell Maker/Mesh 2D/Tools/Map 2D Mesh On Bezier
NumParms: 0
ProcessName: Tools/Cell Maker/Mesh 2D/Tools/Polygonize Triangles
NumParms: 1
ParmName: Max Length
ParmString: -1.0
ProcessName: Tools/Cell Maker/Mesh 2D/Tools/Rotate Mesh
NumParms: 1
ParmName: Angle
ParmString: 45
ProcessName: Tools/Cell Maker/Mesh 2D/Voronoi/Free Form
NumParms: 2
ParmName: Point Cloud
ParmString: Point Cloud
ParmName: Indirect Bounding
ParmString: No
ProcessName: Tools/Cell Maker/Mesh 2D/Voronoi/Voronoi Cells
NumParms: 5
ParmName: X Size
ParmString: 100
ParmName: Y Size
ParmString: 100
ParmName: Cells
ParmString: 50
ParmName: Min Distance
ParmString: 10
ParmName: Indirect Bounding
ParmString: No
ProcessName: Tools/Cell Maker/Mesh 3D/Cell Layers/Bezier Cell Layers
NumParms: 6
ParmName: File Name
ParmString: Layers.v
ParmName: Add Cells
ParmString: No
ParmName: U-Scale
ParmString: 18.0
ParmName: V-Scale
ParmString: 120.0
ParmName: X-Scale
ParmString: 1.0
ParmName: Y-Scale
ParmString: 1.0
ProcessName: Tools/Cell Maker/Mesh 3D/Cell Layers/Block Cell Layers
NumParms: 4
ParmName: File Name
ParmString: Layers.v
ParmName: SegY Func
ParmString: segY.func
ParmName: SegZ Func
ParmString: segZ.func
ParmName: Add Cells
ParmString: No
ProcessName: Tools/Cell Maker/Mesh 3D/Cell Layers/Create Default File/Block Cell Layers File
NumParms: 10
ParmName: File Name
ParmString: Layers.v
ParmName: X Segment Size
ParmString: 5.0
ParmName: Y Segment Size
ParmString: 5.0
ParmName: Z Segment Size
ParmString: 5.0
ParmName: X Num Segments
ParmString: 5
ParmName: Y Num Segments
ParmString: 5
ParmName: Z Num Segments
ParmString: 10
ParmName: X Num Cells
ParmString: 3
ParmName: Y Num Cells
ParmString: 5
ParmName: Z Num Cells
ParmString: 10
ProcessName: Tools/Cell Maker/Mesh 3D/Cell Layers/Create Default File/Radial Cell Layers File
NumParms: 1
ParmName: File Name
ParmString: Layers.v
ProcessName: Tools/Cell Maker/Mesh 3D/Cell Layers/Create Default File/Segment Size Function Files
NumParms: 2
ParmName: Y Cell Size
ParmString: segY.func
ParmName: Z Cell Size
ParmString: segZ.func
ProcessName: Tools/Cell Maker/Mesh 3D/Cell Layers/Hejnowicz Cell Layers
NumParms: 6
ParmName: File Name
ParmString: Layers.v
ParmName: SegY Func
ParmString: segY.func
ParmName: Add Cells
ParmString: No
ParmName: UV-Scale
ParmString: 50.0
ParmName: XY-Scale
ParmString: 8.0
ParmName: A-Parm
ParmString: 10.0
ProcessName: Tools/Cell Maker/Mesh 3D/Cell Layers/Radial Cell Layers
NumParms: 4
ParmName: File Name
ParmString: Layers.v
ParmName: SegY Func
ParmString: segY.func
ParmName: SegZ Func
ParmString: segZ.func
ParmName: Add Cells
ParmString: No
ProcessName: Tools/Cell Maker/Mesh 3D/Cell Layers/Spherical Cell Layers
NumParms: 4
ParmName: File Name
ParmString: Layers.v
ParmName: SegY Func
ParmString: segY.func
ParmName: SegZ Func
ParmString: segZ.func
ParmName: Add Cells
ParmString: No
ProcessName: Tools/Cell Maker/Mesh 3D/From 2D Mesh/Extrude Faces
NumParms: 5
ParmName: Cell Size
ParmString: 5
ParmName: Segment Size
ParmString: 2.0
ParmName: Number of Cells
ParmString: 2
ParmName: Stagger
ParmString: 0
ParmName: Labeling
ParmString: Cells
ProcessName: Tools/Cell Maker/Mesh 3D/Marching Cubes/Mesh
NumParms: 2
ParmName: Cube Size
ParmString: 5.0
ParmName: Radius
ParmString: 15.0
ProcessName: Tools/Cell Maker/Mesh 3D/Marching Cubes/Sphere
NumParms: 3
ParmName: Cube Size
ParmString: 5.0
ParmName: Radius
ParmString: 15.0
ParmName: Smooth Passes
ParmString: 3
ProcessName: Tools/Cell Maker/Mesh 3D/Shapes/Icosphere
NumParms: 3
ParmName: Radius
ParmString: 200.0
ParmName: Subdivide Passes
ParmString: 3
ParmName: CC Name
ParmString: Sphere
ProcessName: Tools/Cell Maker/Mesh 3D/Shapes/Platonic Solid
NumParms: 2
ParmName: Solid
ParmString: Cube (6 sides)
ParmName: Radius
ParmString: 200.0
ProcessName: Tools/Cell Maker/Mesh 3D/Shapes/Sphere From Tetra
NumParms: 4
ParmName: Radius
ParmString: 200.0
ParmName: Subdivide Passes
ParmString: 5
ParmName: Smooth Passes
ParmString: 0
ParmName: CC Name
ParmString: Sphere
ProcessName: Tools/Cell Maker/Mesh 3D/Tetrahedra/Cube of Tetrahedra
NumParms: 6
ParmName: Cube Length X
ParmString: 1.0
ParmName: Cube Length Y
ParmString: 1.0
ParmName: Cube Length Z
ParmString: 1.0
ParmName: Elements X
ParmString: 1
ParmName: Elements Y
ParmString: 1
ParmName: Elements Z
ParmString: 1
ProcessName: Tools/Cell Maker/Mesh 3D/Tools/Combine 3D Cells
NumParms: 3
ParmName: CC Name
ParmString: 
ParmName: CC Out
ParmString: 
ParmName: Epsilon
ParmString: 1e-6
ProcessName: Tools/Cell Maker/Mesh 3D/Tools/Create Surface Mesh
NumParms: 2
ParmName: CC Name
ParmString: 
ParmName: CC Out
ParmString: 
ProcessName: Tools/Cell Maker/Mesh 3D/Tools/Separate 3D Cells
NumParms: 3
ParmName: CC Name
ParmString: 
ParmName: CC Out
ParmString: 
ParmName: 2D Mesh
ParmString: No
ProcessName: Tools/Cell Maker/Mesh 3D/Voronoi/Create Voronoi Cells
NumParms: 9
ParmName: X Size
ParmString: 200
ParmName: Y Size
ParmString: 200
ParmName: Z Size
ParmString: 200
ParmName: Points
ParmString: 500
ParmName: Min Distance
ParmString: 20
ParmName: Regular Border
ParmString: Yes
ParmName: Border Distance
ParmString: 8
ParmName: Type
ParmString: Cube
ParmName: Randomize Cage Points
ParmString: 0
ProcessName: Tools/Cell Maker/Mesh 3D/Voronoi/Voronoi Cells from Point Cloud
NumParms: 6
ParmName: Point Cloud
ParmString: Point Cloud
ParmName: Cage Points
ParmString: 10000
ParmName: Min Distance Cage Points
ParmString: 4.0
ParmName: Threshold Merging
ParmString: 0.01
ParmName: Keep Point Cloud Labels
ParmString: No
ParmName: Use Weights
ParmString: No
ProcessName: Tools/Cell Maker/Point Cloud/Dart Throw On Mesh
NumParms: 7
ParmName: Points
ParmString: 1000
ParmName: Min Point Distance
ParmString: 10.0
ParmName: Shift Layer 1
ParmString: 0
ParmName: Layers
ParmString: 1
ParmName: Layer Thickness
ParmString: 10.0
ParmName: Min Border Distance
ParmString: 0.0
ParmName: Layer Weights
ParmString: 0
ProcessName: Tools/Cell Maker/Point Cloud/Dart Throw Under Mesh
NumParms: 5
ParmName: Points
ParmString: 1000
ParmName: Min Point Distance
ParmString: 10.0
ParmName: Keep Mesh
ParmString: No
ParmName: Label Vertices
ParmString: Yes
ParmName: Weight
ParmString: 0
ProcessName: Tools/Cell Maker/Point Cloud/Label Point Cloud
NumParms: 1
ParmName: Keep Labels
ParmString: Yes
ProcessName: Tools/Cell Maker/Point Cloud/Load Point Cloud
NumParms: 3
ParmName: File Name
ParmString: 
ParmName: Keep Mesh
ParmString: Yes
ParmName: Load Labels
ParmString: Yes
ProcessName: Tools/Cell Maker/Point Cloud/Point Cloud Add
NumParms: 1
ParmName: Point Cloud Mesh
ParmString: CC
ProcessName: Tools/Cell Maker/Point Cloud/Point Cloud Radial 2D
NumParms: 3
ParmName: Nr of Points
ParmString: 6 12 18
ParmName: Shift Angle
ParmString: 0 30 30
ParmName: Distance
ParmString: 10 10 10
ProcessName: Tools/Cell Maker/Point Cloud/Remove Points Outside Mesh
NumParms: 1
ParmName: Min Dis To Mesh
ParmString: 1.0
ProcessName: Tools/Cell Maker/Point Cloud/Save Point Cloud
NumParms: 2
ParmName: File Name
ParmString: 
ParmName: Save Labels
ParmString: Yes
ProcessName: Tools/Cell Maker/Test Scale Mesh With Func
NumParms: 3
ParmName: XScaleFunc
ParmString: 
ParmName: YScaleFunc
ParmString: 
ParmName: ZScaleFunc
ParmString: 
ProcessName: Tools/Cell Maker/Tools/Add Noise To Mesh
NumParms: 6
ParmName: Type
ParmString: Equal
ParmName: Mean
ParmString: 0.5
ParmName: Variance
ParmString: 1.0
ParmName: X Dim
ParmString: Yes
ParmName: Y Dim
ParmString: Yes
ParmName: Z Dim
ParmString: Yes
ProcessName: Tools/Cell Maker/Tools/Combine Meshes
NumParms: 1
ParmName: CC to Add
ParmString: CC
ProcessName: Tools/Cell Maker/Tools/Convex Hull From Mesh
NumParms: 1
ParmName: Work on Selection
ParmString: No
ProcessName: Tools/Cell Maker/Tools/Rename Cell Complex
NumParms: 1
ParmName: New Name
ParmString: Renamed CC
ProcessName: Tools/Cell Maker/Tools/Triangulate Faces
NumParms: 1
ParmName: Max Area
ParmString: 10.0
ProcessName: Tools/Cell Type Recognition/A Feature Selection
NumParms: 1
ParmName: Selected Measures
ParmString: 
ProcessName: Tools/MorphoRobotX/Actuators/Move Actuator
NumParms: 13
ParmName: Move Measure
ParmString: 1000.0
ParmName: Move Side1
ParmString: 0.0
ParmName: Move Side2
ParmString: 0.0
ParmName: Step Measure
ParmString: 50.0
ParmName: Step Side1
ParmString: 50.0
ParmName: Step Side2
ParmString: 50.0
ParmName: Stiffness Time
ParmString: 100
ParmName: Stiffness Distance
ParmString: 20
ParmName: Viewer Update
ParmString: 100
ParmName: Sensor Process
ParmString: Tools/MorphoRobotX/Sensors/Optics11 Sensor
ParmName: Actuator Process
ParmString: Tools/MorphoRobotX/Actuators/SmarAct Positioner
ParmName: Data Logger Process
ParmString: Tools/MorphoRobotX/Logging/Data Logger
ParmName: Mesh Builder Process
ParmString: Tools/MorphoRobotX/Mesh/Mesh Grid
ProcessName: Tools/MorphoRobotX/Actuators/SmarAct Control
NumParms: 12
ParmName: Range
ParmString: 10000.0
ParmName: Step Measure
ParmString: 1000.0
ParmName: Step Side1
ParmString: 1000.0
ParmName: Step Side2
ParmString: 1000.0
ParmName: Indenter Update
ParmString: 40
ParmName: Stiffness Time
ParmString: 100
ParmName: Stiffness Distance
ParmString: 20
ParmName: Viewer Update
ParmString: 100
ParmName: Sensor Process
ParmString: Tools/MorphoRobotX/Sensors/Optics11 Sensor
ParmName: Actuator Process
ParmString: Tools/MorphoRobotX/Actuators/SmarAct Positioner
ParmName: Data Logger Process
ParmString: Tools/MorphoRobotX/Logging/Data Logger
ParmName: Mesh Builder Process
ParmString: Tools/MorphoRobotX/Mesh/Mesh Grid
ProcessName: Tools/MorphoRobotX/Actuators/SmarAct Positioner
NumParms: 17
ParmName: Direction
ParmString: Negative
ParmName: Indenter Size
ParmString: 2500.0
ParmName: Indenter Name
ParmString: Indenter
ParmName: System Locator
ParmString: usb:ix:0
ParmName: Channel Count
ParmString: 3
ParmName: Channel Measure
ParmString: 2
ParmName: Channel Side1
ParmString: 0
ParmName: Channel Side2
ParmString: 1
ParmName: Move Frequency
ParmString: 6000
ParmName: Move Speed
ParmString: 0
ParmName: Move Acceleration
ParmString: 1000
ParmName: Low Vibration
ParmString: No
ParmName: Smooth Motion Range
ParmString: 7000.0
ParmName: Smooth Values Range
ParmString: 4096
ParmName: Slip Target
ParmString: 512
ParmName: Smooth Max Speed
ParmString: 4095000000
ParmName: Hold Time
ParmString: 60000
ProcessName: Tools/MorphoRobotX/Actuators/SmarAct Set Position
NumParms: 3
ParmName: Axis
ParmString: All
ParmName: Position
ParmString: 0
ParmName: Actuator Process
ParmString: Tools/MorphoRobotX/Actuators/SmarAct Positioner
ProcessName: Tools/MorphoRobotX/Analysis/Show Data Log
NumParms: 1
ParmName: Log Attribute
ParmString: CFM Log
ProcessName: Tools/MorphoRobotX/Analysis/Show Indent
NumParms: 1
ParmName: Log Attribute
ParmString: CFM Log
ProcessName: Tools/MorphoRobotX/Experiment/Close All Windows
NumParms: 0
ProcessName: Tools/MorphoRobotX/Experiment/Extensometer
NumParms: 13
ParmName: Distance
ParmString: 10000.0
ParmName: Step Size
ParmString: 500.0
ParmName: Wait Time
ParmString: 500000
ParmName: Samples
ParmString: 100
ParmName: Sample Time
ParmString: 100
ParmName: File Name
ParmString: Extensometer
ParmName: Stiffness Time
ParmString: 100
ParmName: Stiffness Distance
ParmString: 20
ParmName: Viewer Update
ParmString: 100
ParmName: Sensor Process
ParmString: Tools/MorphoRobotX/Sensors/Futek Sensor
ParmName: Actuator Process
ParmString: Tools/MorphoRobotX/Actuators/SmarAct Positioner
ParmName: Data Logger Process
ParmString: Tools/MorphoRobotX/Logging/Data Logger
ParmName: Mesh Builder Process
ParmString: Tools/MorphoRobotX/Mesh/Mesh Grid
ProcessName: Tools/MorphoRobotX/Experiment/Find Surface
NumParms: 9
ParmName: Approach Step
ParmString: 250.0
ParmName: Threshold
ParmString: 10.0
ParmName: Stiffness Time
ParmString: 100
ParmName: Stiffness Distance
ParmString: 20
ParmName: Viewer Update
ParmString: 100
ParmName: Sensor Process
ParmString: Tools/MorphoRobotX/Sensors/Optics11 Sensor
ParmName: Actuator Process
ParmString: Tools/MorphoRobotX/Actuators/SmarAct Positioner
ParmName: Data Logger Process
ParmString: Tools/MorphoRobotX/Logging/Data Logger
ParmName: Mesh Builder Process
ParmString: Tools/MorphoRobotX/Mesh/Mesh Grid
ProcessName: Tools/MorphoRobotX/Experiment/Measure Stiffness
NumParms: 15
ParmName: Indent Step
ParmString: 50.0
ParmName: Stiffness Time
ParmString: 100
ParmName: Stiffness Distance
ParmString: 20
ParmName: Low Thresh
ParmString: 15.0
ParmName: High Thresh
ParmString: 25.0
ParmName: Cycles
ParmString: 3
ParmName: Stiffness Type
ParmString: Both
ParmName: Step Measure
ParmString: 250.0
ParmName: Step Side1
ParmString: 500.0
ParmName: Step Side2
ParmString: 500.0
ParmName: Viewer Update
ParmString: 100
ParmName: Sensor Process
ParmString: Tools/MorphoRobotX/Sensors/Optics11 Sensor
ParmName: Actuator Process
ParmString: Tools/MorphoRobotX/Actuators/SmarAct Positioner
ParmName: Data Logger Process
ParmString: Tools/MorphoRobotX/Logging/Data Logger
ParmName: Mesh Builder Process
ParmString: Tools/MorphoRobotX/Mesh/Mesh Grid
ProcessName: Tools/MorphoRobotX/Experiment/Monitor Force
NumParms: 7
ParmName: Stiffness Time
ParmString: 100
ParmName: Stiffness Distance
ParmString: 20
ParmName: Viewer Update
ParmString: 40
ParmName: Sensor Process
ParmString: Tools/MorphoRobotX/Sensors/Optics11 Sensor
ParmName: Actuator Process
ParmString: Tools/MorphoRobotX/Actuators/SmarAct Positioner
ParmName: Data Logger Process
ParmString: Tools/MorphoRobotX/Logging/Data Logger
ParmName: Mesh Builder Process
ParmString: Tools/MorphoRobotX/Mesh/Mesh Grid
ProcessName: Tools/MorphoRobotX/Experiment/My Experiment
NumParms: 10
ParmName: Width
ParmString: 10000.0
ParmName: Step Size
ParmString: 500.0
ParmName: Wait Time
ParmString: 500000
ParmName: Stiffness Time
ParmString: 100
ParmName: Stiffness Distance
ParmString: 20
ParmName: Viewer Update
ParmString: 100
ParmName: Sensor Process
ParmString: Tools/MorphoRobotX/Sensors/Futek USB Sensor
ParmName: Actuator Process
ParmString: Tools/MorphoRobotX/Actuators/SmarAct Positioner
ParmName: Data Logger Process
ParmString: Tools/MorphoRobotX/Logging/Data Logger
ParmName: Mesh Builder Process
ParmString: Tools/MorphoRobotX/Mesh/Mesh Grid
ProcessName: Tools/MorphoRobotX/Experiment/Press Point
NumParms: 11
ParmName: Force Thresh
ParmString: 100.0
ParmName: Period
ParmString: 3600.0
ParmName: Press Time
ParmString: 1800.0
ParmName: Step Size
ParmString: 1000.0
ParmName: Stiffness Time
ParmString: 100
ParmName: Stiffness Distance
ParmString: 20
ParmName: Viewer Update
ParmString: 100
ParmName: Sensor Process
ParmString: Tools/MorphoRobotX/Sensors/Optics11 Sensor
ParmName: Actuator Process
ParmString: Tools/MorphoRobotX/Actuators/SmarAct Positioner
ParmName: Data Logger Process
ParmString: Tools/MorphoRobotX/Logging/Data Logger
ParmName: Mesh Builder Process
ParmString: Tools/MorphoRobotX/Mesh/Mesh Grid
ProcessName: Tools/MorphoRobotX/Experiment/Repeat Process
NumParms: 4
ParmName: Repeat Count
ParmString: 0
ParmName: Repeat Time
ParmString: 5
ParmName: Repeat Time Unit
ParmString: Minutes
ParmName: Repeat Process
ParmString: Tools/MorphoRobotX/Experiment/Scan Surface
ProcessName: Tools/MorphoRobotX/Experiment/Scan Surface
NumParms: 23
ParmName: Step1
ParmString: 1000.0
ParmName: Step2
ParmString: 1000.0
ParmName: Size1
ParmString: 3
ParmName: Size2
ParmString: 3
ParmName: Scan Direction
ParmString: Bidirectional
ParmName: Low Thresh
ParmString: 5.0
ParmName: High Thresh
ParmString: 5.0
ParmName: Normal Tolerance
ParmString: 0.0
ParmName: Approach Step
ParmString: 250.0
ParmName: Retract Step
ParmString: 0.0
ParmName: Row Retract
ParmString: 0.0
ParmName: Center View
ParmString: Yes
ParmName: Wait Measure
ParmString: No
ParmName: Wait Side1
ParmString: Yes
ParmName: Wait Side2
ParmString: Yes
ParmName: Stiffness Process
ParmString: Tools/MorphoRobotX/Experiment/Measure Stiffness
ParmName: Stiffness Time
ParmString: 100
ParmName: Stiffness Distance
ParmString: 20
ParmName: Viewer Update
ParmString: 100
ParmName: Sensor Process
ParmString: Tools/MorphoRobotX/Sensors/Optics11 Sensor
ParmName: Actuator Process
ParmString: Tools/MorphoRobotX/Actuators/SmarAct Positioner
ParmName: Data Logger Process
ParmString: Tools/MorphoRobotX/Logging/Data Logger
ParmName: Mesh Builder Process
ParmString: Tools/MorphoRobotX/Mesh/Mesh Grid
ProcessName: Tools/MorphoRobotX/Logging/Data Logger
NumParms: 2
ParmName: Log File
ParmString: out
ParmName: Log Attribute
ParmString: CFM Log
ProcessName: Tools/MorphoRobotX/Mesh/Mesh Grid
NumParms: 9
ParmName: Height Signal
ParmString: Height
ParmName: Height ColorMap
ParmString: Warm Helix
ParmName: Stiffness Signal
ParmString: Stiffness
ParmName: Stiffness ColorMap
ParmString: Jet
ParmName: CFM Data
ParmString: CFM Data
ParmName: Center View
ParmString: Yes
ParmName: Average Stiffness
ParmString: No
ParmName: Empty Color
ParmString: 128 128 128 255
ParmName: Grid Name
ParmString: Grid
ProcessName: Tools/MorphoRobotX/Sensors/FemtoTools Sensor
NumParms: 11
ParmName: Range Min
ParmString: -5.0
ParmName: Range Max
ParmString: 5.0
ParmName: Allowed Range
ParmString: 0.3
ParmName: Sensor Stiffness
ParmString: 20.0
ParmName: Offset Voltage
ParmString: 0.0
ParmName: Samples
ParmString: 1000
ParmName: Sample Time
ParmString: 100
ParmName: Device
ParmString: /dev/comedi0
ParmName: Subdevice
ParmString: 0
ParmName: Channel
ParmString: 12
ParmName: Sensor Gain
ParmString: 100.0
ProcessName: Tools/MorphoRobotX/Sensors/Futek Sensor
NumParms: 11
ParmName: Range Min
ParmString: -10.0
ParmName: Range Max
ParmString: 10.0
ParmName: Allowed Range
ParmString: 0.95
ParmName: Sensor Stiffness
ParmString: 20.0
ParmName: Offset Voltage
ParmString: 0.0
ParmName: Samples
ParmString: 1000
ParmName: Sample Time
ParmString: 100
ParmName: Device
ParmString: /dev/comedi0
ParmName: Subdevice
ParmString: 0
ParmName: Channel
ParmString: 12
ParmName: Sensor Gain
ParmString: 9200.0
ProcessName: Tools/MorphoRobotX/Sensors/Futek USB Sensor
NumParms: 10
ParmName: Range Min
ParmString: -10.0
ParmName: Range Max
ParmString: 10.0
ParmName: Allowed Range
ParmString: 0.95
ParmName: Sensor Stiffness
ParmString: 20.0
ParmName: Offset Voltage
ParmString: 0.0
ParmName: Samples
ParmString: 1000
ParmName: Sample Time
ParmString: 100
ParmName: Sensor Gain
ParmString: 710000.0
ParmName: Sample Rate
ParmString: 3
ParmName: Futek Serial
ParmString: 8xxxxx
ProcessName: Tools/MorphoRobotX/Sensors/Linear Test
NumParms: 17
ParmName: Indent Depth
ParmString: 1000.0
ParmName: Step Size
ParmString: 50.0
ParmName: Depth Start
ParmString: 200.0
ParmName: Depth Range
ParmString: 200.0
ParmName: Depth Step
ParmString: 100.0
ParmName: Cycles
ParmString: 5
ParmName: Samples
ParmString: 20
ParmName: Sample Time
ParmString: 20
ParmName: Stiffness Type
ParmString: Both
ParmName: File Name
ParmString: LinearTest.csv
ParmName: Stiffness Time
ParmString: 100
ParmName: Stiffness Distance
ParmString: 20
ParmName: Viewer Update
ParmString: 100
ParmName: Sensor Process
ParmString: Tools/MorphoRobotX/Sensors/Optics11 Sensor
ParmName: Actuator Process
ParmString: Tools/MorphoRobotX/Actuators/SmarAct Positioner
ParmName: Data Logger Process
ParmString: Tools/MorphoRobotX/Logging/Data Logger
ParmName: Mesh Builder Process
ParmString: Tools/MorphoRobotX/Mesh/Mesh Grid
ProcessName: Tools/MorphoRobotX/Sensors/Optics11 Calibrate
NumParms: 11
ParmName: Indent Depth
ParmString: 5000.0
ParmName: Step Size
ParmString: 100.0
ParmName: Cycles
ParmString: 1
ParmName: Wait Time
ParmString: 300.0
ParmName: Stiffness Time
ParmString: 100
ParmName: Stiffness Distance
ParmString: 20
ParmName: Viewer Update
ParmString: 100
ParmName: Sensor Process
ParmString: Tools/MorphoRobotX/Sensors/Optics11 Sensor
ParmName: Actuator Process
ParmString: Tools/MorphoRobotX/Actuators/SmarAct Positioner
ParmName: Data Logger Process
ParmString: Tools/MorphoRobotX/Logging/Data Logger
ParmName: Mesh Builder Process
ParmString: Tools/MorphoRobotX/Mesh/Mesh Grid
ProcessName: Tools/MorphoRobotX/Sensors/Optics11 Sensor
NumParms: 12
ParmName: Range Min
ParmString: -10.0
ParmName: Range Max
ParmString: 10.0
ParmName: Allowed Range
ParmString: 0.3
ParmName: Sensor Stiffness
ParmString: 20.0
ParmName: Offset Voltage
ParmString: 0.0
ParmName: Samples
ParmString: 1
ParmName: Sample Time
ParmString: 100
ParmName: Device
ParmString: /dev/comedi0
ParmName: Subdevice
ParmString: 0
ParmName: Channel
ParmString: 12
ParmName: Sensitivity
ParmString: 1.0
ParmName: Geometric Factor
ParmString: 1.5
ProcessName: Tools/MorphoRobotX/Sensors/Set Offset
NumParms: 8
ParmName: Samples
ParmString: 1000
ParmName: Stiffness Time
ParmString: 100
ParmName: Stiffness Distance
ParmString: 20
ParmName: Viewer Update
ParmString: 100
ParmName: Sensor Process
ParmString: Tools/MorphoRobotX/Sensors/FemtoTools Sensor
ParmName: Actuator Process
ParmString: Tools/MorphoRobotX/Actuators/SmarAct Positioner
ParmName: Data Logger Process
ParmString: Tools/MorphoRobotX/Logging/Data Logger
ParmName: Mesh Builder Process
ParmString: Tools/MorphoRobotX/Mesh/Mesh Grid
ProcessName: Tools/MorphoRobotX/Tools/Center Mesh Frame
NumParms: 0
ProcessName: Tools/Python/Python Script
NumParms: 1
ParmName: File Name
ParmString: 
ProcessName: Tools/R/Correlate
NumParms: 8
ParmName: X Heat
ParmString: 
ParmName: X CC Name
ParmString: 
ParmName: Y Heat
ParmString: 
ParmName: Y CC Name
ParmString: 
ParmName: Method
ParmString: Spearman
ParmName: Labeling
ParmString: Labels
ParmName: Draw Line
ParmString: Yes
ParmName: Draw Labels
ParmString: No
ProcessName: Tools/R/Correlate by Group
NumParms: 5
ParmName: X Heat
ParmString: 
ParmName: Y Heat
ParmString: 
ParmName: Method
ParmString: Spearman
ParmName: Labeling
ParmString: Labels
ParmName: Group
ParmString: 
ProcessName: Tools/R/Histogram
NumParms: 2
ParmName: Heat
ParmString: 
ParmName: Labeling
ParmString: Labels
ProcessName: Tools/R/Mean Test
NumParms: 1
ParmName: Test
ParmString: T-Test
ProcessName: Tools/R/RStudio
NumParms: 0
ProcessName: Tools/R/XY Plot
NumParms: 3
ParmName: X Heat
ParmString: 
ParmName: Y Heat
ParmString: 
ParmName: Labeling
ParmString: 
ProcessName: Tools/System/Load All
NumParms: 0
ProcessName: Tools/System/Load View
NumParms: 1
ParmName: File Name
ParmString: CellDisk.mdxv
ProcessName: Tools/System/Quick Save
NumParms: 0
ProcessName: Tools/System/Save View
NumParms: 1
ParmName: File Name
ParmString: /tmp/VLsIK6Sg/CellDisk.mdxv
ProcessName: Tools/System/Snapshot
NumParms: 6
ParmName: File Name
ParmString: 
ParmName: Expand Frustum
ParmString: No
ParmName: Width
ParmString: 0
ParmName: Height
ParmString: 0
ParmName: Oversampling
ParmString: 1.0
ParmName: Quality
ParmString: 95
ProcessName: Tools/Tesselate/TetGen
NumParms: 7
ParmName: Input Complex
ParmString: 
ParmName: Output Complex
ParmString: 
ParmName: Radius-Edge Ratio
ParmString: 
ParmName: Dihedral Angle
ParmString: 
ParmName: Maximum Size
ParmString: 
ParmName: Additional Arguments
ParmString: 
ParmName: Extend Selection
ParmString: No
ProcessName: Tools/Tesselate/Triangle
NumParms: 6
ParmName: Input Complex
ParmString: 
ParmName: Output Complex
ParmString: 
ParmName: Projection
ParmString: Best Fit
ParmName: Minimum Angle
ParmString: 
ParmName: Maximum Size
ParmString: 
ParmName: Additional Arguments
ParmString: 
ProcessName: Tools/Transform/Save Global Transform
NumParms: 1
ParmName: File Name
ParmString: 

[Tasks]
