# Supplementary material for: Tradeoff between speed and robustness in primordium initiation mediated by auxin-CUC1 interaction
Source: Nat Commun. 2024 Jul 13;15:5911. doi: 10.1038/s41467-024-50172-9 (PMC11246466; doi:10.1038/s41467-024-50172-9)
Supplement: Supplementary file 16 — Source Data [file 41467_2024_50172_MOESM16_ESM.xlsx]

## Sheet: 1c
Expression of CUC genes in RNA-seq, related to Fig. 1c
Shown are TPM values of CUC1, CUC2, and CUC3 in RNA-seq of WT vs drmy1 in ap1 cal AP1-GR background, of 3 bio-reps each. Data was reported in Kong et al. (2023).
Gene	Name	WT_rep1_TPM	WT_rep2_TPM	WT_rep3_TPM	drmy1_rep1_TPM	drmy1_rep2_TPM	drmy1_rep3_TPM	WT.vs.drmy1.log2FoldChange	WT.vs.drmy1.pvalue	WT.vs.drmy1.padj	WT_rep1_reads	WT_rep2_reads	WT_rep3_reads	drmy1_rep1_reads	drmy1_rep2_reads	drmy1_rep3_reads
AT3G15170	CUC1	14.4276	22.3727	16.8341	53.3752	45.4819	44.0248	-1.26891	3.06e-15	3.71e-13	401	621	511	1047	994	937
AT5G53950	CUC2	15.3883	11.5692	15.4592	14.3007	20.0433	20.1912	-0.194596	0.378321	0.66496	531	403	593	350	543	529
AT1G76420	CUC3	54.9468	49.9764	43.1599	45.9154	49.069	45.1467	0.212877	0.0672575	0.229228	1497	1362	1288	902	1053	946

## Sheet: 2c 2e
Number and position of sepal primordia in WT and 5mCUC1, related to Fig. 2c, 2e
Below are the angles between each pair of adjacent sepals in each bud of indicated genotype. Note that the last angle is not shown, and can be derived by subtracting the sum of all the other angles from 360. The number of sepals can be derived by counting the number of angles provided on this sheet plus one. Also note that both genotypes carry the DR5::3xVENUS-N7, TCS::GFP, and UBQ10::mCherry-RCI…
Genotype	Image name	Bud position in image	Sepal1to2	Sepal2to3	Sepal3to4	Sepal4to5	Sepal5to6	Sepal6to7
WT	WT-DTm-PI_1_Render_Series1.tif	top	89	89	89
WT	WT-DTm-PI_1_Render_Series2.tif	top	92	90	81
WT	WT-DTm-PI_1_Render_Series3.tif	top	88	92	88
WT	WT-DTm-PI_1_Render_Series4.tif	top	92	89	88
WT	WT-DTm-PI_1-image2_Render_Series14.tif	top	93	83	91
WT	WT-DTm-PI_2_Render_Series5.tif	top	90	91	92
WT	WT-DTm-PI_2_Render_Series6.tif	top	93	88	96
WT	WT-DTm-PI_2_Render_Series7.tif	top	96	84	93
WT	WT-DTm-PI_3_Render_Series8.tif	top	88	91	86
WT	WT-DTm-PI_3_Render_Series9.tif	top	92	89	87
WT	WT-DTm-PI_3_Render_Series10.tif	top	89	93	89
WT	WT-DTm-PI_3-image2_Render_Series15.tif	top	91	79	91
WT	WT-DTm-PI_4_Render_Series4.tif	top	96	87	87
WT	WT-DTm-PI_4_Render_Series11.tif	top	96	84	90
WT	WT-DTm-PI_4_Render_Series12.tif	top	93	87	93
WT	WT-DTm-PI_4_Render_Series13.tif	top	95	86	101
WT	WT-DTm-PI_4-image2_Render_Series16.tif	top	101	80	92
WT	WT-DTm-PI_5_Render_Series17.tif	top	95	81	92
WT	WT-DTm-PI_5_Render_Series18.tif	top	92	80	59	54
WT	WT-DTm-PI_5_Render_Series19.tif	top	93	89	92
WT	WT-DTm-PI_5-image2_Render_Series24.tif	top	95	89	86
WT	WT-DTm-PI_6_Render_Series20.tif	top	91	89	91
WT	WT-DTm-PI_6_Render_Series21.tif	top	91	90	90
WT	WT-DTm-PI_6_Render_Series22.tif	top	88	93	85
WT	WT-DTm-PI_6_Render_Series23.tif	top	91	94	83
WT	WT-DTm-PI_6-image2_Render_Series25.tif	top	94	92	79
WT	WT-DTm-PI_7_Render_Series26.tif	top	95	85	92
WT	WT-DTm-PI_7_Render_Series27.tif	top	90	89	96
WT	WT-DTm-PI_7_Render_Series28.tif	top	93	87	96
WT	WT-DTm-PI_7_Render_Series29.tif	top	95	83	90
WT	WT-DTm-PI_8_Render_Series30.tif	top	90	89	87
WT	WT-DTm-PI_8_Render_Series31.tif	top	97	88	90
WT	WT-DTm-PI_8_Render_Series32.tif	top	91	92	91
WT	WT-DTm-PI_9_Render_Series33.tif	top	91	92	91
WT	WT-DTm-PI_9_Render_Series34.tif	top	92	89	90
WT	WT-DTm-PI_9_Render_Series35.tif	top	97	86	87
WT	WT-DTm-PI_9_Render_Series36.tif	top	96	84	91
WT	WT-DTm-PI_10_Render_Series37.tif	top	85	94	83
WT	WT-DTm-PI_10_Render_Series38.tif	top	87	95	91
WT	WT-DTm-PI_10_Render_Series39.tif	top	90	91	90
WT	WT-DTm-PI_10_Render_Series40.tif	top	81	54	66	78
WT	WT-DTm-PI_10_Render_Series41.tif	top	88	91	90
WT	WT-DTm-PI_11_Render_Series42.tif	top	92	89	90
WT	WT-DTm-PI_11_Render_Series43.tif	top	89	91	90
WT	WT-DTm-PI_11_Render_Series44.tif	top	93	86	88
WT	WT-DTm-PI_11-image2_Render_Series50.tif	top	92	88	90
WT	WT-DTm-PI_12_Render_Series45.tif	top	92	90	94
WT	WT-DTm-PI_12_Render_Series46.tif	top	97	83	88
WT	WT-DTm-PI_12_Render_Series47.tif	top	100	82	89
WT	WT-DTm-PI_12_Render_Series48.tif	top	99	82	92
WT	WT-DTm-PI_12_Render_Series49.tif	top	86	96	91
5mCUC1	5mCUC1-line25-DTm-PI_13_Render_Series1.tif	top	173	106
5mCUC1	5mCUC1-line25-DTm-PI_13_Render_Series2.tif	top	70	67	70	60
5mCUC1	5mCUC1-line25-DTm-PI_14_Render_Series3.tif	top	80	57	65	72
5mCUC1	5mCUC1-line25-DTm-PI_14_Render_Series4.tif	top	117	102
5mCUC1	5mCUC1-line25-DTm-PI_14_Render_Series5.tif	top	75	62	83	52
5mCUC1	5mCUC1-line25-DTm-PI_15_Render_Series6.tif	top	129	94
5mCUC1	5mCUC1-line25-DTm-PI_15_Render_Series7.tif	top	149	79
5mCUC1	5mCUC1-line25-DTm-PI_15_Render_Series8.tif	top	130	84
5mCUC1	5mCUC1-line25-DTm-PI_15_Render_Series9.tif	top	131	88
5mCUC1	5mCUC1-line25-DTm-PI_16_Render_Series10.tif	top	84	59	87
5mCUC1	5mCUC1-line25-DTm-PI_16_Render_Series11.tif	top	92	93
5mCUC1	5mCUC1-line25-DTm-PI_16_Render_Series12.tif	top	76	62	75	59
5mCUC1	5mCUC1-line25-DTm-PI_17_Render_Series13.tif	top	89	68	74
5mCUC1	5mCUC1-line25-DTm-PI_17_Render_Series14.tif	top	88	89	92
5mCUC1	5mCUC1-line25-DTm-PI_17_Render_Series15.tif	top	88	97	83
5mCUC1	5mCUC1-line25-DTm-PI_17_Render_Series16.tif	top	82	88	68	46
5mCUC1	5mCUC1-line25-DTm-PI_17-image2_Render_Series27.tif	top	97	92	83
5mCUC1	5mCUC1-line25-DTm-PI_17-image2_Render_Series28.tif	top	82	97	90
5mCUC1	5mCUC1-line25-DTm-PI_18_Render_Series17.tif	top	96	54	79
5mCUC1	5mCUC1-line25-DTm-PI_18_Render_Series18.tif	top	72	47	69	64	52
5mCUC1	5mCUC1-line25-DTm-PI_18_Render_Series19.tif	top	64	72	90	60
5mCUC1	5mCUC1-line25-DTm-PI_19_Render_Series20.tif	top	126	88	76
5mCUC1	5mCUC1-line25-DTm-PI_19_Render_Series21.tif	top	77	65	83	65
5mCUC1	5mCUC1-line25-DTm-PI_19_Render_Series22.tif	top	89	82	77
5mCUC1	5mCUC1-line25-DTm-PI_20_Render_Series23.tif	top	85	55	91
5mCUC1	5mCUC1-line25-DTm-PI_20_Render_Series24.tif	top	67	78	84
5mCUC1	5mCUC1-line25-DTm-PI_20_Render_Series25.tif	top	146	61
5mCUC1	5mCUC1-line25-DTm-PI_20_Render_Series26.tif	top	139	90
5mCUC1	5mCUC1-line25-DTm-PI_21_Render_Series39-3sepals.tif	top	130	89	63
5mCUC1	5mCUC1-line25-DTm-PI_21_Render_Series40-5sepals.tif	top	72	58	85	70
5mCUC1	5mCUC1-line25-DTm-PI_21_Render_Series41-3sepals.tif	top	138	88
5mCUC1	5mCUC1-line25-DTm-PI_21-image2_Render_Series52-3sepals.tif	top	134	104
5mCUC1	5mCUC1-line25-DTm-PI_21-image2_Render_Series53-5sepals.tif	top	78	51	76	64
5mCUC1	5mCUC1-line25-DTm-PI_22_Render_Series42-4sepals.tif	top	69	60	78	76
5mCUC1	5mCUC1-line25-DTm-PI_22_Render_Series43-4sepals.tif	top	148	55	63
5mCUC1	5mCUC1-line25-DTm-PI_22_Render_Series44-3sepals.tif	top	69	70	80
5mCUC1	5mCUC1-line25-DTm-PI_22-image2_Render_Series54-5sepals.tif	top	88	52	74	66
5mCUC1	5mCUC1-line25-DTm-PI_22-image2_Render_Series55-5sepals.tif	top	86	51	92	62
5mCUC1	5mCUC1-line25-DTm-PI_22-image2_Render_Series56-7sepals.tif	top	89	65	63	51
5mCUC1	5mCUC1-line25-DTm-PI_23_Render_Series45-3sepals.tif	top	132	94
5mCUC1	5mCUC1-line25-DTm-PI_23_Render_Series46-4sepals.tif	top	66	77	77
5mCUC1	5mCUC1-line25-DTm-PI_23_Render_Series47-3sepals.tif	top	85	61	82
5mCUC1	5mCUC1-line25-DTm-PI_23_Render_Series48-4sepals.tif	top	139	87	67
5mCUC1	5mCUC1-line25-DTm-PI_23-image2_Render_Series57-4sepals.tif	top	136	89	69
5mCUC1	5mCUC1-line25-DTm-PI_23-image2_Render_Series58-3sepals.tif	top	130	86
5mCUC1	5mCUC1-line25-DTm-PI_23-image2_Render_Series59-5sepals.tif	top	94	49	81	53
5mCUC1	5mCUC1-line25-DTm-PI_24_Render_Series49-3sepals.tif	top	142	87
5mCUC1	5mCUC1-line25-DTm-PI_24_Render_Series50-3sepals.tif	top	145	77	70
5mCUC1	5mCUC1-line25-DTm-PI_24_Render_Series51-4sepals.tif	top	133	85	70
5mCUC1	5mCUC1-line25-DTm-PI_24-image2_Render_Series60-5sepals.tif	top	62	82	83	80
5mCUC1	5mCUC1-line25-DTm-PI_24-image2_Render_Series61-6sepals.tif	top	59	32	39	62	96
5mCUC1	5mCUC1-line25-DTm-PI_24-image2_Render_Series62-4sepals.tif	top	90	95	92
5mCUC1	5mCUC1-line25-DTm-PI_25_Render_Series27.tif	top	121	90	83
5mCUC1	5mCUC1-line25-DTm-PI_25_Render_Series28.tif	top	86	48	46	48
5mCUC1	5mCUC1-line25-DTm-PI_25_Render_Series29.tif	top	89	60	83
5mCUC1	5mCUC1-line25-DTm-PI_25-image2_Render_Series63-4sepals.tif	top	88	96	95
5mCUC1	5mCUC1-line25-DTm-PI_25-image2_Render_Series64-4sepals.tif	top	86	66	89
5mCUC1	5mCUC1-line25-DTm-PI_26_Render_Series30.tif	top	78	100	49
5mCUC1	5mCUC1-line25-DTm-PI_26_Render_Series31-2-sepals.tif	top	180
5mCUC1	5mCUC1-line25-DTm-PI_26_Render_Series32-5sepals.tif	top	76	62	66	77
5mCUC1	5mCUC1-line25-DTm-PI_26-image2_Render_Series65-5sepals.tif	top	95	46	69	65
5mCUC1	5mCUC1-line25-DTm-PI_27_Render_Series33-2sepals.tif	top	165
5mCUC1	5mCUC1-line25-DTm-PI_27_Render_Series34-2sepals.tif	top	87	112	78
5mCUC1	5mCUC1-line25-DTm-PI_27_Render_Series35-3sepals.tif	top	171	90
5mCUC1	5mCUC1-line25-DTm-PI_27-image2_Render_Series-5sepals.tif	top	84	55	77	58
5mCUC1	5mCUC1-line25-DTm-PI_27-image2_Render_Series66-3sepals.tif	top	133	84
5mCUC1	5mCUC1-line25-DTm-PI_28_Render_Series36-5sepals.tif	top	77	58	90	59
5mCUC1	5mCUC1-line25-DTm-PI_28_Render_Series37-4sepals.tif	top	89	92	87
5mCUC1	5mCUC1-line25-DTm-PI_28_Render_Series38-4sepals.tif	top	78	60	71	81
5mCUC1	5mCUC1-line25-DTm-PI_28-image2_Render_Series67-6sepals.tif	top	93	56	73	52

## Sheet: 2j 2k S3m S3n
Number and position of sepal primordia in WT, cuc1, cuc2, drmy1, drmy1 cuc1, and drmy1 cuc2, related to Fig. 2j, 2k, Supplementary Fig. 3m, 3n
Below are the angles between each pair of adjacent sepals in each bud of indicated genotype. Note that the last angle is not shown, and can be derived by subtracting the sum of all the other angles from 360. The number of sepals can be derived by counting the number of angles provided on this sheet plus one.
Genotype	Image name	Bud position in image	Sepal1to2	Sepal2to3	Sepal3to4	Sepal4to5	Sepal5to6	Sepal6to7
WT	WT_as-control-for-cuc2_1_Render_Series1.lsm	top	89	89	82
WT	WT_as-control-for-cuc2_1_Render_Series2.lsm	top	86	95	82
WT	WT_as-control-for-cuc2_1_Render_Series3.lsm	top	90	90	86
WT	WT_as-control-for-cuc2_1_Render_Series4.lsm	top	91	88	88
WT	WT_as-control-for-cuc2_1_Render_Series5.lsm	top	97	81	91
WT	WT_as-control-for-cuc2_2_Render_Series1.lsm	top	98	85	94
WT	WT_as-control-for-cuc2_2_Render_Series2.lsm	top	91	87	101
WT	WT_as-control-for-cuc2_2_Render_Series3.lsm	top	101	80	92
WT	WT_as-control-for-cuc2_2_Render_Series4.lsm	top	99	72	98
WT	WT_as-control-for-cuc2-NML_10_Render_Series1.lsm	top	88	91	92
WT	WT_as-control-for-cuc2-NML_10_Render_Series2.lsm	top	90	91	87
WT	WT_as-control-for-cuc2-NML_10_Render_Series3.lsm	top	89	89	91
WT	WT_as-control-for-cuc2-NML_10-image2_Render_Series1.lsm	top	90	90	90
WT	WT_as-control-for-cuc2-NML_10-image2_Render_Series2.lsm	top	90	92	88
WT	WT_as-control-for-cuc2-NML_10-image2_Render_Series3.lsm	top	92	98	85
WT	WT_as-control-for-cuc2-NML_11_Render_Series1.lsm	top	93	88	92
WT	WT_as-control-for-cuc2-NML_11_Render_Series2.lsm	top	89	93	86
WT	WT_as-control-for-cuc2-NML_11-image2_Render_Series1.lsm	top	95	87	92
WT	WT_as-control-for-cuc2-NML_11-image2_Render_Series2.lsm	top	92	89	86
WT	WT_as-control-for-cuc2-NML_12_Render_Series1.lsm	top	97	87	88
WT	WT_as-control-for-cuc2-NML_12_Render_Series2.lsm	top	92	92	90
WT	WT_as-control-for-cuc2-NML_12_Render_Series3.lsm	top	98	85	83
WT	WT_as-control-for-cuc2-NML_12_Render_Series4.lsm	top	93	89	89
WT	WT_as-control-for-cuc2-NML_12-image2_Render_Series3.lsm	top	94	84	93
WT	WT_as-control-for-cuc2-NML_13_Render_Series1.lsm	top	91	89	90
WT	WT_as-control-for-cuc2-NML_13_Render_Series2.lsm	top	93	84	92
WT	WT_as-control-for-cuc2-NML_13_Render_Series3.lsm	top	90	95	80
WT	WT_as-control-for-cuc2-NML_13_Render_Series4.lsm	top	93	87	90
WT	WT_as-control-for-cuc2-NML_13_Render_Series5.lsm	top	90	90	90
WT	WT_as-control-for-cuc2-NML_14_Render_Series1.lsm	top	92	90	94
WT	WT_as-control-for-cuc2-NML_14_Render_Series2.lsm	top	98	82	91
WT	WT_as-control-for-cuc2-NML_14_Render_Series3.lsm	top	95	86	90
WT	WT_as-control-for-cuc2-NML_14_Render_Series4.lsm	top	91	87	90
WT	WT_as-control-for-cuc2-NML_3_Render_Series1.lsm	top	92	88	89
WT	WT_as-control-for-cuc2-NML_3_Render_Series2.lsm	top	96	85	90
WT	WT_as-control-for-cuc2-NML_3_Render_Series3.lsm	top	93	92	90
WT	WT_as-control-for-cuc2-NML_4_Render_Series1.lsm	top	90	91	90
WT	WT_as-control-for-cuc2-NML_4_Render_Series2.lsm	top	91	91	90
WT	WT_as-control-for-cuc2-NML_4-image2_Render_Series1.lsm	top	92	90	91
WT	WT_as-control-for-cuc2-NML_4-image2_Render_Series2.lsm	top	92	88	90
WT	WT_as-control-for-cuc2-NML_4-image2_Render_Series3.lsm	top	97	85	87
WT	WT_as-control-for-cuc2-NML_5_Render_Series1.lsm	top	90	89	94
WT	WT_as-control-for-cuc2-NML_5_Render_Series2.lsm	top	96	84	88
WT	WT_as-control-for-cuc2-NML_5-image2_Render_Series1.lsm	top	95	86	90
WT	WT_as-control-for-cuc2-NML_5-image2_Render_Series2.lsm	top	83	94	88
WT	WT_as-control-for-cuc2-NML_6_Render_Series1.lsm	top	94	88	96
WT	WT_as-control-for-cuc2-NML_6_Render_Series2.lsm	top	97	82	89
WT	WT_as-control-for-cuc2-NML_6_Render_Series3.lsm	top	100	77	86
WT	WT_as-control-for-cuc2-NML_6-image2_Render_Series1.lsm	top	90	90	90
WT	WT_as-control-for-cuc2-NML_6-image2_Render_Series2.lsm	top	97	82	96
WT	WT_as-control-for-cuc2-NML_6-image2_Render_Series3.lsm	top	90	89	90
WT	WT_as-control-for-cuc2-NML_7_Render_Series1.lsm	top	97	82	86
WT	WT_as-control-for-cuc2-NML_7_Render_Series2.lsm	top	86	97	89
WT	WT_as-control-for-cuc2-NML_7_Render_Series3.lsm	top	89	94	80
WT	WT_as-control-for-cuc2-NML_7-image2_Render_Series1.lsm	top	90	92	84
WT	WT_as-control-for-cuc2-NML_7-image2_Render_Series2.lsm	top	92	89	87
WT	WT_as-control-for-cuc2-NML_8_Render_Series1.lsm	top	93	89	93
WT	WT_as-control-for-cuc2-NML_8_Render_Series2.lsm	top	97	83	91
WT	WT_as-control-for-cuc2-NML_8_Render_Series3.lsm	top	91	92	86
WT	WT_as-control-for-cuc2-NML_8-image2_Render_Series1.lsm	top	93	90	86
WT	WT_as-control-for-cuc2-NML_8-image2_Render_Series2.lsm	top	99	85	88
WT	WT_as-control-for-cuc2-NML_9_Render_Series1.lsm	top	95	83	92
WT	WT_as-control-for-cuc2-NML_9_Render_Series2.lsm	top	90	96	81
WT	WT_as-control-for-cuc2-NML_9_Render_Series3.lsm	top	92	91	88
WT	WT_as-control-for-cuc2-NML_9-image2_Render_Series1.lsm	top	91	89	90
WT	WT_as-control-for-cuc2-NML_9-image2_Render_Series2.lsm	top	94	86	90
drmy1	vos2_as-control-for-vos2cuc2_1_Render_Series1.tif	top	112	97	64
drmy1	vos2_as-control-for-vos2cuc2_1_Render_Series2.tif	top	87	97	94
drmy1	vos2_as-control-for-vos2cuc2_1_Render_Series3.tif	top	93	115	63
drmy1	vos2_as-control-for-vos2cuc2_1_Render_Series4.tif	top	84	63	66	68
drmy1	vos2_as-control-for-vos2cuc2_2_Render_Series1.tif	top	89	80	56	52
drmy1	vos2_as-control-for-vos2cuc2_2_Render_Series2.tif	top	62	52	57	62	59
drmy1	vos2_as-control-for-vos2cuc2_2_Render_Series3.tif	top	90	62	63	63
drmy1	vos2_as-control-for-vos2cuc2-NML_10_Render_Series1.tif	top	89	109	75
drmy1	vos2_as-control-for-vos2cuc2-NML_10_Render_Series2.tif	top	86	98	96
drmy1	vos2_as-control-for-vos2cuc2-NML_10_Render_Series3.tif	top	92	60	125
drmy1	vos2_as-control-for-vos2cuc2-NML_10_Render_Series4.tif	top	90	100	90
drmy1	vos2_as-control-for-vos2cuc2-NML_10_Render_Series5.tif	top	96	52	70	63
drmy1	vos2_as-control-for-vos2cuc2-NML_10_Render_Series6.tif	top	89	63	69	74
drmy1	vos2_as-control-for-vos2cuc2-NML_11_Render_Series1.tif	top	112	72	88
drmy1	vos2_as-control-for-vos2cuc2-NML_11_Render_Series2.tif	top	97	79	93
drmy1	vos2_as-control-for-vos2cuc2-NML_11_Render_Series3.tif	top	100	79	94
drmy1	vos2_as-control-for-vos2cuc2-NML_11_Render_Series4.tif	top	92	55	55	76
drmy1	vos2_as-control-for-vos2cuc2-NML_11-image2_Render_Series1.tif	top	91	79	106
drmy1	vos2_as-control-for-vos2cuc2-NML_11-image2_Render_Series2.tif	top	84	64	133
drmy1	vos2_as-control-for-vos2cuc2-NML_11-image2_Render_Series3.tif	top	88	83	104
drmy1	vos2_as-control-for-vos2cuc2-NML_11-image2_Render_Series4.tif	top	102	108	74
drmy1	vos2_as-control-for-vos2cuc2-NML_12_Render_Series1.tif	top	82	69	131
drmy1	vos2_as-control-for-vos2cuc2-NML_12_Render_Series2.tif	top	90	106	87
drmy1	vos2_as-control-for-vos2cuc2-NML_12_Render_Series3.tif	top	69	39	50	61	60
drmy1	vos2_as-control-for-vos2cuc2-NML_12-image2_Render_Series1.tif	top	93	47	72	71
drmy1	vos2_as-control-for-vos2cuc2-NML_12-image2_Render_Series2.tif	top	77	68	66	65
drmy1	vos2_as-control-for-vos2cuc2-NML_12-image2_Render_Series3.tif	top	83	100	92
drmy1	vos2_as-control-for-vos2cuc2-NML_12-image2_Render_Series4.tif	top	86	63	74	63
drmy1	vos2_as-control-for-vos2cuc2-NML_13_Render_Series1.tif	top	82	66	70	71
drmy1	vos2_as-control-for-vos2cuc2-NML_13_Render_Series2.tif	top	72	71	87	54
drmy1	vos2_as-control-for-vos2cuc2-NML_13_Render_Series3.tif	top	83	63	69	65
drmy1	vos2_as-control-for-vos2cuc2-NML_13-image2_Render_Series1.tif	top	84	51	70	69
drmy1	vos2_as-control-for-vos2cuc2-NML_13-image2_Render_Series2.tif	top	71	67	76	57
drmy1	vos2_as-control-for-vos2cuc2-NML_13-image2_Render_Series3.tif	top	82	71	79	58
drmy1	vos2_as-control-for-vos2cuc2-NML_13-image2_Render_Series4.tif	top	67	43	58	66	64
drmy1	vos2_as-control-for-vos2cuc2-NML_14_Render_Series1.tif	top	105	91	82
drmy1	vos2_as-control-for-vos2cuc2-NML_14_Render_Series2.tif	top	79	122	90
drmy1	vos2_as-control-for-vos2cuc2-NML_14_Render_Series3.tif	top	91	123	70
drmy1	vos2_as-control-for-vos2cuc2-NML_14_Render_Series4.tif	top	97	91	78
drmy1	vos2_as-control-for-vos2cuc2-NML_14-image2_Render_Series1.tif	top	79	80	66	61
drmy1	vos2_as-control-for-vos2cuc2-NML_14-image2_Render_Series2.tif	top	92	82	97
drmy1	vos2_as-control-for-vos2cuc2-NML_14-image2_Render_Series3.tif	top	86	56	70	72
drmy1	vos2_as-control-for-vos2cuc2-NML_3_Render_Series1.tif	top	106	66	110
drmy1	vos2_as-control-for-vos2cuc2-NML_3_Render_Series2.tif	top	85	66	71	66
drmy1	vos2_as-control-for-vos2cuc2-NML_3_Render_Series3.tif	top	108
drmy1	vos2_as-control-for-vos2cuc2-NML_3-image2_Render_Series1.tif	top	69	116	75
drmy1	vos2_as-control-for-vos2cuc2-NML_3-image2_Render_Series2.tif	top	68	69	97	59
drmy1	vos2_as-control-for-vos2cuc2-NML_3-image2_Render_Series3.tif	top	90	84	111
drmy1	vos2_as-control-for-vos2cuc2-NML_3-image2_Render_Series4.tif	top	75	59	148
drmy1	vos2_as-control-for-vos2cuc2-NML_4_Render_Series1.tif	top	91	68	110
drmy1	vos2_as-control-for-vos2cuc2-NML_4_Render_Series2.tif	top	80	89	104
drmy1	vos2_as-control-for-vos2cuc2-NML_4_Render_Series3.tif	top	91	76	101
drmy1	vos2_as-control-for-vos2cuc2-NML_4_Render_Series4.tif	top	78	67	75	63
drmy1	vos2_as-control-for-vos2cuc2-NML_4_Render_Series5.tif	top	98	70	115
drmy1	vos2_as-control-for-vos2cuc2-NML_5_Render_Series1.tif	top	79	92	91
drmy1	vos2_as-control-for-vos2cuc2-NML_5_Render_Series2.tif	top	85	73	109
drmy1	vos2_as-control-for-vos2cuc2-NML_5_Render_Series3.tif	top	77	125	74
drmy1	vos2_as-control-for-vos2cuc2-NML_5_Render_Series4.tif	top	94	105	81
drmy1	vos2_as-control-for-vos2cuc2-NML_5-image2_Render_Series1.tif	top	84	87	101
drmy1	vos2_as-control-for-vos2cuc2-NML_5-image2_Render_Series2.tif	top	91	85	101
drmy1	vos2_as-control-for-vos2cuc2-NML_5-image2_Render_Series3.tif	top	82	56	85	66
drmy1	vos2_as-control-for-vos2cuc2-NML_6_Render_Series1.tif	top	85	129	67
drmy1	vos2_as-control-for-vos2cuc2-NML_6_Render_Series2.tif	top	89	60	60	71
drmy1	vos2_as-control-for-vos2cuc2-NML_6_Render_Series3.tif	top	87	74	108
drmy1	vos2_as-control-for-vos2cuc2-NML_6_Render_Series4.tif	top	95	58	61	62
drmy1	vos2_as-control-for-vos2cuc2-NML_6-image2_Render_Series1.tif	top	93	75	102
drmy1	vos2_as-control-for-vos2cuc2-NML_6-image2_Render_Series2.tif	top	71	69	75	68
drmy1	vos2_as-control-for-vos2cuc2-NML_6-image2_Render_Series3.tif	top	84	89	102
drmy1	vos2_as-control-for-vos2cuc2-NML_7_Render_Series1.tif	top	72	89	100
drmy1	vos2_as-control-for-vos2cuc2-NML_7_Render_Series2.tif	top	78	126	71
drmy1	vos2_as-control-for-vos2cuc2-NML_7_Render_Series3.tif	top	80	107	83
drmy1	vos2_as-control-for-vos2cuc2-NML_7-image2_Render_Series1.tif	top	82	105	86
drmy1	vos2_as-control-for-vos2cuc2-NML_7-image2_Render_Series2.tif	top	81	108	87
drmy1	vos2_as-control-for-vos2cuc2-NML_7-image2_Render_Series3.tif	top	95	90	74
drmy1	vos2_as-control-for-vos2cuc2-NML_7-image2_Render_Series4.tif	top	85	103	86
drmy1	vos2_as-control-for-vos2cuc2-NML_7-image2_Render_Series5.tif	top	90	66	66	58
drmy1	vos2_as-control-for-vos2cuc2-NML_8_Render_Series1.tif	top	76	214
drmy1	vos2_as-control-for-vos2cuc2-NML_8_Render_Series2.tif	top	89	65	61	58
drmy1	vos2_as-control-for-vos2cuc2-NML_8-image2_Render_Series1.tif	top	76	76	47	61
drmy1	vos2_as-control-for-vos2cuc2-NML_8-image2_Render_Series2.tif	top	99	151
drmy1	vos2_as-control-for-vos2cuc2-NML_8-image2_Render_Series3.tif	top	67	77	129
drmy1	vos2_as-control-for-vos2cuc2-NML_9_Render_Series1.tif	top	84	121	69
drmy1	vos2_as-control-for-vos2cuc2-NML_9_Render_Series2.tif	top	80	122	74
drmy1	vos2_as-control-for-vos2cuc2-NML_9_Render_Series3.tif	top	83	91	94
drmy1	vos2_as-control-for-vos2cuc2-NML_9-image2_Render_Series1.tif	top	88	87	99
drmy1	vos2_as-control-for-vos2cuc2-NML_9-image2_Render_Series3.tif	top	81	81	101
drmy1	vos2_as-control-for-vos2cuc2-NML_9-image2_Render_Series4.tif	top	88	95	85
cuc1	cuc1_1_T1_Render_Series_left.lsm	left	92	92	92
cuc1	cuc1_1_T2_Render_Series_topright.lsm	topright	91	79	97
cuc1	cuc1_1_T3_Render_Series_bottom.lsm	bottom	94	91	84
cuc1	cuc1_1_T5_Render_Series_topleft.lsm	topleft	82	95	96
cuc1	cuc1_1_T6_Render_Series_bottomright.lsm	bottomright	83	95	90
cuc1	cuc1_2_T1_Render_Series_top.lsm	top	83	97	84
cuc1	cuc1_2_T2_Render_Series_bottomleft.lsm	bottomleft	86	85	91
cuc1	cuc1_2_T6_Render_Series_bottom_topleft_right.lsm	bottom	98	85	87
cuc1	cuc1_2_T6_Render_Series_bottom_topleft_right.lsm	topleft	90	99	86
cuc1	cuc1_2_T6_Render_Series_bottom_topleft_right.lsm	right	89	85	92
cuc1	cuc1_3_T1_Render_Series_bottomleft.lsm	bottomleft	90	85	112
cuc1	cuc1_3_T3_Render_Series_top.lsm	top	82	90	102
cuc1	cuc1_3_T4_Render_Series_bottom.lsm	bottom	88	89	95
cuc1	cuc1_3_T6_Render_Series_topleft_right.lsm	topleft	85	98	89
cuc1	cuc1_3_T6_Render_Series_topleft_right.lsm	right	89	87	89
cuc1	cuc1_4_T1_Render_Series_left_bottomright.lsm	left	98	86	100
cuc1	cuc1_4_T1_Render_Series_left_bottomright.lsm	bottomright	78	104	97
cuc1	cuc1_4_T5_Render_Series_topright.lsm	topright	76	102	102
cuc1	cuc1_4_T6_Render_Series_bottom_topleft.lsm	bottom	91	92	90
cuc1	cuc1_4_T6_Render_Series_bottom_topleft.lsm	topleft	84	94	94
cuc1	cuc1_5_T1_Render_Series_top.lsm	top	76	108	85
cuc1	cuc1_5_T4_Render_Series_bottom.lsm	bottom	79	98	107
cuc1	cuc1_5_T6_Render_Series_left_right.lsm	left	85	93	90
cuc1	cuc1_5_T6_Render_Series_left_right.lsm	right	74	103	97
cuc1	cuc1_6_T1_Render_Series_bottomright.lsm	bottomright	76	102	95
cuc1	cuc1_6_T4_Render_Series_top.lsm	top	82	94	98
cuc1	cuc1_6_T6_Render_Series_bottomleft_right.lsm	bottomleft	86	96	91
cuc1	cuc1_6_T6_Render_Series_bottomleft_right.lsm	right	90	90	93
cuc1	cuc1-13_1_Render_Series_left2.lsm	left	91	90	83
cuc1	cuc1-13_1_Render_Series_left3.lsm	left	102	92	82
cuc1	cuc1-13_2_Render_Series_left2.lsm	left	93	82	83
cuc1	cuc1-13_2_Render_Series_left3.lsm	left	96	85	85
cuc1	cuc1-13_3_Render_Series_left1.lsm	left	106	62	92
cuc1	cuc1-13_3_Render_Series_left2.lsm	left	95	91	87
cuc1	cuc1-13_4_Render_Series_left1.lsm	left	104	96	70
cuc1	cuc1-13_4_Render_Series_left2.lsm	left	95	73	75
cuc1	cuc1-13_4_Render_Series_left3.lsm	left	90	94	84
cuc1	cuc1-13_7_T1_Render_Series_topright.lsm	topright	84	92	109
cuc1	cuc1-13_7_T10_Render_Series_top.lsm	top	97	81	88
cuc1	cuc1-13_7_T13_Render_Series_bottom_topleft.lsm	bottom	92	93	88
cuc1	cuc1-13_7_T13_Render_Series_bottom_topleft.lsm	topleft	102	80	82
cuc1	cuc1-13_7_T3_Render_Series_bottom.lsm	bottom	92	89	87
cuc1	cuc1-13_7_T5_Render_Series_topleft.lsm	topleft	81	103	91
cuc1	cuc1-13_7_T7_Render_Series_right.lsm	right	95	83	93
cuc1	cuc1-13_7_T9_Render_Series_bottomleft.lsm	bottomleft	91	89	85
cuc1	cuc1-13_8_T13_Render_Series_left_bottomleft_bottomright.lsm	left	95	86	83
cuc1	cuc1-13_8_T13_Render_Series_left_bottomleft_bottomright.lsm	bottomleft	97	85	83
cuc1	cuc1-13_8_T13_Render_Series_left_bottomleft_bottomright.lsm	bottomright	94	84	83
cuc1	cuc1-13_8_T2_Render_Series_top.lsm	top	84	93	98
cuc1	cuc1-13_8_T4_Render_Series_bottomleft_bottomright.lsm	bottomleft	87	97	93
cuc1	cuc1-13_8_T4_Render_Series_bottomleft_bottomright.lsm	bottomright	84	93	89
cuc1	cuc1-13_8_T9_Render_Series_topright.lsm	topright	89	90	84
drmy1cuc1	cuc1-13-vos2-1_Render_Series_top_and_bottomleft_and_right.lsm	top	89	70	100
drmy1cuc1	cuc1-13-vos2-1_Render_Series_top_and_bottomleft_and_right.lsm	bottomleft	98	79	97
drmy1cuc1	cuc1-13-vos2-1_Render_Series_top_and_bottomleft_and_right.lsm	right	100	76	88
drmy1cuc1	cuc1-13-vos2-2_Render_Series_left.lsm	left	85	55	128
drmy1cuc1	cuc1-13-vos2-3_Render_Series_right_and_bottomleft.lsm	right	74	99	110
drmy1cuc1	cuc1-13-vos2-3_Render_Series_right_and_bottomleft.lsm	bottomleft	97	63	113
drmy1cuc1	cuc1-13-vos2-4_Render_Series_left1.lsm	left	71	68	65	70
drmy1cuc1	cuc1-13-vos2-4_Render_Series_left2.lsm	left	83	90	95
drmy1cuc1	cuc1-13-vos2-5_Render_Series_right_and_bottom.lsm	right	82	96	94
drmy1cuc1	cuc1-13-vos2-5_Render_Series_right_and_bottom.lsm	bottom	102	65	93
drmy1cuc1	vos2cuc1-13_1_Render_Series_left.lsm	left	88	80	108
drmy1cuc1	vos2cuc1-13_1_Render_Series_left1.lsm	left	86	66	62	70
drmy1cuc1	vos2cuc1-13_1_Render_Series_left2.lsm	left	90	102	91
drmy1cuc1	vos2cuc1-13_1_Render_Series_left4.lsm	left	81	91	94
drmy1cuc1	vos2cuc1-13_10_T13_Render_Series_top_bottomleft_bottom_topright.lsm	top	97	93	92
drmy1cuc1	vos2cuc1-13_10_T13_Render_Series_top_bottomleft_bottom_topright.lsm	bottomleft	70	100	96
drmy1cuc1	vos2cuc1-13_10_T13_Render_Series_top_bottomleft_bottom_topright.lsm	bottom	84	100	85
drmy1cuc1	vos2cuc1-13_10_T13_Render_Series_top_bottomleft_bottom_topright.lsm	topright	78	108	91
drmy1cuc1	vos2cuc1-13_10_T6_Render_Series_top.lsm	top	77	112	85
drmy1cuc1	vos2cuc1-13_10_T9_Render_Series_topleft_bottomright	topleft	93	86	91
drmy1cuc1	vos2cuc1-13_10_T9_Render_Series_topleft_bottomright	bottomright	90	95	88
drmy1cuc1	vos2cuc1-13_11_T11_Render_Series_topleft_bottom.lsm	topleft	80	104	93
drmy1cuc1	vos2cuc1-13_11_T11_Render_Series_topleft_bottom.lsm	bottom	98	86	86
drmy1cuc1	vos2cuc1-13_11_T6_Render_Series_top.lsm	top	68	127	95
drmy1cuc1	vos2cuc1-13_11_T8_Render_Series_bottomleft.lsm	bottomleft	81	103	95
drmy1cuc1	vos2cuc1-13_11_T9_Render_Series_right.lsm	right	75	91	116
drmy1cuc1	vos2cuc1-13_2_Render_Series_left.lsm	left	101	77	77
drmy1cuc1	vos2cuc1-13_2_Render_Series_left1.lsm	left	86	103	71
drmy1cuc1	vos2cuc1-13_2_Render_Series_left2.lsm	left	83	98	77
drmy1cuc1	vos2cuc1-13_2_Render_Series_left3.lsm	left	78	93	95
drmy1cuc1	vos2cuc1-13_2_Render_Series_left8.lsm	left	87	66	116
drmy1cuc1	vos2cuc1-13_3_Render_Serie_left2.lsm	left	86	104	60
drmy1cuc1	vos2cuc1-13_3_Render_Series_left1.lsm	left	86	106	80
drmy1cuc1	vos2cuc1-13_3_Render_Series_left3.lsm	left	88	100	88
drmy1cuc1	vos2cuc1-13_4_Render_Series_left1.lsm	left	80	98	93
drmy1cuc1	vos2cuc1-13_4_Render_Series_left4.lsm	left	81	103	83
drmy1cuc1	vos2cuc1-13_7_T1_Render_Series_right.lsm	right	85	72	127
drmy1cuc1	vos2cuc1-13_7_T13_Render_Series_topleft_left_right_bottom.lsm	topleft	71	106	100
drmy1cuc1	vos2cuc1-13_7_T13_Render_Series_topleft_left_right_bottom.lsm	left	82	98	85
drmy1cuc1	vos2cuc1-13_7_T13_Render_Series_topleft_left_right_bottom.lsm	right	85	96	93
drmy1cuc1	vos2cuc1-13_7_T13_Render_Series_topleft_left_right_bottom.lsm	bottom	91	112	88
drmy1cuc1	vos2cuc1-13_7_T4_Render_Series_bottom.lsm	bottom	81	120	71
drmy1cuc1	vos2cuc1-13_7_T8_Render_Series_left.lsm	left	94	87	84
drmy1cuc1	vos2cuc1-13_7_T9_Render_Series_bottomleft_topright.lsm	bottomleft	133	120
drmy1cuc1	vos2cuc1-13_7_T9_Render_Series_bottomleft_topright.lsm	topright	72	106	100
drmy1cuc1	vos2cuc1-13_8_T1_Render_Series_top.lsm	top	65	129	86
drmy1cuc1	vos2cuc1-13_8_T13_Render_Series_top_bottomleft_bottomright.lsm	top	87	86	92
drmy1cuc1	vos2cuc1-13_8_T13_Render_Series_top_bottomleft_bottomright.lsm	bottomleft	89	98	87
drmy1cuc1	vos2cuc1-13_8_T13_Render_Series_top_bottomleft_bottomright.lsm	bottomright	89	98	78
drmy1cuc1	vos2cuc1-13_8_T3_Render_Series_bottomleft.lsm	bottomleft	79	107	98
drmy1cuc1	vos2cuc1-13_8_T6_Render_Series_topleft_right.lsm	topleft	77	109	89
drmy1cuc1	vos2cuc1-13_8_T6_Render_Series_topleft_right.lsm	right	69	63	73	80
drmy1cuc1	vos2cuc1-13_8_T7_Render_Series_bottom.lsm	bottom	80	101	87
drmy1cuc1	vos2cuc1-13_8_T9_Render_Series_left_topright.lsm	left	80	114	89
drmy1cuc1	vos2cuc1-13_8_T9_Render_Series_left_topright.lsm	topright	75	83	57	68
drmy1cuc1	vos2cuc1-13_9_T13_Render_Series_left_top_topright_bottom.lsm	left	90	85	97
drmy1cuc1	vos2cuc1-13_9_T13_Render_Series_left_top_topright_bottom.lsm	top	77	92	98
drmy1cuc1	vos2cuc1-13_9_T13_Render_Series_left_top_topright_bottom.lsm	topright	91	87	93
drmy1cuc1	vos2cuc1-13_9_T13_Render_Series_left_top_topright_bottom.lsm	bottom	108	82	89
drmy1cuc1	vos2cuc1-13_9_T6_Render_Series_top_bottomright.lsm	top	69	83	57	68
drmy1cuc1	vos2cuc1-13_9_T6_Render_Series_top_bottomright.lsm	bottomright	88	84	86
drmy1cuc1	vos2cuc1-13_9_T7_Render_Series_bottomleft.lsm	bottomleft	86	102	80
drmy1cuc1	vos2cuc1-13_9_T8_Render_Series_left.lsm	left	88	94	96
cuc2	cuc2_1_Render_Series1.tif	top	98	87	84
cuc2	cuc2_1_Render_Series2.tif	top	92	91	88
cuc2	cuc2_1_Render_Series3.tif	top	94	89	85
cuc2	cuc2_10_Render_Series1.tif	top	94	89	86
cuc2	cuc2_10_Render_Series2.tif	top	89	91	90
cuc2	cuc2_10_Render_Series3.tif	top	92	93	86
cuc2	cuc2_11_Render_Series1.tif	top	93	92	81
cuc2	cuc2_11_Render_Series2.tif	top	90	90	91
cuc2	cuc2_11_Render_Series3.tif	top	92	85	91
cuc2	cuc2_11-image2_Render_Series1.tif	top	93	93	89
cuc2	cuc2_12_Render_Series1.tif	top	94	89	86
cuc2	cuc2_12_Render_Series2.tif	top	92	88	94
cuc2	cuc2_12_Render_Series3.tif	top	97	82	92
cuc2	cuc2_13_Render_Series1.tif	top	92	89	90
cuc2	cuc2_13_Render_Series2.tif	top	90	90	92
cuc2	cuc2_13_Render_Series3.tif	top	92	87	93
cuc2	cuc2_13-image2_Render_Series.tif	top	94	89	86
cuc2	cuc2_14_Render_Series1.tif	top	92	85	91
cuc2	cuc2_14_Render_Series2.tif	top	94	86	88
cuc2	cuc2_14_Render_Series3.tif	top	94	85	90
cuc2	cuc2_2_Render_Series1.tif	top	89	92	85
cuc2	cuc2_2_Render_Series2.tif	top	87	84	91
cuc2	cuc2_2_Render_Series3.tif	top	91	84	93
cuc2	cuc2_2_Render_Series4.tif	top	94	87	82
cuc2	cuc2_3_Render_Series1.tif	top	96	83	96
cuc2	cuc2_3_Render_Series2.tif	top	96	83	91
cuc2	cuc2_3_Render_Series3.tif	top	97	79	93
cuc2	cuc2_3_Render_Series4.tif	top	92	91	93
cuc2	cuc2_3_Render_Series5.tif	top	98	82	92
cuc2	cuc2_3_Render_Series6.tif	top	97	86	92
cuc2	cuc2_4_Render_Series1.tif	top	88	91	92
cuc2	cuc2_4_Render_Series2.tif	top	94	87	86
cuc2	cuc2_4_Render_Series3.tif	top	85	90	91
cuc2	cuc2_4-image2_Render_Series4.tif	top	93	84	84
cuc2	cuc2_4-image2_Render_Series5.tif	top	90	89	89
cuc2	cuc2_5_Render_Series1.tif	top	97	85	87
cuc2	cuc2_5_Render_Series2.tif	top	91	89	90
cuc2	cuc2_5_Render_Series3.tif	top	93	87	90
cuc2	cuc2_5-image2_Render_Series4.tif	top	100	84	87
cuc2	cuc2_5-image2_Render_Series5.tif	top	95	90	89
cuc2	cuc2_5-image2_Render_Series6.tif	top	92	89	90
cuc2	cuc2_6_Render_Series1.tif	top	90	90	92
cuc2	cuc2_6_Render_Series2.tif	top	93	90	85
cuc2	cuc2_6_Render_Series3.tif	top	91	90	89
cuc2	cuc2_6-image2_Render_Series4.tif	top	93	86	85
cuc2	cuc2_6-image2_Render_Series5.tif	top	94	89	84
cuc2	cuc2_6-image2_Render_Series6.tif	top	101	87	87
cuc2	cuc2_7_Render_Series1.tif	top	95	88	88
cuc2	cuc2_7_Render_Series2.tif	top	94	87	89
cuc2	cuc2_7_Render_Series3.tif	top	89	89	91
cuc2	cuc2_8_Render_Series1.tif	top	94	88	89
cuc2	cuc2_8_Render_Series2.tif	top	90	92	82
cuc2	cuc2_8_Render_Series3.tif	top	92	90	84
cuc2	cuc2_8_Render_Series4.tif	top	92	94	87
cuc2	cuc2_9_Render_Series1.tif	top	90	90	86
cuc2	cuc2_9_Render_Series2.tif	top	89	92	89
cuc2	cuc2_9_Render_Series3.tif	top	84	97	83
cuc2	cuc2_9-image2_Render_Series4.tif	top	92	91	81
drmy1cuc2	cuc2vos2_1_Render_Series1.tif	top	67	76	82	68
drmy1cuc2	cuc2vos2_1_Render_Series2.tif	top	64	62	105	58
drmy1cuc2	cuc2vos2_1_Render_Series3.tif	top	69	67	129
drmy1cuc2	cuc2vos2_10_Render_Series1.tif	top	87	82	101
drmy1cuc2	cuc2vos2_10_Render_Series2.tif	top	92	59	115
drmy1cuc2	cuc2vos2_10_Render_Series3.tif	top	90	66	62	62
drmy1cuc2	cuc2vos2_10-image2_Render_Series1.tif	top	91	63	66	65
drmy1cuc2	cuc2vos2_11_Render_Series1.tif	top	107	99	55
drmy1cuc2	cuc2vos2_11_Render_Series2.tif	top	87	53	70	68
drmy1cuc2	cuc2vos2_11_Render_Series3.tif	top	82	111	79
drmy1cuc2	cuc2vos2_11_Render_Series4.tif	top	101	59	60	60
drmy1cuc2	cuc2vos2_11_Render_Series5.tif	top	74	80	55	77
drmy1cuc2	cuc2vos2_12_Render_Series1.tif	top	86	77	115
drmy1cuc2	cuc2vos2_12_Render_Series2.tif	top	86	92	97
drmy1cuc2	cuc2vos2_12_Render_Series3.tif	top	77	63	69	66
drmy1cuc2	cuc2vos2_12_Render_Series4.tif	top	80	68	57	38	39
drmy1cuc2	cuc2vos2_12-image2_Render_Series1.tif	top	90	66	97
drmy1cuc2	cuc2vos2_12-image2_Render_Series2.tif	top	82	64	119
drmy1cuc2	cuc2vos2_13_Render_Series1.tif	top	76	131	75
drmy1cuc2	cuc2vos2_13_Render_Series2.tif	top	95	97	79
drmy1cuc2	cuc2vos2_13_Render_Series3.tif	top	78	101	99
drmy1cuc2	cuc2vos2_13_Render_Series4.tif	top	70	45	62	62	64
drmy1cuc2	cuc2vos2_13-image2_Render_Series1.tif	top	77	62	78	64
drmy1cuc2	cuc2vos2_13-image2_Render_Series2.tif	top	91	96	88
drmy1cuc2	cuc2vos2_14_Render_Series1.tif	top	78	74	128
drmy1cuc2	cuc2vos2_14_Render_Series2.tif	top	86	83	107
drmy1cuc2	cuc2vos2_14_Render_Series3.tif	top	89	54	73	62
drmy1cuc2	cuc2vos2_14_Render_Series4.tif	top	123	143
drmy1cuc2	cuc2vos2_14-image2_Render_Series1.tif	top	91	87	96
drmy1cuc2	cuc2vos2_14-image2_Render_Series2.tif	top	96	61	103
drmy1cuc2	cuc2vos2_2_Render_Series1.tif	top	87	130	63
drmy1cuc2	cuc2vos2_2_Render_Series2.tif	top	85	74	65	63
drmy1cuc2	cuc2vos2_2_Render_Series3.tif	top	99	106	76
drmy1cuc2	cuc2vos2_3_Render_Series1.tif	top	85	89	93
drmy1cuc2	cuc2vos2_3_Render_Series2.tif	top	94	110	80
drmy1cuc2	cuc2vos2_3_Render_Series3.tif	top	76	56	69	78
drmy1cuc2	cuc2vos2_3_Render_Series4.tif	top	78	54	98	57
drmy1cuc2	cuc2vos2_3-image2_Render_Series1.tif	top	79	70	121
drmy1cuc2	cuc2vos2_3-image2_Render_Series2.tif	top	88	71	116
drmy1cuc2	cuc2vos2_3-image2_Render_Series3.tif	top	55	71	69
drmy1cuc2	cuc2vos2_3-image2_Render_Series4.tif	top	76	61	78	69
drmy1cuc2	cuc2vos2_4_Render_Series1.tif	top	94	57	94
drmy1cuc2	cuc2vos2_4_Render_Series2.tif	top	92	65	47	71
drmy1cuc2	cuc2vos2_4_Render_Series3.tif	top	81	61	68	72
drmy1cuc2	cuc2vos2_4_Render_Series4.tif	top	73	71	68	65
drmy1cuc2	cuc2vos2_4-image2_Render_Series1.tif	top	80	60	80	58
drmy1cuc2	cuc2vos2_4-image2_Render_Series2.tif	top	80	53	81	60
drmy1cuc2	cuc2vos2_5_Render_Series1.tif	top	55	36	55	63	65
drmy1cuc2	cuc2vos2_5_Render_Series2.tif	top	77	76	77	58
drmy1cuc2	cuc2vos2_5_Render_Series3.tif	top	82	63	122
drmy1cuc2	cuc2vos2_5_Render_Series4.tif	top	78	70	57	70
drmy1cuc2	cuc2vos2_5-image2_Render_Series1.tif	top	80	82	113
drmy1cuc2	cuc2vos2_5-image2_Render_Series2.tif	top	91	162
drmy1cuc2	cuc2vos2_5-image2_Render_Series3.tif	top	78	63	76	58
drmy1cuc2	cuc2vos2_6_Render_Series1.tif	top	87	90	100
drmy1cuc2	cuc2vos2_6_Render_Series2.tif	top	87	67	102
drmy1cuc2	cuc2vos2_6_Render_Series4.tif	top	88	63	107
drmy1cuc2	cuc2vos2_7_Render_Series1.tif	top	91	65	66	68
drmy1cuc2	cuc2vos2_7_Render_Series2.tif	top	73	64	71	78
drmy1cuc2	cuc2vos2_7_Render_Series3.tif	top	81	68	99
drmy1cuc2	cuc2vos2_7_Render_Series4.tif	top	77	67	76	63
drmy1cuc2	cuc2vos2_7_Render_Series5.tif	top	79	103	98
drmy1cuc2	cuc2vos2_8_Render_Series1.tif	top	71	69	120
drmy1cuc2	cuc2vos2_8_Render_Series2.tif	top	79	70	68	63
drmy1cuc2	cuc2vos2_8_Render_Series3.tif	top	94	74	70
drmy1cuc2	cuc2vos2_8_Render_Series4.tif	top	81	62	79	60
drmy1cuc2	cuc2vos2_8-image2_Render_Series1.tif	top	72	69	126
drmy1cuc2	cuc2vos2_8-image2_Render_Series2.tif	top	104	106	65
drmy1cuc2	cuc2vos2_9_Render_Series1.tif	top	92	70	54	53
drmy1cuc2	cuc2vos2_9_Render_Series2.tif	top	91	80	99
drmy1cuc2	cuc2vos2_9_Render_Series3.tif	top	88	72	98
drmy1cuc2	cuc2vos2_9-image2_Render_Series1.tif	top	85	94	100
drmy1cuc2	cuc2vos2_9-image2_Render_Series2.tif	top	89	62	67	60

## Sheet: 3c S4c
Sepal initiation information of WT and 5mCUC1, related to Fig. 3c and Supplementary Fig. 4c
Each row records one bud at one time point. The number of outer, inner, and lateral sepal primordia, and the bud size represented by bud area(µm2) in a maximum intensity projection image are recorded. Buds that do not have any sepals at the first time point (see field "First time point") but subsequently initiated sepals are used for analysis in Supplementary Fig. 4c. Buds that do not have any se…
Genotype	First time point imaged of this inflorescence	File	Bud	Bud position in image	Outer	Inner	Lateral	Bud size
WT	T1	WT_1_T1	1	topleft	1	0	0	4979
WT	T1	WT_1_T2	1	topleft	1	0	0	5375
WT	T1	WT_1_T3	1	topleft	1	1	0	5916
WT	T1	WT_1_T4	1	topleft	1	1	2	6534
WT	T1	WT_1_T7	2	bottom	0	0	0	5199
WT	T1	WT_1_T8	2	bottom	1	1	2	6145
WT	T1	WT_1_T11	3	topright	0	0	0
WT	T1	WT_1_T12	3	topright	1	0	0
WT	T1	WT_1_T13	3	topright	1	1	2
WT	T1	WT_2_T1	1	bottomleft	1	0	0
WT	T1	WT_2_T2	1	bottomleft	1	0	0	6303
WT	T1	WT_2_T3	1	bottomleft	1	1	0	6621
WT	T1	WT_2_T3	2	top	0	0	0	4445
WT	T1	WT_2_T4	2	top	1	0	0	5161
WT	T1	WT_2_T5	2	top	1	1	1	5890
WT	T1	WT_2_T5	3	bottomright	0	0	0	4542
WT	T1	WT_2_T6	3	bottomright	1	0	0	5269
WT	T1	WT_2_T7	3	bottomright	1	1	1	6172
WT	T1	WT_2_T9	4	topleft	0	0	0	4941
WT	T1	WT_2_T10	4	topleft	1	0	0	5372
WT	T1	WT_2_T11	4	topleft	1	1	2	6202
WT	T1	WT_2_T12	4	topleft	1	1	2	6880
WT	T1	WT_3_T2	2	bottomright	0	0	0	4514
WT	T1	WT_3_T3	2	bottomright	1	0	0	4792
WT	T1	WT_3_T4	2	bottomright	1	0	0	5213
WT	T1	WT_3_T13	3	top	0	0	0
WT	T1	WT_3_T14	3	top	1	1	2
WT	T1	WT_4_T1	1	topright	0	0	0	5363
WT	T1	WT_4_T2	1	topright	1	0	0	5720
WT	T1	WT_4_T3	1	topright	1	1	0	6109
WT	T1	WT_4_T5	2	left	0	0	0	4546
WT	T1	WT_4_T6	2	left	1	0	0	5079
WT	T1	WT_4_T7	2	left	1	1	0	5672
WT	T1	WT_4_T8	2	left	1	1	2	6299
WT	T1	WT_4_T11	3	bottomright	0	0	0
WT	T1	WT_4_T12	3	bottomright	0	0	0
WT	T1	WT_4_T13	3	bottomright	1	1	2
WT	T1	WT-DTm-1_T2	1	top	0	0	0	6098
WT	T1	WT-DTm-1_T3	1	top	1	0	0	6519
WT	T1	WT-DTm-1_T5	2	top	0	0	0	5387
WT	T1	WT-DTm-1_T6	2	top	1	0	0	5904
WT	T1	WT-DTm-1_T7	2	top	1	1	0	6837
WT	T1	WT-DTm-1_T9	3	top	0	0	0	5188
WT	T1	WT-DTm-1_T10	3	top	1	1	0	6129
WT	T1	WT-DTm-1_T11	3	top	1	1	2	7340
WT	T1	WT-DTm-1_T12	4	top	0	0	0
WT	T1	WT-DTm-1_T13	4	top	1	0	0
WT	T1	WT-DTm-1_T14	4	top	1	0	1
WT	T1	WT-DTm-1_T15	4	top	1	1	2
WT	T1	WT-DTm-1_T16	4	top	1	1	2
WT	T1	WT-DTm-1_T16	5	bottomright	0	0	0
WT	T1	WT-DTm-1_T17	5	top	1	1	1
WT	T1	WT-DTm-1_T18	5	top	1	1	2
WT	T1	WT-DTm-2_T2	1	top	0	0	0	5005
WT	T1	WT-DTm-2_T3	1	top	1	0	0	5633
WT	T1	WT-DTm-2_T4	1	top	1	0	0	6392
WT	T1	WT-DTm-2_T5	1	top	1	1	0	7180
WT	T1	WT-DTm-2_T9	2	top	0	0	0
WT	T1	WT-DTm-2_T10	2	top	1	0	0
WT	T1	WT-DTm-2_T11	2	top	1	1	1
WT	T1	WT-DTm-2_T12	2	top	1	1	1
WT	T1	WT-DTm-2_T13	2	top	1	1	1
WT	T1	WT-DTm-2_T15	3	top	0	0	0
WT	T1	WT-DTm-2_T16	3	top	1	0	0
WT	T1	WT-DTm-2_T17	3	top	1	1	2
WT	T1	WT-DTm-2_T16	4	bottom	0	0	0
WT	T1	WT-DTm-2_T17	4	bottom	1	0	2
WT	T1	WT-DTm-2_T18	4	bottom	1	1	2
WT	T1	WT-DTm-3_T2	1	top	0	0	0	6146
WT	T1	WT-DTm-3_T3	1	top	1	0	0	6544
WT	T1	WT-DTm-3_T5	2	top	0	0	0	4748
WT	T1	WT-DTm-3_T6	2	top	1	0	0	5353
WT	T1	WT-DTm-3_T7	2	top	1	1	0	6149
WT	T1	WT-DTm-3_T9	3	top	0	0	0
WT	T1	WT-DTm-3_T10	3	top	1	0	0
WT	T1	WT-DTm-3_T11	3	top	1	1	0
WT	T1	WT-DTm-3_T12	3	top	1	1	2
WT	T1	WT-DTm-3_T13	4	top	0	0	0
WT	T1	WT-DTm-3_T14	4	top	1	1	2
WT	T1	WT-DTm-4_T4	2	top	0	0	0	4790
WT	T1	WT-DTm-4_T5	2	top	1	0	0	5387
WT	T1	WT-DTm-4_T6	2	top	1	0	0	5940
WT	T1	WT-DTm-4_T7	2	top	1	1	0	6613
WT	T1	WT-DTm-4_T13	4	top	0	0	0
WT	T1	WT-DTm-4_T14	4	top	1	1	0
WT	T1	WT-DTm-4_T15	4	top	1	1	2
WT	T1	WT-DTm-5_T2	1	top	0	0	0	5678
WT	T1	WT-DTm-5_T3	1	top	1	0	0	6278
WT	T1	WT-DTm-5_T5	2	top	0	0	0	5355
WT	T1	WT-DTm-5_T6	2	top	1	0	0	5530
WT	T1	WT-DTm-5_T7	2	top	1	0	0	5974
WT	T1	WT-DTm-5_T8	2	top	1	1	0	6332
WT	T1	WT-DTm-5_T10	3	top	0	0	0
WT	T1	WT-DTm-5_T11	3	top	1	0	0
WT	T1	WT-DTm-5_T12	3	top	1	1	0
WT	T1	WT-DTm-5_T13	3	top	1	1	1
WT	T1	WT-DTm-5_T13	4	top	0	0	0
WT	T1	WT-DTm-5_T14	4	top	1	0	0
WT	T1	WT-DTm-5_T15	4	top	1	1	0
WT	T1	WT-DTm-5_T16	4	top	1	1	2
WT	T1	WT-DTm-6_T3	1	top	0	0	0	4894
WT	T1	WT-DTm-6_T4	1	top	1	0	0	5388
WT	T1	WT-DTm-6_T8	2	top	0	0	0
WT	T1	WT-DTm-6_T9	2	top	1	0	0
WT	T1	WT-DTm-6_T10	2	top	1	1	0
WT	T1	WT-DTm-6_T11	2	top	1	1	2
WT	T1	WT-DTm-6_T13	3	top	0	0	0
WT	T1	WT-DTm-6_T14	3	top	1	0	0
WT	T1	WT-DTm-6_T15	3	top	1	1	2
WT	T1	WT-DTm-7_T7	2	top	0	0	0	5113
WT	T1	WT-DTm-7_T8	2	top	1	0	0	5965
WT	T1	WT-DTm-7_T9	2	top	1	1	1	6824
WT	T1	WT-DTm-7_T11	3	top	0	0	0
WT	T1	WT-DTm-7_T12	3	top	1	1	1
WT	T1	WT-DTm-7_T13	3	top	1	1	2
WT	T1	WT-DTm-7_T16	4	top	0	0	0
WT	T1	WT-DTm-7_T17	4	top	1	1	2
WT	T1	WT-DTm-7_T16	5	top	0	0	0
WT	T1	WT-DTm-7_T17	5	top	1	0	0
WT	T1	WT-DTm-7_T18	5	top	1	1	1
WT	T1	WT-DTm-8_T3	1	top	0	0	0	5444
WT	T1	WT-DTm-8_T4	1	top	1	0	0	6216
WT	T1	WT-DTm-8_T7	2	top	0	0	0
WT	T1	WT-DTm-8_T8	2	top	1	0	0	5011
WT	T1	WT-DTm-8_T9	2	top	1	1	0	5382
WT	T1	WT-DTm-8_T10	2	top	1	1	0	5734
WT	T1	WT-DTm-8_T11	2	top	1	1	1	6292
WT	T1	WT-DTm-8_T11	3	top	0	0	0
WT	T1	WT-DTm-8_T12	3	top	1	0	0
WT	T1	WT-DTm-8_T13	3	top	1	1	0
WT	T1	WT-DTm-8_T14	3	top	1	1	2
WT	T1	WT-DTm-8_T15	3	top	1	1	2
WT	T1	WT-DTm-8_T15	4	top	0	0	0
WT	T1	WT-DTm-8_T16	4	top	1	1	0
WT	T1	WT-DTm-8_T17	4	top	1	1	1
WT	T1	WT-DTm-8_T18	4	top	1	1	2
WT	T1	WT-DTm-extra_T7	3	top	0	0	0
WT	T1	WT-DTm-extra_T8	3	top	1	0	0
WT	T1	WT-DTm-extra_T9	3	top	1	0	0
WT	T1	WT-DTm-extra_T10	3	top	1	1	0
WT	T1	WT-DTm-extra_T11	3	top	1	1	2
WT	T1	WT-DTm-extra_T11	4	top	0	0	0
WT	T1	WT-DTm-extra_T12	4	top	1	1	0
WT	T1	WT-DTm-extra_T13	4	top	1	1	1
WT	T1	WT-DTm-extra_T14	4	top	1	1	2
WT	T1	WT-DTm-extra_T17	5	top	0	0	0
WT	T1	WT-DTm-extra_T18	5	top	1	1	2
WT	T1	WT-DTm-13_T1	1	top	0	0	0	5472
WT	T1	WT-DTm-13_T2	1	top	1	0	0	5918
WT	T1	WT-DTm-13_T4	2	bottomright	0	0	0	4873
WT	T1	WT-DTm-13_T5	2	bottomright	1	0	0	5622
WT	T1	WT-DTm-13_T11	4	bottomright	0	0	0
WT	T1	WT-DTm-13_T12	4	bottomright	1	0	0
WT	T1	WT-DTm-13_T13	4	bottomright	1	1	1
WT	T1	WT-DTm-13_T14	4	bottomright	1	1	1
WT	T1	WT-DTm-13_T15	4	bottomright	1	1	2
WT	T1	WT-DTm-17_T3	1	right	0	0	0	5295
WT	T1	WT-DTm-17_T4	1	right	1	0	0	5943
WT	T1	WT-DTm-17_T5	1	right	1	1	0	6444
WT	T1	WT-DTm-17_T11	3	top	0	0	0
WT	T1	WT-DTm-17_T12	3	top	1	0	0
WT	T1	WT-DTm-17_T13	3	top	1	1	1
WT	T1	WT-DTm-17_T14	3	top	1	1	2
WT	T1	WT-DTm-17_T17	4	bottomright	0	0	0
WT	T1	WT-DTm-17_T18	4	bottomright	0	1	1
WT	T1	WT-DTm-17_T19	4	bottomright	1	1	1
WT	T1	WT-DTm-17_T20	4	bottomright	1	1	2
WT	T1	WT-DTm-17_T21	5	topleft	0	0	0
WT	T1	WT-DTm-17_T22	5	topleft	1	1	0
WT	T1	WT-DTm-21_T3	2	bottomright	0	0	0	5127
WT	T1	WT-DTm-21_T4	2	bottomright	1	0	0	5311
WT	T1	WT-DTm-21_T5	2	bottomright	1	1	0	5866
WT	T1	WT-DTm-21_T11	4	right	0	0	0
WT	T1	WT-DTm-21_T12	4	right	1	1	0
WT	T1	WT-DTm-21_T13	4	right	1	1	0
WT	T1	WT-DTm-21_T14	4	right	1	1	2
WT	T1	WT-DTm-21_T15	5	bottomleft	0	0	0
WT	T1	WT-DTm-21_T16	5	bottomleft	1	1	1
WT	T1	WT-DTm-25_T3	1	right	0	0	0	5165
WT	T1	WT-DTm-25_T4	1	right	1	0	0	5508
WT	T1	WT-DTm-25_T5	1	right	1	1	0	5970
WT	T1	WT-DTm-25_T7	2	bottomleft	0	0	0	4351
WT	T1	WT-DTm-25_T8	2	bottomleft	1	0	0	4855
WT	T1	WT-DTm-25_T12	3	top	0	0	0
WT	T1	WT-DTm-25_T13	3	top	1	0	0
WT	T1	WT-DTm-25_T14	3	top	1	1	1
WT	T1	WT-DTm-25_T15	3	top	1	1	2
WT	T1	WT-DTm-25_T18	4	bottomright	0	0	0
WT	T1	WT-DTm-25_T19	4	bottomright	1	1	0
WT	T1	WT-DTm-25_T20	4	bottomright	1	1	2
5mCUC1	T9	5mCUC1-DTm-33_T9	1	right	0	0	0	4677
5mCUC1	T9	5mCUC1-DTm-33_T10	1	right	1	0	0	5293
5mCUC1	T9	5mCUC1-DTm-33_T11	1	right	1	0	0	5638
5mCUC1	T9	5mCUC1-DTm-33_T12	1	right	1	1	0	6384
5mCUC1	T9	5mCUC1-DTm-33_T13	2	bottomleft	0	0	0	3337
5mCUC1	T9	5mCUC1-DTm-33_T14	2	bottomleft	1	0	0	3488
5mCUC1	T9	5mCUC1-DTm-34_T12	3	bottomright	0	0	0	3578
5mCUC1	T9	5mCUC1-DTm-34_T13	3	bottomright	1	0	0	4023
5mCUC1	T9	5mCUC1-DTm-34_T14	3	bottomright	1	0	0	4295
5mCUC1	T9	5mCUC1-DTm-34_T15	3	bottomright	1	0	0	4833
5mCUC1	T9	5mCUC1-DTm-34_T16	3	bottomright	1	1	0	5241
5mCUC1	T9	5mCUC1-DTm-34_T17	3	bottomright	1	1	0	5703
5mCUC1	T9	5mCUC1-DTm-35_T10	2	bottomleft	0	0	0	3975
5mCUC1	T9	5mCUC1-DTm-35_T11	2	bottomleft	1	0	0	4327
5mCUC1	T9	5mCUC1-DTm-35_T12	2	bottomleft	1	0	0	4681
5mCUC1	T9	5mCUC1-DTm-35_T13	2	bottomleft	1	0	0	5679
5mCUC1	T9	5mCUC1-DTm-35_T14	2	bottomleft	1	2	0	6127
5mCUC1	T9	5mCUC1-DTm-35_T15	2	bottomleft	1	2	0	6498
5mCUC1	T9	5mCUC1-DTm-35_T16	2	bottomleft	1	2	0	6816
5mCUC1	T9	5mCUC1-DTm-35_T17	2	bottomleft	1	2	0	7451
5mCUC1	T9	5mCUC1-DTm-35_T18	2	bottomleft	1	2	0	8137
5mCUC1	T9	5mCUC1-DTm-35_T19	2	bottomleft	1	2	1	9152
5mCUC1	T9	5mCUC1-DTm-35_T20	2	bottomleft	1	2	2	10083
5mCUC1	T9	5mCUC1-DTm-35_T16	3	right	0	0	0
5mCUC1	T9	5mCUC1-DTm-35_T17	3	right	1	0	0
5mCUC1	T9	5mCUC1-DTm-35_T18	3	right	1	0	0
5mCUC1	T9	5mCUC1-DTm-35_T19	3	right	1	0	0
5mCUC1	T9	5mCUC1-DTm-35_T20	3	right	1	0	1
5mCUC1	T9	5mCUC1-DTm-35_T21	3	right	1	0	1
5mCUC1	T9	5mCUC1-DTm-36_T9	1	top	0	0	0	4342
5mCUC1	T9	5mCUC1-DTm-36_T10	1	top	1	0	0	4831
5mCUC1	T9	5mCUC1-DTm-36_T11	1	top	1	0	0	5406
5mCUC1	T9	5mCUC1-DTm-36_T12	1	top	1	1	0	6125
5mCUC1	T9	5mCUC1-DTm-36_T13	2	bottomright	0	0	0	3742
5mCUC1	T9	5mCUC1-DTm-36_T14	2	bottomright	1	0	0	4181
5mCUC1	T9	5mCUC1-DTm-36_T15	2	bottomright	1	0	0	4363
5mCUC1	T9	5mCUC1-DTm-36_T16	2	bottomright	1	1	0	4659
5mCUC1	T13	5mCUC1-DTm-37_T14	2	top	0	0	0	4292
5mCUC1	T13	5mCUC1-DTm-37_T15	2	top	1	0	0	4816
5mCUC1	T13	5mCUC1-DTm-37_T16	2	top	1	0	0	5582
5mCUC1	T13	5mCUC1-DTm-37_T17	2	top	1	1	0	6362
5mCUC1	T13	5mCUC1-DTm-37_T18	2	top	1	1	0	6958
5mCUC1	T13	5mCUC1-DTm-38_T13	1	top	0	0	0	3824
5mCUC1	T13	5mCUC1-DTm-38_T14	1	top	1	0	0	4845
5mCUC1	T13	5mCUC1-DTm-38_T15	1	top	1	0	0	5835
5mCUC1	T13	5mCUC1-DTm-38_T16	1	top	1	0	0	6324
5mCUC1	T13	5mCUC1-DTm-38_T17	1	top	1	1	0	7728
5mCUC1	T13	5mCUC1-DTm-38_T17	2	bottomleft	0	0	0	3859
5mCUC1	T13	5mCUC1-DTm-38_T18	2	bottomleft	1	0	0	4271
5mCUC1	T13	5mCUC1-DTm-39_T13	2	top	0	0	0	3815
5mCUC1	T13	5mCUC1-DTm-39_T14	2	top	1	0	0	4329
5mCUC1	T13	5mCUC1-DTm-39_T15	2	top	1	0	0	5125
5mCUC1	T13	5mCUC1-DTm-39_T16	2	top	1	0	0	5726
5mCUC1	T13	5mCUC1-DTm-39_T17	2	top	1	1	0	6916
5mCUC1	T13	5mCUC1-DTm-39_T16	3	bottomleft	0	0	0	4081
5mCUC1	T13	5mCUC1-DTm-39_T17	3	bottomleft	1	0	0	4543
5mCUC1	T13	5mCUC1-DTm-39_T18	3	bottomleft	1	0	0	5326
5mCUC1	T13	5mCUC1-DTm-39_T19	3	bottomleft	1	0	0	6116
5mCUC1	T13	5mCUC1-DTm-39_T20	3	bottomleft	1	1	0	6847
5mCUC1	T13	5mCUC1-DTm-39_T21	3	bottomleft	1	1	0	7624
5mCUC1	T13	5mCUC1-DTm-40_T14	1	top	0	0	0	4202
5mCUC1	T13	5mCUC1-DTm-40_T15	1	top	1	0	0	4802
5mCUC1	T13	5mCUC1-DTm-40_T16	1	top	1	1	0	5808
5mCUC1	T13	5mCUC1-DTm-40_T17	1	top	1	2	0	6726
5mCUC1	T13	5mCUC1-DTm-40_T18	1	top	1	2	0	7711
5mCUC1	T13	5mCUC1-DTm-40_T19	1	top	1	2	0	8675
5mCUC1	T13	5mCUC1-DTm-40_T20	1	top	1	2	0	9768
5mCUC1	T13	5mCUC1-DTm-40_T21	1	top	1	2	0	10526
5mCUC1	T13	5mCUC1-DTm-40_T22	1	top	1	2	1	11554
5mCUC1	T13	5mCUC1-DTm-40_T18	2	bottomleft	0	0	0
5mCUC1	T13	5mCUC1-DTm-40_T19	2	bottomleft	1	0	0
5mCUC1	T13	5mCUC1-DTm-40_T20	2	bottomleft	1	0	0
5mCUC1	T13	5mCUC1-DTm-40_T21	2	bottomleft	1	1	0
5mCUC1	T13	5mCUC1-DTm-40_T19	2	bottomleft	0	0	0	4711
5mCUC1	T13	5mCUC1-DTm-40_T20	2	bottomleft	1	0	0	5118
5mCUC1	T13	5mCUC1-DTm-40_T21	2	bottomleft	1	0	0	5632
5mCUC1	T13	5mCUC1-DTm-40_T22	2	bottomleft	1	0	1	6043
5mCUC1	T1	5mCUC1-DTm-14_T2	1	bottomleft	0	0	0	4119
5mCUC1	T1	5mCUC1-DTm-14_T3	1	bottomleft	1	0	0	4698
5mCUC1	T1	5mCUC1-DTm-14_T4	1	bottomleft	1	0	0	5413
5mCUC1	T1	5mCUC1-DTm-14_T5	1	bottomleft	1	1	0	6056
5mCUC1	T1	5mCUC1-DTm-14_T7	2	top	0	0	0	4001
5mCUC1	T1	5mCUC1-DTm-14_T8	2	top	1	0	0	4410
5mCUC1	T1	5mCUC1-DTm-14_T11	3	bottomright	0	0	0	3747
5mCUC1	T1	5mCUC1-DTm-14_T12	3	bottomright	1	1	0	4390
5mCUC1	T1	5mCUC1-DTm-14_T13	3	bottomright	1	1	0	4956
5mCUC1	T1	5mCUC1-DTm-15_T1	1	topright	1	0	0	4942
5mCUC1	T1	5mCUC1-DTm-15_T2	1	topright	1	1	0	5448
5mCUC1	T1	5mCUC1-DTm-15_T3	2	left	0	0	0	3988
5mCUC1	T1	5mCUC1-DTm-15_T4	2	left	1	0	0	4343
5mCUC1	T1	5mCUC1-DTm-15_T7	3	bottomright	0	0	0
5mCUC1	T1	5mCUC1-DTm-15_T8	3	bottomright	1	0	0
5mCUC1	T1	5mCUC1-DTm-15_T9	3	bottomright	1	0	0
5mCUC1	T1	5mCUC1-DTm-15_T10	3	bottomright	1	0	0
5mCUC1	T1	5mCUC1-DTm-15_T11	3	bottomright	1	1	0
5mCUC1	T1	5mCUC1-DTm-15_T12	4	top	0	0	0
5mCUC1	T1	5mCUC1-DTm-15_T13	4	top	1	0	0
5mCUC1	T1	5mCUC1-DTm-15_T14	4	top	1	1	0
5mCUC1	T1	5mCUC1-DTm-15_T15	4	top	1	1	0
5mCUC1	T1	5mCUC1-DTm-15_T16	4	top	1	1	0
5mCUC1	T1	5mCUC1-DTm-15_T17	4	top	1	1	0
5mCUC1	T1	5mCUC1-DTm-15_T18	4	top	1	1	1
5mCUC1	T1	5mCUC1-DTm-16_T19	5	top	0	0	0
5mCUC1	T1	5mCUC1-DTm-16_T20	5	top	0	1	0
5mCUC1	T1	5mCUC1-DTm-16_T21	5	top	1	1	0
5mCUC1	T1	5mCUC1-DTm-16_T8	3	right	0	0	0
5mCUC1	T1	5mCUC1-DTm-16_T9	3	right	1	0	0
5mCUC1	T1	5mCUC1-DTm-16_T10	3	right	1	0	0
5mCUC1	T1	5mCUC1-DTm-16_T11	3	right	1	1	0
5mCUC1	T1	5mCUC1-DTm-16_T12	3	right	1	1	1
5mCUC1	T1	5mCUC1-DTm-16_T13	3	right	1	1	1
5mCUC1	T1	5mCUC1-DTm-16_T14	3	right	1	1	2
5mCUC1	T1	5mCUC1-DTm-16_T5	2	bottomleft	0	0	0	3910
5mCUC1	T1	5mCUC1-DTm-16_T6	2	bottomleft	1	0	0	4179
5mCUC1	T1	5mCUC1-DTm-16_T3	1	right	0	0	0	4591
5mCUC1	T1	5mCUC1-DTm-16_T4	1	right	1	0	0	5045
5mCUC1	T1	5mCUC1-DTm-16_T1	0	topleft	0	0	0	4219
5mCUC1	T1	5mCUC1-DTm-16_T2	0	topleft	1	0	0	4745
5mCUC1	T1	5mCUC1-DTm-18_T2	1	topleft	0	0	0	4270
5mCUC1	T1	5mCUC1-DTm-18_T3	1	topleft	1	0	0	4903
5mCUC1	T1	5mCUC1-DTm-18_T4	1	topleft	1	1	0	5532
5mCUC1	T1	5mCUC1-DTm-18_T4	2	right	0	0	0	3985
5mCUC1	T1	5mCUC1-DTm-18_T5	2	right	1	0	0	4536
5mCUC1	T1	5mCUC1-DTm-18_T6	2	right	1	0	0	4858
5mCUC1	T1	5mCUC1-DTm-18_T7	2	right	1	0	0	5124
5mCUC1	T1	5mCUC1-DTm-18_T8	2	right	1	1	0	5663
5mCUC1	T1	5mCUC1-DTm-18_T7	3	bottom	0	0	0
5mCUC1	T1	5mCUC1-DTm-18_T8	3	bottom	1	0	0
5mCUC1	T1	5mCUC1-DTm-18_T9	3	bottom	1	0	0
5mCUC1	T1	5mCUC1-DTm-18_T10	3	bottom	1	0	0
5mCUC1	T1	5mCUC1-DTm-18_T11	3	bottom	1	0	0
5mCUC1	T1	5mCUC1-DTm-18_T12	3	bottom	1	1	0
5mCUC1	T1	5mCUC1-DTm-18_T13	3	bottom	1	1	1
5mCUC1	T1	5mCUC1-DTm-18_T14	3	bottom	1	1	1
5mCUC1	T1	5mCUC1-DTm-18_T15	3	bottom	1	1	1
5mCUC1	T1	5mCUC1-DTm-18_T16	3	bottom	1	1	2
5mCUC1	T1	5mCUC1-DTm-18_T11	4	left	0	0	0
5mCUC1	T1	5mCUC1-DTm-18_T12	4	left	1	0	1
5mCUC1	T1	5mCUC1-DTm-18_T13	4	left	1	0	1
5mCUC1	T1	5mCUC1-DTm-18_T14	4	left	1	1	2
5mCUC1	T1	5mCUC1-DTm-19_T3	2	topleft	0	0	0	4516
5mCUC1	T1	5mCUC1-DTm-19_T4	2	topleft	1	0	0	5046
5mCUC1	T1	5mCUC1-DTm-19_T5	2	topleft	1	1	0	5439
5mCUC1	T1	5mCUC1-DTm-19_T4	3	right	0	0	0	3370
5mCUC1	T1	5mCUC1-DTm-19_T5	3	right	1	0	0	3751
5mCUC1	T1	5mCUC1-DTm-19_T6	3	right	1	0	0	3913
5mCUC1	T1	5mCUC1-DTm-19_T7	3	right	1	0	0	4445
5mCUC1	T1	5mCUC1-DTm-19_T8	3	right	1	1	0	4960
5mCUC1	T1	5mCUC1-DTm-19_T10	4	bottomleft	0	0	0
5mCUC1	T1	5mCUC1-DTm-19_T11	4	bottomleft	1	0	0
5mCUC1	T1	5mCUC1-DTm-19_T12	4	bottomleft	1	1	1
5mCUC1	T1	5mCUC1-DTm-19_T13	4	bottomleft	1	1	1
5mCUC1	T1	5mCUC1-DTm-19_T16	5	top	0	0	0
5mCUC1	T1	5mCUC1-DTm-19_T17	5	top	1	0	0
5mCUC1	T1	5mCUC1-DTm-19_T18	5	top	1	0	0
5mCUC1	T1	5mCUC1-DTm-19_T19	5	top	1	0	0
5mCUC1	T1	5mCUC1-DTm-19_T20	5	top	1	1	0
5mCUC1	T1	5mCUC1-DTm-19_T21	5	top	1	1	3
5mCUC1	T1	5mCUC1-DTm-20_T1	1	left	0	0	0	4265
5mCUC1	T1	5mCUC1-DTm-20_T2	1	left	1	0	0	4754
5mCUC1	T1	5mCUC1-DTm-20_T6	2	bottomright	0	0	0	3853
5mCUC1	T1	5mCUC1-DTm-20_T7	2	bottomright	1	0	0	4182
5mCUC1	T1	5mCUC1-DTm-20_T8	2	bottomright	1	0	0	4759
5mCUC1	T1	5mCUC1-DTm-20_T9	2	bottomright	1	0	0	5363
5mCUC1	T1	5mCUC1-DTm-20_T10	2	bottomright	1	0	0	5659
5mCUC1	T1	5mCUC1-DTm-20_T11	2	bottomright	1	1	0	6079
5mCUC1	T1	5mCUC1-DTm-20_T12	2	bottomright	1	1	0	6414
5mCUC1	T1	5mCUC1-DTm-20_T13	2	bottomright	1	2	0	6647
5mCUC1	T1	5mCUC1-DTm-20_T14	2	bottomright	1	2	0	7133
5mCUC1	T1	5mCUC1-DTm-20_T15	2	bottomright	1	2	0	7326
5mCUC1	T1	5mCUC1-DTm-20_T16	2	bottomright	1	2	1	7899
5mCUC1	T1	5mCUC1-DTm-20_T12	3	top	0	0	0
5mCUC1	T1	5mCUC1-DTm-20_T13	3	top	1	0	1
5mCUC1	T1	5mCUC1-DTm-20_T14	3	top	1	0	1
5mCUC1	T1	5mCUC1-DTm-20_T15	3	top	1	0	1
5mCUC1	T1	5mCUC1-DTm-20_T16	3	top	1	0	1
5mCUC1	T1	5mCUC1-DTm-20_T17	3	top	1	0	1
5mCUC1	T1	5mCUC1-DTm-20_T18	3	top	1	0	1
5mCUC1	T1	5mCUC1-DTm-20_T19	3	top	1	0	1
5mCUC1	T1	5mCUC1-DTm-20_T20	3	top	1	0	2
5mCUC1	T1	5mCUC1-DTm-22_T2	1	right	0	0	0	3832
5mCUC1	T1	5mCUC1-DTm-22_T3	1	right	1	0	0	4342
5mCUC1	T1	5mCUC1-DTm-22_T4	1	right	1	0	0	4723
5mCUC1	T1	5mCUC1-DTm-22_T5	2	bottomleft	0	0	0	3452
5mCUC1	T1	5mCUC1-DTm-22_T6	2	bottomleft	1	0	0	3704
5mCUC1	T1	5mCUC1-DTm-22_T7	2	bottomleft	1	0	0	4099
5mCUC1	T1	5mCUC1-DTm-22_T8	2	bottomleft	1	0	0	4601
5mCUC1	T1	5mCUC1-DTm-22_T9	2	bottomleft	1	1	0	5245
5mCUC1	T1	5mCUC1-DTm-22_T10	2	bottomleft	1	1	0	5736
5mCUC1	T1	5mCUC1-DTm-22_T11	2	bottomleft	1	1	0	6191
5mCUC1	T1	5mCUC1-DTm-22_T12	2	bottomleft	1	1	2	6814
5mCUC1	T1	5mCUC1-DTm-22_T13	2	bottomleft	1	1	2	7171
5mCUC1	T1	5mCUC1-DTm-22_T9	3	top	0	0	0
5mCUC1	T1	5mCUC1-DTm-22_T10	3	top	1	0	0
5mCUC1	T1	5mCUC1-DTm-22_T11	3	top	1	0	0
5mCUC1	T1	5mCUC1-DTm-22_T12	3	top	1	1	0
5mCUC1	T1	5mCUC1-DTm-22_T13	3	top	1	1	0
5mCUC1	T1	5mCUC1-DTm-22_T14	3	top	1	1	0
5mCUC1	T1	5mCUC1-DTm-22_T15	3	top	1	1	2
5mCUC1	T1	5mCUC1-DTm-22_T20	5	topleft	0	0	0
5mCUC1	T1	5mCUC1-DTm-22_T21	5	topleft	0	1	0
5mCUC1	T1	5mCUC1-DTm-22_T22	5	topleft	1	1	0
5mCUC1	T1	5mCUC1-DTm-23_T2	1	top	0	0	0	3937
5mCUC1	T1	5mCUC1-DTm-23_T3	1	top	1	0	0	4591
5mCUC1	T1	5mCUC1-DTm-23_T6	2	bottomleft	0	0	0	3395
5mCUC1	T1	5mCUC1-DTm-23_T7	2	bottomleft	1	0	0	3797
5mCUC1	T1	5mCUC1-DTm-23_T12	3	right	0	0	0
5mCUC1	T1	5mCUC1-DTm-23_T13	3	right	1	0	0
5mCUC1	T1	5mCUC1-DTm-23_T14	3	right	1	1	0
5mCUC1	T1	5mCUC1-DTm-23_T15	3	right	1	1	0
5mCUC1	T1	5mCUC1-DTm-23_T16	3	right	1	1	0
5mCUC1	T1	5mCUC1-DTm-23_T17	3	right	1	1	0
5mCUC1	T1	5mCUC1-DTm-23_T18	3	right	1	1	0
5mCUC1	T1	5mCUC1-DTm-23_T19	3	right	1	1	0
5mCUC1	T1	5mCUC1-DTm-23_T20	3	right	1	1	1
5mCUC1	T1	5mCUC1-DTm-23_T21	3	right	1	1	2
5mCUC1	T1	5mCUC1-DTm-23_T20	4	topleft	0	0	0
5mCUC1	T1	5mCUC1-DTm-23_T21	4	topleft	0	1	0
5mCUC1	T1	5mCUC1-DTm-23_T22	4	topleft	2	1	0
5mCUC1	T1	5mCUC1-DTm-24_T2	1	top	0	0	0	4332
5mCUC1	T1	5mCUC1-DTm-24_T3	1	top	1	0	0	4726
5mCUC1	T1	5mCUC1-DTm-24_T5	2	bottomleft	0	0	0	3684
5mCUC1	T1	5mCUC1-DTm-24_T6	2	bottomleft	1	0	0	3960
5mCUC1	T1	5mCUC1-DTm-24_T7	2	bottomleft	1	0	0	4364
5mCUC1	T1	5mCUC1-DTm-24_T8	2	bottomleft	1	1	0	4992
5mCUC1	T1	5mCUC1-DTm-24_T7	3	right	0	0	0
5mCUC1	T1	5mCUC1-DTm-24_T8	3	right	1	0	0
5mCUC1	T1	5mCUC1-DTm-24_T9	3	right	1	0	0
5mCUC1	T1	5mCUC1-DTm-24_T10	3	right	1	0	0
5mCUC1	T1	5mCUC1-DTm-24_T11	3	right	1	0	0
5mCUC1	T1	5mCUC1-DTm-24_T12	3	right	1	0	0
5mCUC1	T1	5mCUC1-DTm-24_T13	3	right	1	1	0
5mCUC1	T1	5mCUC1-DTm-24_T14	3	right	1	1	0
5mCUC1	T1	5mCUC1-DTm-24_T15	3	right	1	1	0
5mCUC1	T1	5mCUC1-DTm-24_T16	3	right	1	1	0
5mCUC1	T1	5mCUC1-DTm-24_T17	3	right	1	1	0
5mCUC1	T1	5mCUC1-DTm-24_T18	3	right	1	1	0
5mCUC1	T1	5mCUC1-DTm-24_T19	3	right	1	2	0
5mCUC1	T1	5mCUC1-DTm-24_T13	4	topleft	0	0	0
5mCUC1	T1	5mCUC1-DTm-24_T14	4	topleft	1	1	0
5mCUC1	T1	5mCUC1-DTm-24_T15	4	topleft	1	1	0
5mCUC1	T1	5mCUC1-DTm-24_T16	4	topleft	1	1	1
5mCUC1	T1	5mCUC1-DTm-26_T3	1	top	0	0	0	3850
5mCUC1	T1	5mCUC1-DTm-26_T4	1	top	1	0	0	4193
5mCUC1	T1	5mCUC1-DTm-26_T5	1	top	1	0	0	4696
5mCUC1	T1	5mCUC1-DTm-26_T6	1	top	1	1	0	5126
5mCUC1	T1	5mCUC1-DTm-26_T12	2	bottomright	0	0	0
5mCUC1	T1	5mCUC1-DTm-26_T13	2	bottomright	0	0	1
5mCUC1	T1	5mCUC1-DTm-26_T14	2	bottomright	1	0	1
5mCUC1	T1	5mCUC1-DTm-26_T16	3	left	0	0	0
5mCUC1	T1	5mCUC1-DTm-26_T17	3	left	1	0	0
5mCUC1	T1	5mCUC1-DTm-26_T18	3	left	1	0	0
5mCUC1	T1	5mCUC1-DTm-26_T19	3	left	1	1	0
5mCUC1	T1	5mCUC1-DTm-26_T20	3	left	1	1	0
5mCUC1	T1	5mCUC1-DTm-26_T21	3	left	1	1	1
5mCUC1	T1	5mCUC1-DTm-27_T1	1	bottomleft	1	0	0	5692
5mCUC1	T1	5mCUC1-DTm-27_T2	1	bottomleft	1	1	0	5758
5mCUC1	T1	5mCUC1-DTm-27_T3	2	top	0	0	0	3916
5mCUC1	T1	5mCUC1-DTm-27_T4	2	top	1	0	0	4204
5mCUC1	T1	5mCUC1-DTm-27_T5	2	top	1	0	0	4722
5mCUC1	T1	5mCUC1-DTm-27_T6	2	top	1	2	0	5336
5mCUC1	T1	5mCUC1-DTm-27_T9	3	bottomright	0	0	0
5mCUC1	T1	5mCUC1-DTm-27_T10	3	bottomright	1	0	0
5mCUC1	T1	5mCUC1-DTm-27_T11	3	bottomright	1	0	0
5mCUC1	T1	5mCUC1-DTm-27_T12	3	bottomright	1	0	0
5mCUC1	T1	5mCUC1-DTm-27_T13	3	bottomright	1	0	0
5mCUC1	T1	5mCUC1-DTm-27_T14	3	bottomright	1	0	1
5mCUC1	T1	5mCUC1-DTm-27_T15	3	bottomright	1	0	1
5mCUC1	T1	5mCUC1-DTm-27_T16	3	bottomright	1	0	1
5mCUC1	T1	5mCUC1-DTm-27_T17	3	bottomright	1	0	1
5mCUC1	T1	5mCUC1-DTm-27_T18	3	bottomright	1	0	1
5mCUC1	T1	5mCUC1-DTm-27_T19	3	bottomright	1	0	2
5mCUC1	T1	5mCUC1-DTm-27_T20	3	bottomright	1	1	1
5mCUC1	T1	5mCUC1-DTm-28_T2	1	top	0	0	0	4159
5mCUC1	T1	5mCUC1-DTm-28_T3	1	top	1	0	0	4461
5mCUC1	T1	5mCUC1-DTm-28_T4	1	top	1	0	0	4955
5mCUC1	T1	5mCUC1-DTm-28_T5	1	top	1	1	1	5496
5mCUC1	T1	5mCUC1-DTm-28_T6	2	bottomright	0	0	0
5mCUC1	T1	5mCUC1-DTm-28_T7	2	bottomright	1	0	0
5mCUC1	T1	5mCUC1-DTm-28_T8	2	bottomright	1	0	0
5mCUC1	T1	5mCUC1-DTm-28_T9	2	bottomright	1	0	0
5mCUC1	T1	5mCUC1-DTm-28_T10	2	bottomright	1	1	0
5mCUC1	T1	5mCUC1-DTm-28_T11	2	bottomright	1	1	0
5mCUC1	T1	5mCUC1-DTm-28_T12	2	bottomright	1	1	0
5mCUC1	T1	5mCUC1-DTm-28_T13	2	bottomright	1	1	0
5mCUC1	T1	5mCUC1-DTm-28_T14	2	bottomright	1	1	1
5mCUC1	T1	5mCUC1-DTm-28_T15	2	bottomright	1	1	2

## Sheet: 3f S4h S4i
Sepal initiation information of WT, cuc1, drmy1, and drmy1 cuc1, related to Fig. 3f and Supplementary Fig. 4h, 4i
Each row records one bud at one time point. The number of outer, inner, and lateral sepal primordia, and the bud size represented by bud area(µm2) in a maximum intensity projection image are recorded. The first time point imaged was T1 for all inflorescences. Buds that do not have any sepals at T1 but subsequently initiated sepals are used for analysis in Supplementary Fig. 4h. Buds that do not h…
Genotype	File	Bud	Outer	Inner	Lateral	Bud size
WT	WT_1_T1	1	1	1	2
WT	WT_1_T1	2	1	1	2
WT	WT_1_T1	3	1	1	0	8149
WT	WT_1_T1	4	0	0	0	5086
WT	WT_1_T2	2	1	1	2
WT	WT_1_T2	3	1	1	2	9450
WT	WT_1_T2	4	0	0	0	5897
WT	WT_1_T3	2	1	1	2
WT	WT_1_T3	3	1	1	2
WT	WT_1_T3	4	1	0	0	6712
WT	WT_1_T4	3	1	1	2
WT	WT_1_T4	4	1	1	0	7343
WT	WT_1_T5	3	1	1	2
WT	WT_1_T5	4	1	1	2	8337
WT	WT_1_T6	4	1	1	2
WT	WT_10_T1	1	1	1	2
WT	WT_10_T1	2	0	0	0
WT	WT_10_T1	3	1	1	0	8848
WT	WT_10_T1	4	0	0	0
WT	WT_10_T1	5	1	0	0	7156
WT	WT_10_T10	6	1	1	0	5728
WT	WT_10_T11	6	1	1	2	6252
WT	WT_10_T2	2	0	0	0	5560
WT	WT_10_T2	3	1	1	2	9687
WT	WT_10_T2	4	0	0	0
WT	WT_10_T2	5	1	1	0	7838
WT	WT_10_T3	2	1	0	0	6134
WT	WT_10_T3	3	1	1	2
WT	WT_10_T3	4	0	0	0
WT	WT_10_T3	5	1	1	1	8360
WT	WT_10_T3	6	0	0	0
WT	WT_10_T4	2	1	0	0	6528
WT	WT_10_T4	3	1	1	2
WT	WT_10_T4	4	0	0	0
WT	WT_10_T4	5	1	1	2	9278
WT	WT_10_T4	6	0	0	0
WT	WT_10_T5	2	1	1	0	7049
WT	WT_10_T5	4	0	0	0
WT	WT_10_T5	5	1	1	2
WT	WT_10_T5	6	0	0	0
WT	WT_10_T6	2	1	1	1	7936
WT	WT_10_T6	4	0	0	0	5122
WT	WT_10_T6	5	1	1	2
WT	WT_10_T6	6	0	0	0
WT	WT_10_T7	2	1	1	2	8839
WT	WT_10_T7	4	1	0	0	5835
WT	WT_10_T7	5	1	1	2
WT	WT_10_T7	6	0	0	0
WT	WT_10_T8	2	1	1	2
WT	WT_10_T8	4	1	1	0	6650
WT	WT_10_T8	6	0	0	0	4614
WT	WT_10_T9	2	1	1	2
WT	WT_10_T9	4	1	1	2	7347
WT	WT_10_T9	6	1	0	0	4973
WT	WT_11_T1	1	1	1	2
WT	WT_11_T1	2	0	0	0	6968
WT	WT_11_T1	4	1	1	2
WT	WT_11_T1	5	0	0	0	5457
WT	WT_11_T10	3	1	1	2	6217
WT	WT_11_T10	6	1	1	2	7372
WT	WT_11_T2	2	1	0	0	7599
WT	WT_11_T2	5	1	0	0	6448
WT	WT_11_T3	2	1	1	0	8444
WT	WT_11_T3	5	1	0	0	7058
WT	WT_11_T4	2	1	1	2	9546
WT	WT_11_T4	5	1	1	2	7757
WT	WT_11_T7	3	0	0	0	4866
WT	WT_11_T7	6	0	0	0	5237
WT	WT_11_T8	3	1	0	0	5343
WT	WT_11_T8	6	1	0	0	6061
WT	WT_11_T9	3	1	1	0	5521
WT	WT_11_T9	6	1	1	0	6552
WT	WT_12_T1	1	1	1	2
WT	WT_12_T1	2	1	0	0	7489
WT	WT_12_T1	3	0	0	0
WT	WT_12_T1	4	1	1	2
WT	WT_12_T1	5	1	0	0	7539
WT	WT_12_T1	6	0	0	0
WT	WT_12_T2	2	1	1	0	8930
WT	WT_12_T2	3	0	0	0	5770
WT	WT_12_T2	5	1	1	0	8826
WT	WT_12_T2	6	0	0	0	5894
WT	WT_12_T3	2	1	1	2	10240
WT	WT_12_T3	3	1	0	0	6387
WT	WT_12_T3	5	1	1	2	9976
WT	WT_12_T3	6	1	0	0	6653
WT	WT_12_T4	2	1	1	2
WT	WT_12_T4	3	1	1	0	7730
WT	WT_12_T4	5	1	1	2
WT	WT_12_T4	6	1	1	0	7769
WT	WT_12_T5	3	1	1	2	8617
WT	WT_12_T5	6	1	1	2	8588
WT	WT_12_T6	7	0	0	0	4828
WT	WT_12_T6	8	0	0	0	5164
WT	WT_12_T7	7	1	0	0	5226
WT	WT_12_T7	8	1	0	0	5987
WT	WT_12_T8	7	1	1	0	6218
WT	WT_12_T8	8	1	1	0	7171
WT	WT_12_T9	7	1	1	2	6902
WT	WT_12_T9	8	1	1	2	7982
WT	WT_13_T1	1	1	1	2
WT	WT_13_T1	2	1	0	0	7900
WT	WT_13_T1	3	0	0	0
WT	WT_13_T10	4	1	1	2
WT	WT_13_T10	5	1	1	2	6807
WT	WT_13_T10	6	1	0	0	5019
WT	WT_13_T11	4	1	1	2
WT	WT_13_T11	5	1	1	2
WT	WT_13_T11	6	1	1	2	5705
WT	WT_13_T2	1	1	1	2
WT	WT_13_T2	2	1	0	0	8388
WT	WT_13_T2	3	0	0	0	6685
WT	WT_13_T3	1	1	1	2
WT	WT_13_T3	2	1	1	2	9270
WT	WT_13_T3	3	1	0	0	7222
WT	WT_13_T4	1	1	1	2
WT	WT_13_T4	2	1	1	2
WT	WT_13_T4	3	1	1	0	7922
WT	WT_13_T4	4	0	0	0	5913
WT	WT_13_T5	2	1	1	2
WT	WT_13_T5	3	1	1	2	8514
WT	WT_13_T5	4	1	1	0	6286
WT	WT_13_T6	2	1	1	2
WT	WT_13_T6	3	1	1	2	9202
WT	WT_13_T6	4	1	1	0	6744
WT	WT_13_T7	3	1	1	2	9860
WT	WT_13_T7	4	1	1	2	7398
WT	WT_13_T7	5	0	0	0	5096
WT	WT_13_T8	3	1	1	2
WT	WT_13_T8	4	1	1	2
WT	WT_13_T8	5	1	0	0	5421
WT	WT_13_T9	4	1	1	2
WT	WT_13_T9	5	1	0	0	6144
WT	WT_13_T9	6	0	0	0	4678
WT	WT_14_T1	1	1	1	2
WT	WT_14_T1	2	1	1	2
WT	WT_14_T1	3	0	0	0
WT	WT_14_T10	4	1	1	2
WT	WT_14_T10	5	1	1	0	5607
WT	WT_14_T11	4	1	1	2
WT	WT_14_T11	5	1	1	2	6142
WT	WT_14_T2	1	1	1	2
WT	WT_14_T2	2	1	1	2
WT	WT_14_T2	3	0	0	0	6438
WT	WT_14_T3	1	1	1	2
WT	WT_14_T3	2	1	1	2
WT	WT_14_T3	3	1	0	0	6998
WT	WT_14_T3	4	0	0	0	5447
WT	WT_14_T4	2	1	1	2
WT	WT_14_T4	3	1	1	0	7532
WT	WT_14_T4	4	0	0	0	5950
WT	WT_14_T5	2	1	1	2
WT	WT_14_T5	3	1	1	2	7890
WT	WT_14_T5	4	1	0	0	6179
WT	WT_14_T6	2	1	1	2
WT	WT_14_T6	3	1	1	2
WT	WT_14_T6	4	1	1	0	6676
WT	WT_14_T7	3	1	1	2
WT	WT_14_T7	4	1	1	2	7354
WT	WT_14_T7	5	0	0	0	4268
WT	WT_14_T8	3	1	1	2
WT	WT_14_T8	4	1	1	2
WT	WT_14_T8	5	0	0	0	4679
WT	WT_14_T9	3	1	1	2
WT	WT_14_T9	4	1	1	2
WT	WT_14_T9	5	1	0	0	5111
WT	WT_15_T1	1	1	1	2
WT	WT_15_T1	2	1	1	0	9010
WT	WT_15_T1	3	0	0	0	6970
WT	WT_15_T1	4	0	0	0
WT	WT_15_T10	5	1	1	2
WT	WT_15_T10	6	1	1	2
WT	WT_15_T11	5	1	1	2
WT	WT_15_T11	6	1	1	2
WT	WT_15_T2	1	1	1	2
WT	WT_15_T2	2	1	1	2	9841
WT	WT_15_T2	3	1	0	0	7457
WT	WT_15_T2	4	0	0	0
WT	WT_15_T3	1	1	1	2
WT	WT_15_T3	2	1	1	2
WT	WT_15_T3	3	1	1	0	8169
WT	WT_15_T3	4	0	0	0	6621
WT	WT_15_T4	2	1	1	2
WT	WT_15_T4	3	1	1	2	8843
WT	WT_15_T4	4	1	0	0	7366
WT	WT_15_T4	5	0	0	0
WT	WT_15_T5	2	1	1	2
WT	WT_15_T5	3	1	1	2
WT	WT_15_T5	4	1	1	0	7927
WT	WT_15_T5	5	0	0	0	5351
WT	WT_15_T6	3	1	1	2
WT	WT_15_T6	4	1	1	2	8455
WT	WT_15_T6	5	1	0	0	5744
WT	WT_15_T6	6	0	0	0
WT	WT_15_T7	3	1	1	2
WT	WT_15_T7	4	1	1	2
WT	WT_15_T7	5	1	0	0	6289
WT	WT_15_T7	6	0	0	0	5371
WT	WT_15_T8	5	1	1	1	6867
WT	WT_15_T8	6	1	0	0	5935
WT	WT_15_T9	5	1	1	2	7563
WT	WT_15_T9	6	1	1	2	6530
WT	WT_16_T1	1	1	1	0	9671
WT	WT_16_T1	2	1	1	0	8509
WT	WT_16_T1	3	0	0	0
WT	WT_16_T1	4	0	0	0
WT	WT_16_T10	4	1	1	2
WT	WT_16_T10	5	1	1	2
WT	WT_16_T11	4	1	1	2
WT	WT_16_T11	5	1	1	2
WT	WT_16_T2	1	1	1	2	10472
WT	WT_16_T2	2	1	1	2	9385
WT	WT_16_T2	3	0	0	0	6784
WT	WT_16_T2	4	0	0	0
WT	WT_16_T3	1	1	1	2
WT	WT_16_T3	2	1	1	2
WT	WT_16_T3	3	1	0	0	7237
WT	WT_16_T3	4	0	0	0	5746
WT	WT_16_T4	1	1	1	2
WT	WT_16_T4	2	1	1	2
WT	WT_16_T4	3	1	1	1	7861
WT	WT_16_T4	4	1	0	0	6396
WT	WT_16_T5	2	1	1	2
WT	WT_16_T5	3	1	1	2	8629
WT	WT_16_T5	4	1	0	0	7074
WT	WT_16_T5	5	0	0	0
WT	WT_16_T6	3	1	1	2
WT	WT_16_T6	4	1	1	2	7460
WT	WT_16_T6	5	0	0	0	5199
WT	WT_16_T7	3	1	1	2
WT	WT_16_T7	4	1	1	2
WT	WT_16_T7	5	1	0	0	5665
WT	WT_16_T8	3	1	1	2
WT	WT_16_T8	4	1	1	2
WT	WT_16_T8	5	1	1	0	6019
WT	WT_16_T9	4	1	1	2
WT	WT_16_T9	5	1	1	2	6546
WT	WT_2_T1	1	1	1	2
WT	WT_2_T1	2	1	1	2
WT	WT_2_T1	3	1	0	0	7830
WT	WT_2_T1	4	0	0	0
WT	WT_2_T2	2	1	1	2
WT	WT_2_T2	3	1	1	2	9254
WT	WT_2_T2	4	0	0	0	6651
WT	WT_2_T3	2	1	1	2
WT	WT_2_T3	3	1	1	2
WT	WT_2_T3	4	1	0	0	7851
WT	WT_2_T4	3	1	1	2
WT	WT_2_T4	4	1	1	2	8788
WT	WT_2_T5	3	1	1	2
WT	WT_2_T5	4	1	1	2
WT	WT_2_T6	4	1	1	2
WT	WT_3_T1	1	1	1	2
WT	WT_3_T1	2	1	0	0	7711
WT	WT_3_T1	3	0	0	0
WT	WT_3_T2	2	1	1	0	8200
WT	WT_3_T2	3	0	0	0	5472
WT	WT_3_T3	2	1	1	2	8640
WT	WT_3_T3	3	1	0	0	5711
WT	WT_3_T4	3	1	0	0	5952
WT	WT_3_T5	3	1	1	0	6547
WT	WT_3_T6	3	1	1	2	7179
WT	WT_4_T1	1	1	1	2
WT	WT_4_T1	2	1	0	0	5993
WT	WT_4_T1	3	0	0	0
WT	WT_4_T2	1	1	1	2
WT	WT_4_T2	2	1	0	0	6572
WT	WT_4_T2	3	0	0	0	5772
WT	WT_4_T3	2	1	1	2	7405
WT	WT_4_T3	3	1	0	0	6227
WT	WT_4_T4	2	1	1	2
WT	WT_4_T4	3	1	0	0	6799
WT	WT_4_T5	3	1	1	2	7294
WT	WT_5_T1	1	1	1	2
WT	WT_5_T1	2	1	1	1
WT	WT_5_T1	3	0	0	0	5584
WT	WT_5_T2	2	1	1	2
WT	WT_5_T2	3	1	0	0	6090
WT	WT_5_T3	2	1	1	2
WT	WT_5_T3	3	1	0	0	6569
WT	WT_5_T4	3	1	1	2	6942
WT	WT_5_T5	3	1	1	2
WT	WT_5_T6	3	1	1	2
WT	WT_6_T1	1	1	1	2
WT	WT_6_T1	2	1	0	0	8796
WT	WT_6_T1	3	0	0	0	5882
WT	WT_6_T1	4	0	0	0
WT	WT_6_T2	2	1	1	2	9479
WT	WT_6_T2	3	1	0	0	6166
WT	WT_6_T2	4	0	0	0
WT	WT_6_T3	2	1	1	2
WT	WT_6_T3	3	1	0	0	6795
WT	WT_6_T3	4	0	0	0	4803
WT	WT_6_T4	3	1	1	2	7390
WT	WT_6_T4	4	1	0	0	5077
WT	WT_6_T5	3	1	1	2
WT	WT_6_T5	4	1	0	0	5388
WT	WT_6_T6	3	1	1	2
WT	WT_6_T6	4	1	1	2	6101
WT	WT_7_T1	1	1	1	2
WT	WT_7_T1	2	0	0	0
WT	WT_7_T1	3	1	1	2
WT	WT_7_T1	4	0	0	0
WT	WT_7_T1	5	0	0	0	6820
WT	WT_7_T10	6	1	0	0	5826
WT	WT_7_T10	7	1	1	2
WT	WT_7_T11	6	1	1	0	6876
WT	WT_7_T11	7	1	1	2
WT	WT_7_T12	6	1	1	2	8085
WT	WT_7_T12	7	1	1	2
WT	WT_7_T2	1	1	1	2
WT	WT_7_T2	2	0	0	0
WT	WT_7_T2	4	0	0	0	6054
WT	WT_7_T2	5	1	0	0	7980
WT	WT_7_T3	1	1	1	2
WT	WT_7_T3	2	0	0	0	5320
WT	WT_7_T3	4	1	0	0	6936
WT	WT_7_T3	5	1	1	1	9332
WT	WT_7_T4	2	1	0	0	6283
WT	WT_7_T4	4	1	1	0	8097
WT	WT_7_T4	5	1	1	2	10561
WT	WT_7_T5	2	1	0	0	7171
WT	WT_7_T5	4	1	1	2	9127
WT	WT_7_T5	5	1	1	2
WT	WT_7_T6	2	1	1	2	8315
WT	WT_7_T6	4	1	1	2	10348
WT	WT_7_T6	5	1	1	2
WT	WT_7_T6	7	0	0	0	4535
WT	WT_7_T7	2	1	1	2	9635
WT	WT_7_T7	4	1	1	2
WT	WT_7_T7	7	1	0	0	5938
WT	WT_7_T8	2	1	1	2
WT	WT_7_T8	6	0	0	0
WT	WT_7_T8	7	1	1	0	7057
WT	WT_7_T9	2	1	1	2
WT	WT_7_T9	6	0	0	0	5025
WT	WT_7_T9	7	1	1	2	8381
WT	WT_8_T1	1	1	1	2
WT	WT_8_T1	2	0	0	0	5329
WT	WT_8_T1	3	1	1	2
WT	WT_8_T1	4	0	0	0
WT	WT_8_T1	5	0	0	0	6782
WT	WT_8_T10	7	0	0	0	5387
WT	WT_8_T11	7	1	0	0	6198
WT	WT_8_T12	7	1	1	0	7526
WT	WT_8_T13	7	1	1	2	8386
WT	WT_8_T2	2	0	0	0	6073
WT	WT_8_T2	3	1	1	2
WT	WT_8_T2	4	0	0	0
WT	WT_8_T2	5	1	0	0	7628
WT	WT_8_T3	2	1	0	0	6708
WT	WT_8_T3	3	1	1	2
WT	WT_8_T3	4	0	0	0	4533
WT	WT_8_T3	5	1	1	2	8265
WT	WT_8_T4	2	1	1	0	7587
WT	WT_8_T4	4	0	0	0	5528
WT	WT_8_T4	5	1	1	2
WT	WT_8_T5	2	1	1	2	8188
WT	WT_8_T5	4	1	0	0	5865
WT	WT_8_T5	5	1	1	2
WT	WT_8_T5	6	0	0	0	3815
WT	WT_8_T6	2	1	1	2
WT	WT_8_T6	4	1	1	0	6533
WT	WT_8_T6	5	1	1	2
WT	WT_8_T6	6	0	0	0	4255
WT	WT_8_T7	2	1	1	2
WT	WT_8_T7	4	1	1	2	7543
WT	WT_8_T7	6	1	0	0	5175
WT	WT_8_T8	2	1	1	2
WT	WT_8_T8	4	1	1	2
WT	WT_8_T8	6	1	0	0	6273
WT	WT_8_T8	7	0	0	0
WT	WT_8_T9	4	1	1	2
WT	WT_8_T9	6	1	1	2	7404
WT	WT_8_T9	7	0	0	0
WT	WT_9_T1	1	1	1	2
WT	WT_9_T1	2	0	0	0
WT	WT_9_T1	3	0	0	0	6495
WT	WT_9_T1	4	1	1	2
WT	WT_9_T1	5	0	0	0
WT	WT_9_T10	7	1	1	2	7627
WT	WT_9_T10	8	0	0	0	4462
WT	WT_9_T11	8	1	0	0	5462
WT	WT_9_T12	8	1	1	0	6681
WT	WT_9_T13	8	1	1	2	7955
WT	WT_9_T2	1	1	1	2
WT	WT_9_T2	2	0	0	0
WT	WT_9_T2	3	1	0	0	7678
WT	WT_9_T2	5	0	0	0	6321
WT	WT_9_T3	2	0	0	0	5243
WT	WT_9_T3	3	1	1	2	8983
WT	WT_9_T3	5	1	0	0	7024
WT	WT_9_T4	2	1	0	0	6207
WT	WT_9_T4	3	1	1	2	10124
WT	WT_9_T4	5	1	1	0	7996
WT	WT_9_T5	2	1	1	0	7063
WT	WT_9_T5	3	1	1	2
WT	WT_9_T5	5	1	1	2	8904
WT	WT_9_T5	6	0	0	0	4055
WT	WT_9_T6	2	1	1	2	8142
WT	WT_9_T6	5	1	1	2
WT	WT_9_T6	6	1	0	0	5033
WT	WT_9_T7	2	1	1	2
WT	WT_9_T7	6	1	1	0	6056
WT	WT_9_T7	7	0	0	0	4887
WT	WT_9_T8	2	1	1	2
WT	WT_9_T8	6	1	1	2	6992
WT	WT_9_T8	7	1	0	0	5726
WT	WT_9_T9	6	1	1	2
WT	WT_9_T9	7	1	1	0	6560
cuc1	cuc1-13_1_T1	1	1	1	2
cuc1	cuc1-13_1_T1	2	1	1	2
cuc1	cuc1-13_1_T1	3	1	1	0	8819
cuc1	cuc1-13_1_T1	4	0	0	0	6936
cuc1	cuc1-13_1_T1	5	0	0	0
cuc1	cuc1-13_1_T2	2	1	1	2
cuc1	cuc1-13_1_T2	3	1	1	2	10165
cuc1	cuc1-13_1_T2	4	1	0	0	8266
cuc1	cuc1-13_1_T2	5	0	0	0	5872
cuc1	cuc1-13_1_T3	3	1	1	2
cuc1	cuc1-13_1_T3	4	1	1	2	9507
cuc1	cuc1-13_1_T3	5	1	0	0	6661
cuc1	cuc1-13_1_T4	4	1	1	2
cuc1	cuc1-13_1_T4	5	1	1	0	7830
cuc1	cuc1-13_1_T4	6	0	0	0	5568
cuc1	cuc1-13_1_T5	4	1	1	2
cuc1	cuc1-13_1_T5	5	1	1	2	9151
cuc1	cuc1-13_1_T5	6	1	0	0	6147
cuc1	cuc1-13_1_T6	5	1	1	2
cuc1	cuc1-13_1_T6	6	1	1	2	7353
cuc1	cuc1-13_10_T1	1	1	1	2
cuc1	cuc1-13_10_T1	2	0	0	0	5657
cuc1	cuc1-13_10_T1	3	1	1	2
cuc1	cuc1-13_10_T1	4	0	0	0
cuc1	cuc1-13_10_T1	5	0	0	0	5956
cuc1	cuc1-13_10_T2	1	1	2	2
cuc1	cuc1-13_10_T2	2	1	0	0	6556
cuc1	cuc1-13_10_T2	4	0	0	0
cuc1	cuc1-13_10_T2	5	1	0	0	7050
cuc1	cuc1-13_10_T3	1	1	2	2
cuc1	cuc1-13_10_T3	2	1	0	0	6920
cuc1	cuc1-13_10_T3	4	0	0	0
cuc1	cuc1-13_10_T3	5	1	0	1	7711
cuc1	cuc1-13_10_T4	1	1	1	2
cuc1	cuc1-13_10_T4	2	1	1	0	7859
cuc1	cuc1-13_10_T4	4	0	0	0	4749
cuc1	cuc1-13_10_T4	5	1	1	2	8492
cuc1	cuc1-13_10_T5	2	1	1	1	8260
cuc1	cuc1-13_10_T5	4	1	0	0	5030
cuc1	cuc1-13_10_T5	5	1	1	2
cuc1	cuc1-13_10_T6	2	1	1	2	9411
cuc1	cuc1-13_10_T6	4	1	1	0	5402
cuc1	cuc1-13_10_T6	5	1	1	2
cuc1	cuc1-13_10_T7	4	1	1	1	6161
cuc1	cuc1-13_10_T8	4	1	1	2	6904
cuc1	cuc1-13_11_T1	1	0	0	0	5860
cuc1	cuc1-13_11_T1	2	0	0	0
cuc1	cuc1-13_11_T1	3	1	0	0	8126
cuc1	cuc1-13_11_T1	4	0	0	0
cuc1	cuc1-13_11_T1	5	1	0	0	8442
cuc1	cuc1-13_11_T10	6	1	0	0	6218
cuc1	cuc1-13_11_T11	6	1	1	0	7043
cuc1	cuc1-13_11_T12	6	1	1	2	8052
cuc1	cuc1-13_11_T2	1	1	0	0	6810
cuc1	cuc1-13_11_T2	2	0	0	0
cuc1	cuc1-13_11_T2	3	1	1	0	9675
cuc1	cuc1-13_11_T2	4	0	0	0
cuc1	cuc1-13_11_T2	5	1	1	1	10228
cuc1	cuc1-13_11_T3	1	1	1	0	7574
cuc1	cuc1-13_11_T3	2	0	0	0
cuc1	cuc1-13_11_T3	3	1	1	2	11181
cuc1	cuc1-13_11_T3	4	0	0	0
cuc1	cuc1-13_11_T3	5	1	1	2	11393
cuc1	cuc1-13_11_T4	1	1	1	0	8719
cuc1	cuc1-13_11_T4	2	0	0	0
cuc1	cuc1-13_11_T4	3	1	1	2
cuc1	cuc1-13_11_T4	4	0	0	0
cuc1	cuc1-13_11_T4	5	1	1	2
cuc1	cuc1-13_11_T5	1	1	1	1	9279
cuc1	cuc1-13_11_T5	2	0	0	0	5132
cuc1	cuc1-13_11_T5	3	1	1	2
cuc1	cuc1-13_11_T5	4	0	0	0	5529
cuc1	cuc1-13_11_T6	1	1	1	2	10050
cuc1	cuc1-13_11_T6	2	1	0	0	5788
cuc1	cuc1-13_11_T6	4	1	0	0	6306
cuc1	cuc1-13_11_T7	1	1	1	2
cuc1	cuc1-13_11_T7	2	1	1	0	6459
cuc1	cuc1-13_11_T7	4	1	1	0	7367
cuc1	cuc1-13_11_T8	2	1	1	1	7373
cuc1	cuc1-13_11_T8	4	1	1	2	8264
cuc1	cuc1-13_11_T9	2	1	1	2	8355
cuc1	cuc1-13_11_T9	4	1	1	2
cuc1	cuc1-13_11_T9	6	0	0	0	5447
cuc1	cuc1-13_12_T1	1	1	1	2
cuc1	cuc1-13_12_T1	2	1	1	0	9288
cuc1	cuc1-13_12_T1	3	1	0	0	8120
cuc1	cuc1-13_12_T2	2	1	1	2	10688
cuc1	cuc1-13_12_T2	3	1	1	2	9557
cuc1	cuc1-13_12_T2	4	0	0	0	6637
cuc1	cuc1-13_12_T2	5	0	0	0	6033
cuc1	cuc1-13_12_T3	2	1	1	2
cuc1	cuc1-13_12_T3	3	1	1	2
cuc1	cuc1-13_12_T3	4	1	0	0	7087
cuc1	cuc1-13_12_T3	5	0	0	0	6513
cuc1	cuc1-13_12_T4	2	1	1	2
cuc1	cuc1-13_12_T4	3	1	1	2
cuc1	cuc1-13_12_T4	4	1	1	0	8310
cuc1	cuc1-13_12_T4	5	1	0	0	7492
cuc1	cuc1-13_12_T5	3	1	1	2
cuc1	cuc1-13_12_T5	4	1	1	2	9554
cuc1	cuc1-13_12_T5	5	1	1	0	8474
cuc1	cuc1-13_12_T5	6	0	0	0	5163
cuc1	cuc1-13_12_T5	7	0	0	0	4288
cuc1	cuc1-13_12_T6	4	1	1	2
cuc1	cuc1-13_12_T6	5	1	1	2	9350
cuc1	cuc1-13_12_T6	6	1	0	0	5968
cuc1	cuc1-13_12_T6	7	0	0	0	4970
cuc1	cuc1-13_12_T7	4	1	1	2
cuc1	cuc1-13_12_T7	5	1	1	2
cuc1	cuc1-13_12_T7	6	1	0	0	6846
cuc1	cuc1-13_12_T7	7	1	0	0	5786
cuc1	cuc1-13_12_T8	6	1	1	2	7746
cuc1	cuc1-13_12_T8	7	1	1	2	6961
cuc1	cuc1-13_2_T1	1	1	1	2
cuc1	cuc1-13_2_T1	2	1	1	2
cuc1	cuc1-13_2_T1	3	0	0	0	6736
cuc1	cuc1-13_2_T1	4	0	0	0	5639
cuc1	cuc1-13_2_T2	2	1	1	2
cuc1	cuc1-13_2_T2	3	1	0	0	7849
cuc1	cuc1-13_2_T2	4	1	0	0	6942
cuc1	cuc1-13_2_T3	3	1	1	0	9349
cuc1	cuc1-13_2_T3	4	1	0	0	8140
cuc1	cuc1-13_2_T3	5	0	0	0	5923
cuc1	cuc1-13_2_T4	3	1	1	2	10700
cuc1	cuc1-13_2_T4	4	1	1	2	9602
cuc1	cuc1-13_2_T4	5	1	0	0	6603
cuc1	cuc1-13_2_T5	3	1	1	2
cuc1	cuc1-13_2_T5	4	1	1	2
cuc1	cuc1-13_2_T5	5	1	1	0	7461
cuc1	cuc1-13_2_T6	4	1	1	2
cuc1	cuc1-13_2_T6	5	1	1	2	9103
cuc1	cuc1-13_3_T1	1	1	1	2
cuc1	cuc1-13_3_T1	2	1	1	2
cuc1	cuc1-13_3_T1	3	1	0	0	7331
cuc1	cuc1-13_3_T1	4	0	0	0
cuc1	cuc1-13_3_T1	5	0	0	0
cuc1	cuc1-13_3_T2	2	1	1	2
cuc1	cuc1-13_3_T2	3	1	0	0	7848
cuc1	cuc1-13_3_T2	4	0	0	0	6535
cuc1	cuc1-13_3_T2	5	0	0	0
cuc1	cuc1-13_3_T3	2	1	1	2
cuc1	cuc1-13_3_T3	3	1	1	2	8947
cuc1	cuc1-13_3_T3	4	1	0	0	7128
cuc1	cuc1-13_3_T3	5	0	0	0	5407
cuc1	cuc1-13_3_T4	3	1	1	2
cuc1	cuc1-13_3_T4	4	1	0	0	8094
cuc1	cuc1-13_3_T4	5	1	0	0	6037
cuc1	cuc1-13_3_T5	4	1	1	2	8828
cuc1	cuc1-13_3_T5	5	1	0	0	6699
cuc1	cuc1-13_3_T6	4	1	1	2
cuc1	cuc1-13_3_T6	5	1	1	2	7694
cuc1	cuc1-13_4_T1	1	1	1	2
cuc1	cuc1-13_4_T1	2	1	1	2
cuc1	cuc1-13_4_T1	3	1	0	0	7540
cuc1	cuc1-13_4_T2	3	1	0	0	8679
cuc1	cuc1-13_4_T2	4	0	0	0	6063
cuc1	cuc1-13_4_T2	5	0	0	0
cuc1	cuc1-13_4_T3	3	1	1	2	9529
cuc1	cuc1-13_4_T3	4	1	0	0	6733
cuc1	cuc1-13_4_T3	5	0	0	0	5939
cuc1	cuc1-13_4_T4	3	1	1	2
cuc1	cuc1-13_4_T4	4	1	0	0	7421
cuc1	cuc1-13_4_T4	5	1	0	0	6827
cuc1	cuc1-13_4_T5	3	1	1	2
cuc1	cuc1-13_4_T5	4	1	1	0	7980
cuc1	cuc1-13_4_T5	5	1	0	0	7618
cuc1	cuc1-13_4_T6	4	1	1	2	9046
cuc1	cuc1-13_4_T6	5	1	1	2	8285
cuc1	cuc1-13_5_T1	1	1	1	2
cuc1	cuc1-13_5_T1	2	1	0	0	8437
cuc1	cuc1-13_5_T1	3	0	0	0	6970
cuc1	cuc1-13_5_T1	4	0	0	0
cuc1	cuc1-13_5_T2	2	1	1	2	9033
cuc1	cuc1-13_5_T2	3	1	0	0	7206
cuc1	cuc1-13_5_T2	4	0	0	0	5683
cuc1	cuc1-13_5_T3	2	1	1	2
cuc1	cuc1-13_5_T3	3	1	0	0	8109
cuc1	cuc1-13_5_T3	4	1	0	0	6182
cuc1	cuc1-13_5_T4	2	1	1	2
cuc1	cuc1-13_5_T4	3	1	1	2	8940
cuc1	cuc1-13_5_T4	4	1	0	0	6777
cuc1	cuc1-13_5_T5	3	1	1	2
cuc1	cuc1-13_5_T5	4	1	1	2	7308
cuc1	cuc1-13_5_T6	3	1	1	2
cuc1	cuc1-13_5_T6	4	1	1	2
cuc1	cuc1-13_6_T1	1	1	1	2
cuc1	cuc1-13_6_T1	2	1	0	0	8769
cuc1	cuc1-13_6_T2	2	1	1	2	9712
cuc1	cuc1-13_6_T2	3	0	0	0	6836
cuc1	cuc1-13_6_T2	4	0	0	0
cuc1	cuc1-13_6_T3	2	1	1	2
cuc1	cuc1-13_6_T3	3	1	0	0	7194
cuc1	cuc1-13_6_T3	4	0	0	0	6333
cuc1	cuc1-13_6_T4	2	1	1	2
cuc1	cuc1-13_6_T4	3	1	1	0	7903
cuc1	cuc1-13_6_T4	4	1	0	0	7047
cuc1	cuc1-13_6_T5	3	1	1	1	8578
cuc1	cuc1-13_6_T5	4	1	0	1	7451
cuc1	cuc1-13_6_T6	3	1	1	2	9227
cuc1	cuc1-13_6_T6	4	1	1	2	8222
cuc1	cuc1-13_7_T1	1	1	0	0	8779
cuc1	cuc1-13_7_T1	2	0	0	0
cuc1	cuc1-13_7_T1	3	1	1	2
cuc1	cuc1-13_7_T1	4	0	0	0	6308
cuc1	cuc1-13_7_T1	5	1	1	2
cuc1	cuc1-13_7_T10	7	1	1	2	7601
cuc1	cuc1-13_7_T10	8	0	0	0	4727
cuc1	cuc1-13_7_T11	8	1	0	0	5353
cuc1	cuc1-13_7_T12	8	1	1	0	6213
cuc1	cuc1-13_7_T13	8	1	1	2	7099
cuc1	cuc1-13_7_T2	1	1	1	0	9588
cuc1	cuc1-13_7_T2	2	0	0	0	6114
cuc1	cuc1-13_7_T2	3	1	1	2
cuc1	cuc1-13_7_T2	4	1	0	0	7152
cuc1	cuc1-13_7_T3	1	1	1	2	10535
cuc1	cuc1-13_7_T3	2	0	0	0	6417
cuc1	cuc1-13_7_T3	3	1	1	2
cuc1	cuc1-13_7_T3	4	1	1	0	7870
cuc1	cuc1-13_7_T4	1	1	1	2
cuc1	cuc1-13_7_T4	2	1	0	0	7039
cuc1	cuc1-13_7_T4	4	1	1	2	8740
cuc1	cuc1-13_7_T4	6	0	0	0	4804
cuc1	cuc1-13_7_T5	1	1	1	2
cuc1	cuc1-13_7_T5	2	1	1	0	7689
cuc1	cuc1-13_7_T5	4	1	1	2
cuc1	cuc1-13_7_T5	6	1	0	0	5368
cuc1	cuc1-13_7_T6	2	1	1	2	8535
cuc1	cuc1-13_7_T6	4	1	1	2
cuc1	cuc1-13_7_T6	6	1	1	0	6128
cuc1	cuc1-13_7_T6	7	0	0	0
cuc1	cuc1-13_7_T7	2	1	1	2
cuc1	cuc1-13_7_T7	4	1	1	2
cuc1	cuc1-13_7_T7	6	1	1	0	7121
cuc1	cuc1-13_7_T7	7	0	0	0	4646
cuc1	cuc1-13_7_T8	2	1	1	2
cuc1	cuc1-13_7_T8	6	1	1	2	8066
cuc1	cuc1-13_7_T8	7	1	0	0	5575
cuc1	cuc1-13_7_T9	2	1	1	2
cuc1	cuc1-13_7_T9	6	1	1	2
cuc1	cuc1-13_7_T9	7	1	1	1	6504
cuc1	cuc1-13_8_T1	1	1	1	2
cuc1	cuc1-13_8_T1	2	1	0	1	8594
cuc1	cuc1-13_8_T1	3	1	0	0	8536
cuc1	cuc1-13_8_T1	4	0	0	0
cuc1	cuc1-13_8_T10	5	1	1	2
cuc1	cuc1-13_8_T10	6	1	1	2	7545
cuc1	cuc1-13_8_T10	7	1	0	0	6607
cuc1	cuc1-13_8_T11	5	1	1	2
cuc1	cuc1-13_8_T11	6	1	1	2
cuc1	cuc1-13_8_T11	7	1	1	2	7475
cuc1	cuc1-13_8_T2	1	1	1	2
cuc1	cuc1-13_8_T2	2	1	1	2	10047
cuc1	cuc1-13_8_T2	3	1	1	2	10036
cuc1	cuc1-13_8_T2	4	0	0	0	5877
cuc1	cuc1-13_8_T3	2	1	1	2
cuc1	cuc1-13_8_T3	3	1	1	2
cuc1	cuc1-13_8_T3	4	0	0	0	6978
cuc1	cuc1-13_8_T4	2	1	1	2
cuc1	cuc1-13_8_T4	3	1	1	2
cuc1	cuc1-13_8_T4	4	1	0	0	7720
cuc1	cuc1-13_8_T5	4	1	1	2	8686
cuc1	cuc1-13_8_T5	5	0	0	0	5763
cuc1	cuc1-13_8_T5	6	0	0	0
cuc1	cuc1-13_8_T6	4	1	1	2
cuc1	cuc1-13_8_T6	5	1	0	0	6245
cuc1	cuc1-13_8_T6	6	0	0	0
cuc1	cuc1-13_8_T7	4	1	1	2
cuc1	cuc1-13_8_T7	5	1	1	1	7216
cuc1	cuc1-13_8_T7	6	0	0	0	5272
cuc1	cuc1-13_8_T8	5	1	1	2	8386
cuc1	cuc1-13_8_T8	6	0	0	0	6003
cuc1	cuc1-13_8_T8	7	0	0	0	4856
cuc1	cuc1-13_8_T9	5	1	1	2
cuc1	cuc1-13_8_T9	6	1	1	1	6708
cuc1	cuc1-13_8_T9	7	0	0	0	5330
cuc1	cuc1-13_9_T1	1	1	1	2
cuc1	cuc1-13_9_T1	2	0	0	0	6383
cuc1	cuc1-13_9_T1	3	1	1	2
cuc1	cuc1-13_9_T1	4	0	0	0
cuc1	cuc1-13_9_T1	5	1	0	0	7360
cuc1	cuc1-13_9_T10	6	1	1	2	8774
cuc1	cuc1-13_9_T11	7	0	0	0
cuc1	cuc1-13_9_T12	7	1	1	1
cuc1	cuc1-13_9_T13	7	1	1	2
cuc1	cuc1-13_9_T2	2	1	0	0	7393
cuc1	cuc1-13_9_T2	3	1	1	2
cuc1	cuc1-13_9_T2	4	0	0	0
cuc1	cuc1-13_9_T2	5	1	0	1	8464
cuc1	cuc1-13_9_T3	2	1	1	0	8401
cuc1	cuc1-13_9_T3	3	1	1	2
cuc1	cuc1-13_9_T3	4	0	0	0	5838
cuc1	cuc1-13_9_T3	5	1	1	1	9584
cuc1	cuc1-13_9_T4	2	1	1	2	9522
cuc1	cuc1-13_9_T4	4	1	0	0	6493
cuc1	cuc1-13_9_T4	5	1	1	2	10768
cuc1	cuc1-13_9_T5	2	1	1	2
cuc1	cuc1-13_9_T5	4	1	1	0	7045
cuc1	cuc1-13_9_T5	5	1	1	2
cuc1	cuc1-13_9_T6	2	1	1	2
cuc1	cuc1-13_9_T6	4	1	1	1	7657
cuc1	cuc1-13_9_T6	6	0	0	0	5031
cuc1	cuc1-13_9_T7	4	1	1	2	8848
cuc1	cuc1-13_9_T7	6	1	0	0	5778
cuc1	cuc1-13_9_T8	4	1	1	2
cuc1	cuc1-13_9_T8	6	1	1	0	6529
cuc1	cuc1-13_9_T8	7	0	0	0
cuc1	cuc1-13_9_T9	4	1	1	2
cuc1	cuc1-13_9_T9	6	1	1	1	7599
cuc1	cuc1-13_9_T9	7	0	0	0
drmy1	vos2_10_T1	1	1	0	2	9695
drmy1	vos2_10_T1	2	0	0	0	4856
drmy1	vos2_10_T1	3	0	0	0
drmy1	vos2_10_T1	4	1	0	0	7441
drmy1	vos2_10_T1	5	0	0	0
drmy1	vos2_10_T1	7	0	0	0
drmy1	vos2_10_T1	8	0	0	0	6467
drmy1	vos2_10_T1	9	0	0	0
drmy1	vos2_10_T10	3	1	1	2
drmy1	vos2_10_T10	7	1	1	2	8124
drmy1	vos2_10_T10	9	1	1	2
drmy1	vos2_10_T11	3	1	1	2
drmy1	vos2_10_T11	7	1	1	2
drmy1	vos2_10_T2	1	1	1	2	11457
drmy1	vos2_10_T2	2	1	0	0	5620
drmy1	vos2_10_T2	3	0	0	0
drmy1	vos2_10_T2	4	1	0	0	8003
drmy1	vos2_10_T2	5	0	0	0
drmy1	vos2_10_T2	7	0	0	0
drmy1	vos2_10_T2	8	1	0	0	7796
drmy1	vos2_10_T2	9	0	0	0
drmy1	vos2_10_T3	1	1	2	2	13164
drmy1	vos2_10_T3	2	1	0	0	6252
drmy1	vos2_10_T3	3	0	0	0
drmy1	vos2_10_T3	4	1	0	1	9107
drmy1	vos2_10_T3	5	0	0	0	5170
drmy1	vos2_10_T3	7	0	0	0
drmy1	vos2_10_T3	8	1	0	1	8679
drmy1	vos2_10_T3	9	0	0	0
drmy1	vos2_10_T4	1	1	2	2
drmy1	vos2_10_T4	2	1	0	0	7100
drmy1	vos2_10_T4	3	0	0	0
drmy1	vos2_10_T4	4	1	1	2	10493
drmy1	vos2_10_T4	5	1	0	0	5836
drmy1	vos2_10_T4	7	0	0	0
drmy1	vos2_10_T4	8	1	0	1	10022
drmy1	vos2_10_T4	9	0	0	0	4665
drmy1	vos2_10_T5	2	1	1	1	8030
drmy1	vos2_10_T5	3	0	0	0
drmy1	vos2_10_T5	4	1	1	2
drmy1	vos2_10_T5	5	1	0	0	6659
drmy1	vos2_10_T5	7	0	0	0
drmy1	vos2_10_T5	8	1	1	2	10538
drmy1	vos2_10_T5	9	1	0	0	5384
drmy1	vos2_10_T6	2	1	1	2	8989
drmy1	vos2_10_T6	3	0	0	0	4493
drmy1	vos2_10_T6	4	1	1	2
drmy1	vos2_10_T6	5	1	1	1	7736
drmy1	vos2_10_T6	7	0	0	0	4059
drmy1	vos2_10_T6	8	1	1	2
drmy1	vos2_10_T6	9	1	0	0	6059
drmy1	vos2_10_T7	2	1	1	2
drmy1	vos2_10_T7	3	1	0	0	5556
drmy1	vos2_10_T7	5	1	1	2	9394
drmy1	vos2_10_T7	7	1	0	0	5072
drmy1	vos2_10_T7	9	1	0	0	7221
drmy1	vos2_10_T8	2	1	1	2
drmy1	vos2_10_T8	3	1	0	0	6165
drmy1	vos2_10_T8	5	1	1	2
drmy1	vos2_10_T8	7	1	0	0	6084
drmy1	vos2_10_T8	9	1	1	2	8132
drmy1	vos2_10_T9	3	1	1	1	7379
drmy1	vos2_10_T9	7	1	0	1	7011
drmy1	vos2_10_T9	9	1	1	2
drmy1	vos2_11_T1	1	1	0	2	9335
drmy1	vos2_11_T1	2	0	0	0
drmy1	vos2_11_T1	3	0	0	0	6407
drmy1	vos2_11_T1	4	1	0	1	8905
drmy1	vos2_11_T1	5	0	0	0
drmy1	vos2_11_T1	6	0	0	0
drmy1	vos2_11_T10	2	1	1	2
drmy1	vos2_11_T10	5	1	1	2
drmy1	vos2_11_T10	7	1	1	1	6777
drmy1	vos2_11_T10	8	1	0	0	4976
drmy1	vos2_11_T11	2	1	1	2
drmy1	vos2_11_T11	5	1	1	2
drmy1	vos2_11_T11	7	1	1	2	7634
drmy1	vos2_11_T11	8	1	0	0	5739
drmy1	vos2_11_T12	2	1	1	2
drmy1	vos2_11_T12	5	1	1	2
drmy1	vos2_11_T12	7	1	1	2
drmy1	vos2_11_T12	8	1	0	1	6055
drmy1	vos2_11_T13	2	1	1	2
drmy1	vos2_11_T13	5	1	1	2
drmy1	vos2_11_T13	7	1	1	2
drmy1	vos2_11_T13	8	1	1	2	6692
drmy1	vos2_11_T2	1	1	0	2	11021
drmy1	vos2_11_T2	2	0	0	0
drmy1	vos2_11_T2	3	0	0	0	7428
drmy1	vos2_11_T2	4	1	0	2	9981
drmy1	vos2_11_T2	5	0	0	0
drmy1	vos2_11_T2	6	0	0	0	5414
drmy1	vos2_11_T3	1	1	1	2	12202
drmy1	vos2_11_T3	2	0	0	0
drmy1	vos2_11_T3	3	1	0	1	8228
drmy1	vos2_11_T3	4	1	0	2	10724
drmy1	vos2_11_T3	5	0	0	0
drmy1	vos2_11_T3	6	1	0	0	5917
drmy1	vos2_11_T4	1	1	2	2	13352
drmy1	vos2_11_T4	2	0	0	0	4481
drmy1	vos2_11_T4	3	1	0	2	9448
drmy1	vos2_11_T4	4	1	1	2	12614
drmy1	vos2_11_T4	5	0	0	0	4877
drmy1	vos2_11_T4	6	1	0	0	6687
drmy1	vos2_11_T5	1	1	2	2
drmy1	vos2_11_T5	2	1	0	0	4967
drmy1	vos2_11_T5	3	1	0	2	9873
drmy1	vos2_11_T5	4	1	1	2	13488
drmy1	vos2_11_T5	5	1	0	0	5535
drmy1	vos2_11_T5	6	1	0	0	7618
drmy1	vos2_11_T6	1	1	2	2
drmy1	vos2_11_T6	2	1	0	0	5615
drmy1	vos2_11_T6	3	1	0	2	10138
drmy1	vos2_11_T6	4	1	2	2	14319
drmy1	vos2_11_T6	5	1	0	0	6085
drmy1	vos2_11_T6	6	1	0	0	8466
drmy1	vos2_11_T6	7	0	0	0	4129
drmy1	vos2_11_T7	2	1	0	0	6404
drmy1	vos2_11_T7	3	1	1	2	11120
drmy1	vos2_11_T7	5	1	0	1	7084
drmy1	vos2_11_T7	6	1	1	2	9529
drmy1	vos2_11_T7	7	1	0	0	4826
drmy1	vos2_11_T7	8	0	0	0
drmy1	vos2_11_T8	2	1	0	1	7160
drmy1	vos2_11_T8	3	1	1	2
drmy1	vos2_11_T8	5	1	0	1	7666
drmy1	vos2_11_T8	6	1	1	2
drmy1	vos2_11_T8	7	1	0	0	5483
drmy1	vos2_11_T8	8	0	0	0	3884
drmy1	vos2_11_T9	2	1	1	2	8083
drmy1	vos2_11_T9	5	1	1	2	8492
drmy1	vos2_11_T9	7	1	0	1	6082
drmy1	vos2_11_T9	8	1	0	0	4485
drmy1	vos2_12_T1	1	2	0	0	7709
drmy1	vos2_12_T1	2	0	0	0
drmy1	vos2_12_T1	3	0	0	0	5982
drmy1	vos2_12_T1	4	1	0	1	7033
drmy1	vos2_12_T1	5	0	0	0
drmy1	vos2_12_T1	6	1	0	0	7959
drmy1	vos2_12_T1	7	0	0	0
drmy1	vos2_12_T1	8	0	0	0	6066
drmy1	vos2_12_T10	2	1	2	2
drmy1	vos2_12_T10	5	1	1	3
drmy1	vos2_12_T10	7	1	1	2
drmy1	vos2_12_T10	9	1	0	1	6823
drmy1	vos2_12_T10	10	1	1	0	6259
drmy1	vos2_12_T11	5	1	1	3
drmy1	vos2_12_T11	7	1	1	2
drmy1	vos2_12_T11	9	1	1	2	7650
drmy1	vos2_12_T11	10	1	1	2	7540
drmy1	vos2_12_T2	1	2	0	1	9094
drmy1	vos2_12_T2	2	0	0	0
drmy1	vos2_12_T2	3	1	0	0	7298
drmy1	vos2_12_T2	4	1	0	2	8367
drmy1	vos2_12_T2	5	0	0	0
drmy1	vos2_12_T2	6	1	0	3	9881
drmy1	vos2_12_T2	7	0	0	0
drmy1	vos2_12_T2	8	1	0	0	7302
drmy1	vos2_12_T3	1	2	0	1	9811
drmy1	vos2_12_T3	2	0	0	0
drmy1	vos2_12_T3	3	1	0	2	8350
drmy1	vos2_12_T3	4	1	0	2	8848
drmy1	vos2_12_T3	5	0	0	0
drmy1	vos2_12_T3	6	1	0	3	11491
drmy1	vos2_12_T3	7	0	0	0
drmy1	vos2_12_T3	8	1	0	2	7986
drmy1	vos2_12_T4	1	2	0	1	12608
drmy1	vos2_12_T4	2	0	0	0
drmy1	vos2_12_T4	3	1	1	2	10052
drmy1	vos2_12_T4	4	1	1	2	8891
drmy1	vos2_12_T4	5	0	0	0
drmy1	vos2_12_T4	6	1	0	3	13072
drmy1	vos2_12_T4	7	0	0	0
drmy1	vos2_12_T4	8	1	0	3	9618
drmy1	vos2_12_T5	1	2	0	1	13320
drmy1	vos2_12_T5	2	0	0	0	6514
drmy1	vos2_12_T5	3	1	1	2
drmy1	vos2_12_T5	4	1	1	2
drmy1	vos2_12_T5	5	0	0	0	5564
drmy1	vos2_12_T5	6	1	0	3	14302
drmy1	vos2_12_T5	7	0	0	0	4787
drmy1	vos2_12_T5	8	1	0	3	9803
drmy1	vos2_12_T6	1	2	1	2	13866
drmy1	vos2_12_T6	2	1	1	2	7480
drmy1	vos2_12_T6	3	1	1	2
drmy1	vos2_12_T6	4	1	1	2
drmy1	vos2_12_T6	5	1	0	0	6484
drmy1	vos2_12_T6	6	1	1	3	15665
drmy1	vos2_12_T6	7	1	0	0	5803
drmy1	vos2_12_T6	8	1	2	2	10063
drmy1	vos2_12_T7	2	1	2	2	8879
drmy1	vos2_12_T7	3	1	1	2
drmy1	vos2_12_T7	5	1	1	1	7943
drmy1	vos2_12_T7	7	1	0	0	7291
drmy1	vos2_12_T7	8	1	2	2
drmy1	vos2_12_T7	9	0	0	0	4010
drmy1	vos2_12_T8	2	1	2	2
drmy1	vos2_12_T8	5	1	1	3	9007
drmy1	vos2_12_T8	7	1	1	2	8774
drmy1	vos2_12_T8	9	1	0	0	5074
drmy1	vos2_12_T8	10	0	0	0	4752
drmy1	vos2_12_T9	2	1	2	2
drmy1	vos2_12_T9	5	1	1	3
drmy1	vos2_12_T9	7	1	1	2
drmy1	vos2_12_T9	9	1	0	0	5939
drmy1	vos2_12_T9	10	1	0	0	5420
drmy1	vos2_13_T1	2	1	0	0	7200
drmy1	vos2_13_T1	3	0	0	0	4272
drmy1	vos2_13_T1	4	1	0	1	8416
drmy1	vos2_13_T1	5	0	0	0	5202
drmy1	vos2_13_T1	6	1	2	2
drmy1	vos2_13_T1	7	0	0	0	5913
drmy1	vos2_13_T10	8	1	0	2	9025
drmy1	vos2_13_T10	9	1	1	2
drmy1	vos2_13_T10	10	1	0	0	5352
drmy1	vos2_13_T10	11	0	0	0	4620
drmy1	vos2_13_T11	8	1	0	2	9617
drmy1	vos2_13_T11	9	1	1	2
drmy1	vos2_13_T11	10	1	1	0	6227
drmy1	vos2_13_T11	11	1	0	0	5024
drmy1	vos2_13_T12	8	1	0	2	9980
drmy1	vos2_13_T12	9	1	1	2
drmy1	vos2_13_T12	10	1	1	1	7148
drmy1	vos2_13_T12	11	1	0	0	5645
drmy1	vos2_13_T13	8	1	1	2	10470
drmy1	vos2_13_T13	9	1	1	2
drmy1	vos2_13_T13	10	1	1	2	7588
drmy1	vos2_13_T13	11	1	1	2	6107
drmy1	vos2_13_T2	2	1	0	2	8696
drmy1	vos2_13_T2	3	0	0	0	4911
drmy1	vos2_13_T2	4	1	0	2	9921
drmy1	vos2_13_T2	5	1	0	0	6086
drmy1	vos2_13_T2	7	1	0	0	6780
drmy1	vos2_13_T2	8	0	0	0
drmy1	vos2_13_T2	9	0	0	0
drmy1	vos2_13_T3	2	1	1	2	9930
drmy1	vos2_13_T3	3	1	0	0	5489
drmy1	vos2_13_T3	4	1	1	2	11073
drmy1	vos2_13_T3	5	1	0	0	6740
drmy1	vos2_13_T3	7	1	0	0	7982
drmy1	vos2_13_T3	8	0	0	0
drmy1	vos2_13_T3	9	0	0	0
drmy1	vos2_13_T4	2	1	1	2	11563
drmy1	vos2_13_T4	3	1	0	0	6345
drmy1	vos2_13_T4	4	1	1	2	13392
drmy1	vos2_13_T4	5	1	0	1	8123
drmy1	vos2_13_T4	7	2	0	2	9369
drmy1	vos2_13_T4	8	0	0	0
drmy1	vos2_13_T4	9	0	0	0
drmy1	vos2_13_T5	2	1	1	2	12899
drmy1	vos2_13_T5	3	1	0	0	7110
drmy1	vos2_13_T5	4	1	1	2	13663
drmy1	vos2_13_T5	5	1	0	1	8827
drmy1	vos2_13_T5	7	2	1	2	10642
drmy1	vos2_13_T5	8	0	0	0	4708
drmy1	vos2_13_T5	9	0	0	0	5035
drmy1	vos2_13_T6	2	1	1	2
drmy1	vos2_13_T6	3	1	0	1	8050
drmy1	vos2_13_T6	4	1	2	2	14854
drmy1	vos2_13_T6	5	1	1	2	9817
drmy1	vos2_13_T6	7	2	1	2
drmy1	vos2_13_T6	8	1	0	0	5372
drmy1	vos2_13_T6	9	1	0	0	5266
drmy1	vos2_13_T7	3	1	1	2	9203
drmy1	vos2_13_T7	5	1	2	2	10953
drmy1	vos2_13_T7	7	2	1	2
drmy1	vos2_13_T7	8	1	0	1	6425
drmy1	vos2_13_T7	9	1	0	0	6472
drmy1	vos2_13_T8	3	1	1	2
drmy1	vos2_13_T8	5	1	2	2
drmy1	vos2_13_T8	8	1	0	2	7696
drmy1	vos2_13_T8	9	1	1	1	7507
drmy1	vos2_13_T8	10	0	0	0	4262
drmy1	vos2_13_T9	3	1	1	2
drmy1	vos2_13_T9	8	1	0	2	8522
drmy1	vos2_13_T9	9	1	1	2	8449
drmy1	vos2_13_T9	10	1	0	0	4790
drmy1	vos2_14_T1	1	1	0	0	9903
drmy1	vos2_14_T1	2	0	0	0
drmy1	vos2_14_T1	3	1	0	0	6334
drmy1	vos2_14_T1	4	1	1	2	12664
drmy1	vos2_14_T1	5	0	0	0
drmy1	vos2_14_T1	6	0	0	0	7090
drmy1	vos2_14_T1	7	0	0	0
drmy1	vos2_14_T1	8	0	0	0	4645
drmy1	vos2_14_T10	2	1	1	2
drmy1	vos2_14_T10	5	1	1	2
drmy1	vos2_14_T10	7	1	1	1	7734
drmy1	vos2_14_T11	2	1	1	2
drmy1	vos2_14_T11	7	1	1	2	8492
drmy1	vos2_14_T2	1	1	0	1	11509
drmy1	vos2_14_T2	2	0	0	0
drmy1	vos2_14_T2	3	1	0	0	7825
drmy1	vos2_14_T2	5	0	0	0
drmy1	vos2_14_T2	6	1	0	0	8209
drmy1	vos2_14_T2	7	0	0	0
drmy1	vos2_14_T2	8	1	0	0	5337
drmy1	vos2_14_T3	1	1	1	2	13381
drmy1	vos2_14_T3	2	0	0	0
drmy1	vos2_14_T3	3	1	0	1	9131
drmy1	vos2_14_T3	5	0	0	0	4864
drmy1	vos2_14_T3	6	1	0	1	9233
drmy1	vos2_14_T3	7	0	0	0
drmy1	vos2_14_T3	8	1	0	0	5965
drmy1	vos2_14_T4	1	1	1	2
drmy1	vos2_14_T4	2	0	0	0
drmy1	vos2_14_T4	3	1	1	2	10851
drmy1	vos2_14_T4	5	1	0	0	5642
drmy1	vos2_14_T4	6	1	1	2	10664
drmy1	vos2_14_T4	7	0	0	0
drmy1	vos2_14_T4	8	1	0	0	6879
drmy1	vos2_14_T5	1	1	1	2
drmy1	vos2_14_T5	2	0	0	0	4369
drmy1	vos2_14_T5	3	1	1	2	11911
drmy1	vos2_14_T5	5	1	0	0	6256
drmy1	vos2_14_T5	6	1	1	2	11636
drmy1	vos2_14_T5	7	0	0	0
drmy1	vos2_14_T5	8	1	0	1	7552
drmy1	vos2_14_T6	2	1	0	0	5091
drmy1	vos2_14_T6	3	1	2	2	12800
drmy1	vos2_14_T6	5	1	0	0	6954
drmy1	vos2_14_T6	6	1	1	2
drmy1	vos2_14_T6	7	0	0	0	4020
drmy1	vos2_14_T6	8	1	0	2	8908
drmy1	vos2_14_T7	2	1	0	0	5954
drmy1	vos2_14_T7	3	1	2	2
drmy1	vos2_14_T7	5	1	1	1	8090
drmy1	vos2_14_T7	6	1	1	2
drmy1	vos2_14_T7	7	1	0	0	4882
drmy1	vos2_14_T7	8	1	0	2	9954
drmy1	vos2_14_T8	2	1	0	1	7314
drmy1	vos2_14_T8	5	1	1	2	9605
drmy1	vos2_14_T8	7	1	0	0	5994
drmy1	vos2_14_T8	8	1	1	2	10950
drmy1	vos2_14_T9	2	1	1	2	8444
drmy1	vos2_14_T9	5	1	1	2	10409
drmy1	vos2_14_T9	7	1	0	0	6578
drmy1	vos2_14_T9	8	1	1	2
drmy1	vos2_15_T1	1	1	1	3
drmy1	vos2_15_T1	2	1	0	1	7473
drmy1	vos2_15_T1	3	1	1	3
drmy1	vos2_15_T1	4	1	0	0	6670
drmy1	vos2_15_T1	5	2	1	2
drmy1	vos2_15_T1	6	0	0	0	4742
drmy1	vos2_15_T10	8	1	1	2	11120
drmy1	vos2_15_T10	9	1	1	2	10958
drmy1	vos2_15_T10	10	1	1	2	8900
drmy1	vos2_15_T10	11	1	1	1	6593
drmy1	vos2_15_T10	12	1	0	0	5927
drmy1	vos2_15_T10	13	1	0	0	4808
drmy1	vos2_15_T11	9	1	1	2	11387
drmy1	vos2_15_T11	10	1	1	2	9530
drmy1	vos2_15_T11	11	1	1	2	7706
drmy1	vos2_15_T11	12	1	1	2	7027
drmy1	vos2_15_T11	13	1	0	0	5794
drmy1	vos2_15_T12	13	1	1	2	6711
drmy1	vos2_15_T2	2	1	1	2	9134
drmy1	vos2_15_T2	4	1	0	2	8168
drmy1	vos2_15_T2	6	1	0	0	5764
drmy1	vos2_15_T2	7	0	0	0	5202
drmy1	vos2_15_T3	2	1	2	2	10800
drmy1	vos2_15_T3	4	1	0	2	9550
drmy1	vos2_15_T3	6	1	0	1	6665
drmy1	vos2_15_T3	7	1	0	0	6022
drmy1	vos2_15_T3	8	0	0	0	4786
drmy1	vos2_15_T4	2	1	2	2	12382
drmy1	vos2_15_T4	4	1	0	2	10657
drmy1	vos2_15_T4	6	1	0	2	7903
drmy1	vos2_15_T4	7	1	0	1	7222
drmy1	vos2_15_T4	8	1	0	0	5832
drmy1	vos2_15_T4	9	0	0	0	4945
drmy1	vos2_15_T5	2	1	2	2	13157
drmy1	vos2_15_T5	4	1	0	2	11532
drmy1	vos2_15_T5	6	1	1	2	8796
drmy1	vos2_15_T5	7	1	0	2	7927
drmy1	vos2_15_T5	8	1	0	0	6617
drmy1	vos2_15_T5	9	1	0	0	5697
drmy1	vos2_15_T6	2	1	2	2	14421
drmy1	vos2_15_T6	4	1	0	2	12444
drmy1	vos2_15_T6	6	1	1	2	9408
drmy1	vos2_15_T6	7	1	1	2	8718
drmy1	vos2_15_T6	8	1	1	1	7488
drmy1	vos2_15_T6	9	1	0	0	6602
drmy1	vos2_15_T6	10	0	0	0	5164
drmy1	vos2_15_T7	4	1	1	2	14239
drmy1	vos2_15_T7	6	1	1	2	10465
drmy1	vos2_15_T7	7	1	2	2	9497
drmy1	vos2_15_T7	8	1	1	1	8613
drmy1	vos2_15_T7	9	1	1	1	7781
drmy1	vos2_15_T7	10	1	0	0	6303
drmy1	vos2_15_T7	11	0	0	0	3868
drmy1	vos2_15_T8	6	1	2	2	10913
drmy1	vos2_15_T8	7	1	2	2	10504
drmy1	vos2_15_T8	8	1	1	1	9637
drmy1	vos2_15_T8	9	1	1	2	9169
drmy1	vos2_15_T8	10	1	1	0	7247
drmy1	vos2_15_T8	11	1	0	0	4709
drmy1	vos2_15_T8	12	0	0	0	4728
drmy1	vos2_15_T9	6	1	2	2	11572
drmy1	vos2_15_T9	7	1	2	2	11586
drmy1	vos2_15_T9	8	1	1	1	10611
drmy1	vos2_15_T9	9	1	1	2	10083
drmy1	vos2_15_T9	10	1	1	2	8210
drmy1	vos2_15_T9	11	1	0	0	5642
drmy1	vos2_15_T9	12	1	0	0	5282
drmy1	vos2_15_T9	13	0	0	0	4134
drmy1	vos2_7_T1	1	1	2	2	13268
drmy1	vos2_7_T1	2	1	1	2	11038
drmy1	vos2_7_T1	3	1	0	2	9486
drmy1	vos2_7_T1	4	1	0	0	7645
drmy1	vos2_7_T1	5	1	0	0	5750
drmy1	vos2_7_T10	9	1	1	2	8719
drmy1	vos2_7_T10	10	1	2	2	8740
drmy1	vos2_7_T10	11	1	0	0	6050
drmy1	vos2_7_T10	12	1	0	0	5969
drmy1	vos2_7_T11	9	1	1	2	9202
drmy1	vos2_7_T11	10	1	2	2	9654
drmy1	vos2_7_T11	11	1	0	0	6570
drmy1	vos2_7_T11	12	1	0	0	6774
drmy1	vos2_7_T12	9	1	1	2	10246
drmy1	vos2_7_T12	10	1	2	2	10739
drmy1	vos2_7_T12	11	1	1	0	7447
drmy1	vos2_7_T12	12	1	1	0	7828
drmy1	vos2_7_T13	9	1	1	2
drmy1	vos2_7_T13	10	1	2	2
drmy1	vos2_7_T13	11	1	1	2	8621
drmy1	vos2_7_T13	12	1	1	2	8822
drmy1	vos2_7_T2	3	1	0	2	11314
drmy1	vos2_7_T2	4	1	1	1	9046
drmy1	vos2_7_T2	5	1	0	0	7421
drmy1	vos2_7_T2	6	0	0	0	4727
drmy1	vos2_7_T2	7	0	0	0	5284
drmy1	vos2_7_T2	8	0	0	0	5255
drmy1	vos2_7_T3	3	1	1	2	12912
drmy1	vos2_7_T3	4	1	1	2	10553
drmy1	vos2_7_T3	5	1	0	0	8045
drmy1	vos2_7_T3	6	1	0	0	5353
drmy1	vos2_7_T3	7	1	0	0	5887
drmy1	vos2_7_T3	8	0	0	0	5810
drmy1	vos2_7_T4	4	1	1	2	12300
drmy1	vos2_7_T4	5	1	1	2	9593
drmy1	vos2_7_T4	6	1	0	0	6067
drmy1	vos2_7_T4	7	1	0	0	6719
drmy1	vos2_7_T4	8	1	0	0	7073
drmy1	vos2_7_T5	4	1	1	2	13287
drmy1	vos2_7_T5	5	1	1	2	10544
drmy1	vos2_7_T5	6	1	0	0	6761
drmy1	vos2_7_T5	7	1	0	0	7437
drmy1	vos2_7_T5	8	1	0	0	7914
drmy1	vos2_7_T6	4	1	2	2
drmy1	vos2_7_T6	5	1	1	2
drmy1	vos2_7_T6	6	1	0	2	8025
drmy1	vos2_7_T6	7	1	0	0	8771
drmy1	vos2_7_T6	8	1	1	0	9069
drmy1	vos2_7_T6	9	0	0	0	4587
drmy1	vos2_7_T6	10	0	0	0	4286
drmy1	vos2_7_T7	6	1	2	2	9320
drmy1	vos2_7_T7	7	1	2	2	10622
drmy1	vos2_7_T7	8	1	1	2	10642
drmy1	vos2_7_T7	9	1	0	0	5265
drmy1	vos2_7_T7	10	1	0	0	5297
drmy1	vos2_7_T8	6	1	2	2
drmy1	vos2_7_T8	7	1	2	2
drmy1	vos2_7_T8	8	1	1	2
drmy1	vos2_7_T8	9	1	0	0	5930
drmy1	vos2_7_T8	10	1	0	0	5961
drmy1	vos2_7_T8	11	0	0	0	4088
drmy1	vos2_7_T8	12	0	0	0	4289
drmy1	vos2_7_T9	9	1	0	1	6861
drmy1	vos2_7_T9	10	1	0	2	6991
drmy1	vos2_7_T9	11	1	0	0	4957
drmy1	vos2_7_T9	12	1	0	0	4840
drmy1	vos2_8_T1	1	1	0	2	8907
drmy1	vos2_8_T1	2	1	0	0	7782
drmy1	vos2_8_T1	3	1	0	1	7611
drmy1	vos2_8_T1	4	1	0	0	6019
drmy1	vos2_8_T1	5	0	0	0	4596
drmy1	vos2_8_T1	6	0	0	0
drmy1	vos2_8_T1	7	0	0	0
drmy1	vos2_8_T1	8	0	0	0
drmy1	vos2_8_T1	9	0	0	0
drmy1	vos2_8_T1	10	0	0	0
drmy1	vos2_8_T10	6	1	1	2
drmy1	vos2_8_T10	7	1	1	2
drmy1	vos2_8_T10	8	1	0	0	4583
drmy1	vos2_8_T10	9	1	1	2	8239
drmy1	vos2_8_T10	10	0	0	0	5017
drmy1	vos2_8_T11	6	1	1	2
drmy1	vos2_8_T11	7	1	1	2
drmy1	vos2_8_T11	8	1	1	0	5075
drmy1	vos2_8_T11	9	1	1	2	9036
drmy1	vos2_8_T11	10	1	0	0	5465
drmy1	vos2_8_T12	7	1	1	2
drmy1	vos2_8_T12	8	1	1	1	6041
drmy1	vos2_8_T12	9	1	1	2	9738
drmy1	vos2_8_T12	10	1	1	0	6123
drmy1	vos2_8_T13	7	1	1	2
drmy1	vos2_8_T13	8	1	1	2	6779
drmy1	vos2_8_T13	9	1	1	2	10218
drmy1	vos2_8_T13	10	1	1	1	6918
drmy1	vos2_8_T2	1	1	0	2	10619
drmy1	vos2_8_T2	2	1	0	2	9272
drmy1	vos2_8_T2	3	1	0	2	9178
drmy1	vos2_8_T2	4	1	0	0	7029
drmy1	vos2_8_T2	5	1	0	0	5324
drmy1	vos2_8_T2	6	0	0	0
drmy1	vos2_8_T2	7	0	0	0
drmy1	vos2_8_T2	8	0	0	0
drmy1	vos2_8_T2	9	0	0	0
drmy1	vos2_8_T2	10	0	0	0
drmy1	vos2_8_T3	1	1	1	2	12140
drmy1	vos2_8_T3	2	1	0	2	10489
drmy1	vos2_8_T3	3	1	2	2	10471
drmy1	vos2_8_T3	4	1	0	1	7797
drmy1	vos2_8_T3	5	1	0	0	5791
drmy1	vos2_8_T3	6	0	0	0
drmy1	vos2_8_T3	7	0	0	0	3263
drmy1	vos2_8_T3	8	0	0	0
drmy1	vos2_8_T3	9	0	0	0
drmy1	vos2_8_T3	10	0	0	0
drmy1	vos2_8_T4	2	1	2	2	12241
drmy1	vos2_8_T4	3	1	2	2
drmy1	vos2_8_T4	4	1	0	2	9326
drmy1	vos2_8_T4	5	1	0	0	6794
drmy1	vos2_8_T4	6	0	0	0
drmy1	vos2_8_T4	7	1	0	0	3642
drmy1	vos2_8_T4	8	0	0	0
drmy1	vos2_8_T4	9	0	0	0
drmy1	vos2_8_T4	10	0	0	0
drmy1	vos2_8_T5	2	1	2	2
drmy1	vos2_8_T5	4	1	2	2	10232
drmy1	vos2_8_T5	5	1	0	1	7154
drmy1	vos2_8_T5	6	0	0	0	5937
drmy1	vos2_8_T5	7	1	0	0	4127
drmy1	vos2_8_T5	8	0	0	0
drmy1	vos2_8_T5	9	0	0	0	4347
drmy1	vos2_8_T5	10	0	0	0
drmy1	vos2_8_T6	2	1	2	2
drmy1	vos2_8_T6	4	1	2	2
drmy1	vos2_8_T6	5	1	0	2	8226
drmy1	vos2_8_T6	6	1	0	0	6818
drmy1	vos2_8_T6	7	1	0	0	4687
drmy1	vos2_8_T6	8	0	0	0
drmy1	vos2_8_T6	9	1	0	0	5197
drmy1	vos2_8_T6	10	0	0	0
drmy1	vos2_8_T7	5	1	1	2	9772
drmy1	vos2_8_T7	6	1	0	0	7729
drmy1	vos2_8_T7	7	1	0	2	5780
drmy1	vos2_8_T7	8	0	0	0
drmy1	vos2_8_T7	9	1	0	1	5875
drmy1	vos2_8_T7	10	0	0	0
drmy1	vos2_8_T8	5	1	1	2
drmy1	vos2_8_T8	6	1	0	0	8644
drmy1	vos2_8_T8	7	1	1	2	6418
drmy1	vos2_8_T8	8	0	0	0	3659
drmy1	vos2_8_T8	9	1	0	1	6494
drmy1	vos2_8_T8	10	0	0	0	4015
drmy1	vos2_8_T9	5	1	1	2
drmy1	vos2_8_T9	6	1	1	2	9410
drmy1	vos2_8_T9	7	1	1	2
drmy1	vos2_8_T9	8	0	0	0	3976
drmy1	vos2_8_T9	9	1	0	2	7256
drmy1	vos2_8_T9	10	0	0	0	4357
drmy1	vos2_9_T1	1	1	0	0	8623
drmy1	vos2_9_T1	2	0	0	0	4182
drmy1	vos2_9_T1	4	0	0	0	5958
drmy1	vos2_9_T1	5	0	0	0	2762
drmy1	vos2_9_T1	6	1	0	2	10597
drmy1	vos2_9_T1	7	0	0	0	5182
drmy1	vos2_9_T1	8	0	0	0
drmy1	vos2_9_T1	9	1	0	0	6447
drmy1	vos2_9_T1	10	0	0	0
drmy1	vos2_9_T10	5	1	1	2	8890
drmy1	vos2_9_T10	8	1	0	0	5335
drmy1	vos2_9_T10	10	1	0	0	7590
drmy1	vos2_9_T11	5	1	1	2
drmy1	vos2_9_T11	8	1	0	0	5810
drmy1	vos2_9_T11	10	1	1	2	8216
drmy1	vos2_9_T12	5	1	1	2
drmy1	vos2_9_T12	8	1	1	0	6664
drmy1	vos2_9_T12	10	1	1	2
drmy1	vos2_9_T13	5	1	1	2
drmy1	vos2_9_T13	8	1	1	1	7495
drmy1	vos2_9_T13	10	1	1	2
drmy1	vos2_9_T2	1	1	0	2	10392
drmy1	vos2_9_T2	2	0	0	0	4812
drmy1	vos2_9_T2	4	1	0	0	6993
drmy1	vos2_9_T2	5	0	0	0	2908
drmy1	vos2_9_T2	6	1	1	2	12661
drmy1	vos2_9_T2	7	1	0	0	5834
drmy1	vos2_9_T2	8	0	0	0
drmy1	vos2_9_T2	9	1	0	1	7566
drmy1	vos2_9_T2	10	0	0	0
drmy1	vos2_9_T3	1	1	0	2	11642
drmy1	vos2_9_T3	2	1	0	0	5368
drmy1	vos2_9_T3	4	1	0	0	7659
drmy1	vos2_9_T3	5	0	0	0	3300
drmy1	vos2_9_T3	6	1	1	2	14242
drmy1	vos2_9_T3	7	1	0	0	6747
drmy1	vos2_9_T3	8	0	0	0
drmy1	vos2_9_T3	9	1	0	1	8284
drmy1	vos2_9_T3	10	0	0	0
drmy1	vos2_9_T4	2	1	0	0	6184
drmy1	vos2_9_T4	4	1	0	2	8607
drmy1	vos2_9_T4	5	0	0	0	4165
drmy1	vos2_9_T4	7	1	0	0	7600
drmy1	vos2_9_T4	8	0	0	0
drmy1	vos2_9_T4	9	1	1	2	10084
drmy1	vos2_9_T4	10	0	0	0
drmy1	vos2_9_T5	2	1	0	0	6898
drmy1	vos2_9_T5	4	1	0	2	9501
drmy1	vos2_9_T5	5	0	0	0	4497
drmy1	vos2_9_T5	7	1	0	0	8355
drmy1	vos2_9_T5	8	0	0	0
drmy1	vos2_9_T5	9	1	1	2	10766
drmy1	vos2_9_T5	10	0	0	0
drmy1	vos2_9_T6	2	1	0	0	7840
drmy1	vos2_9_T6	4	1	1	2	10538
drmy1	vos2_9_T6	5	1	0	0	5150
drmy1	vos2_9_T6	7	1	1	1	9511
drmy1	vos2_9_T6	8	0	0	0
drmy1	vos2_9_T6	9	1	1	2	11944
drmy1	vos2_9_T6	10	0	0	0
drmy1	vos2_9_T7	2	1	0	2	9101
drmy1	vos2_9_T7	5	1	0	0	5964
drmy1	vos2_9_T7	7	1	1	2	10412
drmy1	vos2_9_T7	8	0	0	0
drmy1	vos2_9_T7	10	0	0	0	5162
drmy1	vos2_9_T8	2	1	1	2	10141
drmy1	vos2_9_T8	5	1	1	0	6848
drmy1	vos2_9_T8	7	1	1	2
drmy1	vos2_9_T8	8	0	0	0
drmy1	vos2_9_T8	10	1	0	0	5832
drmy1	vos2_9_T9	2	1	1	2
drmy1	vos2_9_T9	5	1	1	1	7525
drmy1	vos2_9_T9	7	1	1	2
drmy1	vos2_9_T9	8	0	0	0	4599
drmy1	vos2_9_T9	10	1	0	0	6364
drmy1 cuc1	vos2cuc1-13_10_T1	1	1	0	0	7480
drmy1 cuc1	vos2cuc1-13_10_T1	4	1	0	0	6399
drmy1 cuc1	vos2cuc1-13_10_T1	5	0	0	0	4369
drmy1 cuc1	vos2cuc1-13_10_T10	7	0	0	0	5543
drmy1 cuc1	vos2cuc1-13_10_T10	8	0	0	0	5078
drmy1 cuc1	vos2cuc1-13_10_T11	7	1	0	0	6352
drmy1 cuc1	vos2cuc1-13_10_T11	8	1	0	0	5738
drmy1 cuc1	vos2cuc1-13_10_T12	7	1	1	0	7227
drmy1 cuc1	vos2cuc1-13_10_T12	8	1	1	0	6603
drmy1 cuc1	vos2cuc1-13_10_T13	7	1	1	2	8107
drmy1 cuc1	vos2cuc1-13_10_T13	8	1	1	2	7269
drmy1 cuc1	vos2cuc1-13_10_T2	1	1	0	0	8705
drmy1 cuc1	vos2cuc1-13_10_T2	2	0	0	0	5210
drmy1 cuc1	vos2cuc1-13_10_T2	4	1	0	1	7124
drmy1 cuc1	vos2cuc1-13_10_T2	5	1	0	0	4798
drmy1 cuc1	vos2cuc1-13_10_T3	1	1	0	1	10016
drmy1 cuc1	vos2cuc1-13_10_T3	2	1	0	0	5635
drmy1 cuc1	vos2cuc1-13_10_T3	4	1	0	2	8175
drmy1 cuc1	vos2cuc1-13_10_T3	5	1	0	0	5191
drmy1 cuc1	vos2cuc1-13_10_T4	1	1	1	2	11447
drmy1 cuc1	vos2cuc1-13_10_T4	2	1	0	0	6534
drmy1 cuc1	vos2cuc1-13_10_T4	4	1	1	2	10248
drmy1 cuc1	vos2cuc1-13_10_T4	5	1	0	0	6022
drmy1 cuc1	vos2cuc1-13_10_T5	1	1	2	2
drmy1 cuc1	vos2cuc1-13_10_T5	2	1	0	1	7283
drmy1 cuc1	vos2cuc1-13_10_T5	3	0	0	0	3988
drmy1 cuc1	vos2cuc1-13_10_T5	4	1	1	2
drmy1 cuc1	vos2cuc1-13_10_T5	5	1	0	0	6588
drmy1 cuc1	vos2cuc1-13_10_T6	1	1	2	2
drmy1 cuc1	vos2cuc1-13_10_T6	2	1	0	2	8583
drmy1 cuc1	vos2cuc1-13_10_T6	3	1	0	0	4586
drmy1 cuc1	vos2cuc1-13_10_T6	4	1	1	2
drmy1 cuc1	vos2cuc1-13_10_T6	5	1	1	2	7611
drmy1 cuc1	vos2cuc1-13_10_T6	6	0	0	0	4829
drmy1 cuc1	vos2cuc1-13_10_T7	2	1	1	2	10172
drmy1 cuc1	vos2cuc1-13_10_T7	3	1	0	0	5793
drmy1 cuc1	vos2cuc1-13_10_T7	5	1	1	2
drmy1 cuc1	vos2cuc1-13_10_T7	6	1	0	0	6257
drmy1 cuc1	vos2cuc1-13_10_T8	2	1	1	2
drmy1 cuc1	vos2cuc1-13_10_T8	3	1	1	0	6902
drmy1 cuc1	vos2cuc1-13_10_T8	5	1	1	2
drmy1 cuc1	vos2cuc1-13_10_T8	6	1	1	0	7350
drmy1 cuc1	vos2cuc1-13_10_T9	2	1	1	2
drmy1 cuc1	vos2cuc1-13_10_T9	3	1	1	2	7996
drmy1 cuc1	vos2cuc1-13_10_T9	5	1	1	2
drmy1 cuc1	vos2cuc1-13_10_T9	6	1	1	2
drmy1 cuc1	vos2cuc1-13_11_T1	1	1	0	0	5771
drmy1 cuc1	vos2cuc1-13_11_T1	3	1	0	2	8755
drmy1 cuc1	vos2cuc1-13_11_T1	6	1	0	0	6480
drmy1 cuc1	vos2cuc1-13_11_T1	8	1	1	2
drmy1 cuc1	vos2cuc1-13_11_T10	2	1	1	2	8588
drmy1 cuc1	vos2cuc1-13_11_T10	7	1	1	2
drmy1 cuc1	vos2cuc1-13_11_T11	2	1	1	2
drmy1 cuc1	vos2cuc1-13_11_T11	7	1	1	2
drmy1 cuc1	vos2cuc1-13_11_T2	1	1	0	0	6688
drmy1 cuc1	vos2cuc1-13_11_T2	3	1	0	2	10379
drmy1 cuc1	vos2cuc1-13_11_T2	4	0	0	0	5202
drmy1 cuc1	vos2cuc1-13_11_T2	6	1	0	0	7495
drmy1 cuc1	vos2cuc1-13_11_T3	1	1	0	0	7503
drmy1 cuc1	vos2cuc1-13_11_T3	3	1	1	2	11796
drmy1 cuc1	vos2cuc1-13_11_T3	4	1	0	0	5840
drmy1 cuc1	vos2cuc1-13_11_T3	6	1	0	1	8538
drmy1 cuc1	vos2cuc1-13_11_T3	7	0	0	0	4647
drmy1 cuc1	vos2cuc1-13_11_T4	1	1	0	1	8620
drmy1 cuc1	vos2cuc1-13_11_T4	3	1	1	2
drmy1 cuc1	vos2cuc1-13_11_T4	4	1	0	0	6185
drmy1 cuc1	vos2cuc1-13_11_T4	6	1	0	2	9720
drmy1 cuc1	vos2cuc1-13_11_T4	7	1	0	0	5252
drmy1 cuc1	vos2cuc1-13_11_T5	1	1	0	2	9355
drmy1 cuc1	vos2cuc1-13_11_T5	2	0	0	0	4716
drmy1 cuc1	vos2cuc1-13_11_T5	4	1	0	0	7223
drmy1 cuc1	vos2cuc1-13_11_T5	6	1	1	2	11145
drmy1 cuc1	vos2cuc1-13_11_T5	7	1	0	0	5593
drmy1 cuc1	vos2cuc1-13_11_T6	1	1	1	2	10312
drmy1 cuc1	vos2cuc1-13_11_T6	2	1	0	0	5197
drmy1 cuc1	vos2cuc1-13_11_T6	4	1	0	1	7882
drmy1 cuc1	vos2cuc1-13_11_T6	6	1	1	2
drmy1 cuc1	vos2cuc1-13_11_T6	7	1	0	0	6143
drmy1 cuc1	vos2cuc1-13_11_T7	1	1	1	2
drmy1 cuc1	vos2cuc1-13_11_T7	2	1	0	0	5984
drmy1 cuc1	vos2cuc1-13_11_T7	4	1	1	2	9034
drmy1 cuc1	vos2cuc1-13_11_T7	7	1	1	0	7432
drmy1 cuc1	vos2cuc1-13_11_T8	1	1	1	2
drmy1 cuc1	vos2cuc1-13_11_T8	2	1	1	0	7037
drmy1 cuc1	vos2cuc1-13_11_T8	4	1	1	2
drmy1 cuc1	vos2cuc1-13_11_T8	7	1	1	1	8414
drmy1 cuc1	vos2cuc1-13_11_T9	2	1	1	1	7819
drmy1 cuc1	vos2cuc1-13_11_T9	4	1	1	2
drmy1 cuc1	vos2cuc1-13_11_T9	7	1	1	2	9270
drmy1 cuc1	vos2cuc1-13_12_T1	3	1	0	0	6877
drmy1 cuc1	vos2cuc1-13_12_T1	4	1	1	2
drmy1 cuc1	vos2cuc1-13_12_T1	5	0	0	0	4332
drmy1 cuc1	vos2cuc1-13_12_T1	6	1	0	0	8082
drmy1 cuc1	vos2cuc1-13_12_T10	8	1	1	1	8760
drmy1 cuc1	vos2cuc1-13_12_T10	9	0	0	0	5856
drmy1 cuc1	vos2cuc1-13_12_T10	10	0	0	0	5200
drmy1 cuc1	vos2cuc1-13_12_T11	8	1	1	2	9671
drmy1 cuc1	vos2cuc1-13_12_T11	9	1	0	0	6821
drmy1 cuc1	vos2cuc1-13_12_T11	10	1	0	0	6099
drmy1 cuc1	vos2cuc1-13_12_T12	9	1	1	0	7849
drmy1 cuc1	vos2cuc1-13_12_T12	10	1	1	0	6732
drmy1 cuc1	vos2cuc1-13_12_T13	9	1	1	2	8478
drmy1 cuc1	vos2cuc1-13_12_T13	10	1	1	2	7432
drmy1 cuc1	vos2cuc1-13_12_T2	3	1	0	2	8349
drmy1 cuc1	vos2cuc1-13_12_T2	5	1	0	0	5065
drmy1 cuc1	vos2cuc1-13_12_T2	6	1	0	2	9143
drmy1 cuc1	vos2cuc1-13_12_T3	2	0	0	0	6468
drmy1 cuc1	vos2cuc1-13_12_T3	3	1	1	2	9469
drmy1 cuc1	vos2cuc1-13_12_T3	5	1	0	0	5522
drmy1 cuc1	vos2cuc1-13_12_T3	6	1	0	2	10558
drmy1 cuc1	vos2cuc1-13_12_T4	2	1	0	0	7491
drmy1 cuc1	vos2cuc1-13_12_T4	3	1	1	2
drmy1 cuc1	vos2cuc1-13_12_T4	5	1	0	0	6088
drmy1 cuc1	vos2cuc1-13_12_T4	6	1	1	2	12346
drmy1 cuc1	vos2cuc1-13_12_T4	7	0	0	0	4728
drmy1 cuc1	vos2cuc1-13_12_T5	2	1	0	0	8543
drmy1 cuc1	vos2cuc1-13_12_T5	3	1	1	2
drmy1 cuc1	vos2cuc1-13_12_T5	5	1	0	1	6664
drmy1 cuc1	vos2cuc1-13_12_T5	6	1	1	2
drmy1 cuc1	vos2cuc1-13_12_T5	7	1	0	0	5118
drmy1 cuc1	vos2cuc1-13_12_T6	2	1	0	1	9684
drmy1 cuc1	vos2cuc1-13_12_T6	3	1	1	2
drmy1 cuc1	vos2cuc1-13_12_T6	5	1	1	2	7568
drmy1 cuc1	vos2cuc1-13_12_T6	6	1	1	2
drmy1 cuc1	vos2cuc1-13_12_T6	7	1	0	0	5740
drmy1 cuc1	vos2cuc1-13_12_T6	8	0	0	0	4731
drmy1 cuc1	vos2cuc1-13_12_T7	2	1	1	2	10642
drmy1 cuc1	vos2cuc1-13_12_T7	5	1	1	2
drmy1 cuc1	vos2cuc1-13_12_T7	7	1	0	1	7334
drmy1 cuc1	vos2cuc1-13_12_T7	8	1	0	0	5806
drmy1 cuc1	vos2cuc1-13_12_T8	7	1	1	2	8653
drmy1 cuc1	vos2cuc1-13_12_T8	8	1	0	0	6630
drmy1 cuc1	vos2cuc1-13_12_T9	8	1	1	1	7494
drmy1 cuc1	vos2cuc1-13_13_T1	3	1	0	0	6634
drmy1 cuc1	vos2cuc1-13_13_T1	5	0	0	0	5712
drmy1 cuc1	vos2cuc1-13_13_T1	7	1	1	2
drmy1 cuc1	vos2cuc1-13_13_T10	8	1	0	0	4654
drmy1 cuc1	vos2cuc1-13_13_T11	8	1	0	1	5311
drmy1 cuc1	vos2cuc1-13_13_T12	8	1	1	2	5973
drmy1 cuc1	vos2cuc1-13_13_T2	2	0	0	0	5611
drmy1 cuc1	vos2cuc1-13_13_T2	3	1	0	1	6679
drmy1 cuc1	vos2cuc1-13_13_T2	5	1	0	0	6027
drmy1 cuc1	vos2cuc1-13_13_T2	7	1	1	2
drmy1 cuc1	vos2cuc1-13_13_T3	1	0	0	0	4840
drmy1 cuc1	vos2cuc1-13_13_T3	2	1	0	0	6287
drmy1 cuc1	vos2cuc1-13_13_T3	3	1	0	2	7532
drmy1 cuc1	vos2cuc1-13_13_T3	5	1	0	0	6816
drmy1 cuc1	vos2cuc1-13_13_T3	7	1	1	2
drmy1 cuc1	vos2cuc1-13_13_T4	1	1	0	0	5575
drmy1 cuc1	vos2cuc1-13_13_T4	2	1	0	0	6397
drmy1 cuc1	vos2cuc1-13_13_T4	3	1	0	2	8678
drmy1 cuc1	vos2cuc1-13_13_T4	5	1	0	1	8016
drmy1 cuc1	vos2cuc1-13_13_T4	7	1	1	2
drmy1 cuc1	vos2cuc1-13_13_T5	1	1	0	0	6077
drmy1 cuc1	vos2cuc1-13_13_T5	2	1	0	0	7173
drmy1 cuc1	vos2cuc1-13_13_T5	3	1	1	2	9522
drmy1 cuc1	vos2cuc1-13_13_T5	5	1	1	2	8910
drmy1 cuc1	vos2cuc1-13_13_T5	6	0	0	0	5150
drmy1 cuc1	vos2cuc1-13_13_T6	1	1	0	0	6946
drmy1 cuc1	vos2cuc1-13_13_T6	2	1	1	1	8623
drmy1 cuc1	vos2cuc1-13_13_T6	3	1	1	2
drmy1 cuc1	vos2cuc1-13_13_T6	4	0	0	0	4494
drmy1 cuc1	vos2cuc1-13_13_T6	5	1	1	2
drmy1 cuc1	vos2cuc1-13_13_T6	6	1	0	0	5847
drmy1 cuc1	vos2cuc1-13_13_T7	1	1	1	2	8508
drmy1 cuc1	vos2cuc1-13_13_T7	2	1	1	1	9921
drmy1 cuc1	vos2cuc1-13_13_T7	3	1	1	2
drmy1 cuc1	vos2cuc1-13_13_T7	4	1	0	0	5329
drmy1 cuc1	vos2cuc1-13_13_T7	5	1	1	2
drmy1 cuc1	vos2cuc1-13_13_T7	6	1	0	0	7064
drmy1 cuc1	vos2cuc1-13_13_T8	1	1	1	2
drmy1 cuc1	vos2cuc1-13_13_T8	2	1	1	2	11100
drmy1 cuc1	vos2cuc1-13_13_T8	4	1	0	0	6521
drmy1 cuc1	vos2cuc1-13_13_T8	5	1	1	2
drmy1 cuc1	vos2cuc1-13_13_T8	6	1	1	2	8380
drmy1 cuc1	vos2cuc1-13_13_T9	1	1	1	2
drmy1 cuc1	vos2cuc1-13_13_T9	4	1	1	2	7733
drmy1 cuc1	vos2cuc1-13_13_T9	6	1	1	2
drmy1 cuc1	vos2cuc1-13_13_T9	8	0	0	0	4232
drmy1 cuc1	vos2cuc1-13_14_T1	1	1	0	2	9925
drmy1 cuc1	vos2cuc1-13_14_T1	3	1	0	0	5769
drmy1 cuc1	vos2cuc1-13_14_T1	4	1	1	2
drmy1 cuc1	vos2cuc1-13_14_T1	6	1	0	0	7406
drmy1 cuc1	vos2cuc1-13_14_T10	7	1	0	1	6743
drmy1 cuc1	vos2cuc1-13_14_T11	7	1	1	1	7871
drmy1 cuc1	vos2cuc1-13_14_T12	7	1	1	2	8771
drmy1 cuc1	vos2cuc1-13_14_T2	1	1	1	2	11583
drmy1 cuc1	vos2cuc1-13_14_T2	3	1	0	0	6222
drmy1 cuc1	vos2cuc1-13_14_T2	4	1	1	2
drmy1 cuc1	vos2cuc1-13_14_T2	6	1	0	0	8288
drmy1 cuc1	vos2cuc1-13_14_T2	8	0	0	0	5261
drmy1 cuc1	vos2cuc1-13_14_T3	1	1	1	2
drmy1 cuc1	vos2cuc1-13_14_T3	3	1	0	0	7062
drmy1 cuc1	vos2cuc1-13_14_T3	4	1	1	2
drmy1 cuc1	vos2cuc1-13_14_T3	5	0	0	0	3799
drmy1 cuc1	vos2cuc1-13_14_T3	6	1	0	2	9511
drmy1 cuc1	vos2cuc1-13_14_T3	8	1	0	0	6039
drmy1 cuc1	vos2cuc1-13_14_T4	1	1	1	2
drmy1 cuc1	vos2cuc1-13_14_T4	2	0	0	0	4036
drmy1 cuc1	vos2cuc1-13_14_T4	3	1	0	1	8186
drmy1 cuc1	vos2cuc1-13_14_T4	4	1	1	2
drmy1 cuc1	vos2cuc1-13_14_T4	5	1	0	0	4446
drmy1 cuc1	vos2cuc1-13_14_T4	6	1	1	2	11266
drmy1 cuc1	vos2cuc1-13_14_T4	8	1	0	0	6823
drmy1 cuc1	vos2cuc1-13_14_T5	2	1	0	0	4763
drmy1 cuc1	vos2cuc1-13_14_T5	3	1	1	2	9172
drmy1 cuc1	vos2cuc1-13_14_T5	5	1	0	0	5115
drmy1 cuc1	vos2cuc1-13_14_T5	6	1	1	2
drmy1 cuc1	vos2cuc1-13_14_T5	8	1	0	1	8185
drmy1 cuc1	vos2cuc1-13_14_T6	2	1	0	0	5594
drmy1 cuc1	vos2cuc1-13_14_T6	3	1	1	2
drmy1 cuc1	vos2cuc1-13_14_T6	5	1	0	0	6406
drmy1 cuc1	vos2cuc1-13_14_T6	6	1	1	2
drmy1 cuc1	vos2cuc1-13_14_T6	8	1	1	2	9271
drmy1 cuc1	vos2cuc1-13_14_T7	2	1	1	0	6817
drmy1 cuc1	vos2cuc1-13_14_T7	5	1	0	1	7666
drmy1 cuc1	vos2cuc1-13_14_T7	7	0	0	0
drmy1 cuc1	vos2cuc1-13_14_T7	8	1	1	2
drmy1 cuc1	vos2cuc1-13_14_T8	2	1	1	2	7965
drmy1 cuc1	vos2cuc1-13_14_T8	5	1	1	2	8580
drmy1 cuc1	vos2cuc1-13_14_T8	7	0	0	0	4921
drmy1 cuc1	vos2cuc1-13_14_T8	8	1	1	2
drmy1 cuc1	vos2cuc1-13_14_T9	2	1	1	2
drmy1 cuc1	vos2cuc1-13_14_T9	5	1	1	2
drmy1 cuc1	vos2cuc1-13_14_T9	7	1	0	0	5751
drmy1 cuc1	vos2cuc1-13_15_T1	1	1	0	2	9831
drmy1 cuc1	vos2cuc1-13_15_T1	3	0	0	0	5531
drmy1 cuc1	vos2cuc1-13_15_T1	5	1	0	0	6659
drmy1 cuc1	vos2cuc1-13_15_T1	8	1	0	2	9667
drmy1 cuc1	vos2cuc1-13_15_T10	2	1	1	0	6621
drmy1 cuc1	vos2cuc1-13_15_T10	6	1	0	0	5734
drmy1 cuc1	vos2cuc1-13_15_T11	2	1	1	2	7949
drmy1 cuc1	vos2cuc1-13_15_T11	6	1	1	1	6632
drmy1 cuc1	vos2cuc1-13_15_T12	6	1	1	2	7435
drmy1 cuc1	vos2cuc1-13_15_T2	1	1	1	2	11071
drmy1 cuc1	vos2cuc1-13_15_T2	3	1	0	0	6198
drmy1 cuc1	vos2cuc1-13_15_T2	5	1	0	2	7764
drmy1 cuc1	vos2cuc1-13_15_T2	8	1	1	2	11060
drmy1 cuc1	vos2cuc1-13_15_T3	1	1	1	2
drmy1 cuc1	vos2cuc1-13_15_T3	3	1	0	0	7044
drmy1 cuc1	vos2cuc1-13_15_T3	5	1	0	2	8968
drmy1 cuc1	vos2cuc1-13_15_T3	7	0	0	0	4829
drmy1 cuc1	vos2cuc1-13_15_T3	8	1	1	2
drmy1 cuc1	vos2cuc1-13_15_T4	1	1	1	2
drmy1 cuc1	vos2cuc1-13_15_T4	3	1	0	0	7993
drmy1 cuc1	vos2cuc1-13_15_T4	4	0	0	0	4353
drmy1 cuc1	vos2cuc1-13_15_T4	5	1	0	2	10254
drmy1 cuc1	vos2cuc1-13_15_T4	7	1	0	0	5774
drmy1 cuc1	vos2cuc1-13_15_T4	8	1	1	2
drmy1 cuc1	vos2cuc1-13_15_T5	1	1	1	2
drmy1 cuc1	vos2cuc1-13_15_T5	3	1	0	2	8681
drmy1 cuc1	vos2cuc1-13_15_T5	4	1	0	0	4768
drmy1 cuc1	vos2cuc1-13_15_T5	5	1	1	2	11076
drmy1 cuc1	vos2cuc1-13_15_T5	7	1	0	0	6109
drmy1 cuc1	vos2cuc1-13_15_T5	8	1	1	2
drmy1 cuc1	vos2cuc1-13_15_T6	3	1	1	2	9863
drmy1 cuc1	vos2cuc1-13_15_T6	4	1	0	0	5345
drmy1 cuc1	vos2cuc1-13_15_T6	5	1	2	2	12027
drmy1 cuc1	vos2cuc1-13_15_T6	7	1	0	1	7077
drmy1 cuc1	vos2cuc1-13_15_T6	8	1	1	2
drmy1 cuc1	vos2cuc1-13_15_T7	2	0	0	0	4405
drmy1 cuc1	vos2cuc1-13_15_T7	3	1	1	2
drmy1 cuc1	vos2cuc1-13_15_T7	4	1	0	1	6587
drmy1 cuc1	vos2cuc1-13_15_T7	7	1	0	1	8404
drmy1 cuc1	vos2cuc1-13_15_T7	8	1	1	2
drmy1 cuc1	vos2cuc1-13_15_T8	2	1	0	0	4787
drmy1 cuc1	vos2cuc1-13_15_T8	3	1	1	2
drmy1 cuc1	vos2cuc1-13_15_T8	4	1	1	2	7598
drmy1 cuc1	vos2cuc1-13_15_T8	6	0	0	0	4329
drmy1 cuc1	vos2cuc1-13_15_T8	7	1	1	2	9460
drmy1 cuc1	vos2cuc1-13_15_T8	8	1	1	2
drmy1 cuc1	vos2cuc1-13_15_T9	2	1	0	0	5773
drmy1 cuc1	vos2cuc1-13_15_T9	6	1	0	0	5050
drmy1 cuc1	vos2cuc1-13_7_T1	1	1	1	0	5374
drmy1 cuc1	vos2cuc1-13_7_T1	2	0	0	0	4984
drmy1 cuc1	vos2cuc1-13_7_T1	3	1	1	2
drmy1 cuc1	vos2cuc1-13_7_T1	4	1	0	0	6085
drmy1 cuc1	vos2cuc1-13_7_T1	5	1	1	2
drmy1 cuc1	vos2cuc1-13_7_T1	6	1	0	1
drmy1 cuc1	vos2cuc1-13_7_T1	7	0	0	0
drmy1 cuc1	vos2cuc1-13_7_T10	7	1	1	2
drmy1 cuc1	vos2cuc1-13_7_T10	9	1	1	2
drmy1 cuc1	vos2cuc1-13_7_T10	10	1	0	0	5468
drmy1 cuc1	vos2cuc1-13_7_T11	10	1	1	0	6364
drmy1 cuc1	vos2cuc1-13_7_T12	10	1	1	2	7292
drmy1 cuc1	vos2cuc1-13_7_T2	1	1	1	0	6082
drmy1 cuc1	vos2cuc1-13_7_T2	2	1	0	0	5397
drmy1 cuc1	vos2cuc1-13_7_T2	3	1	1	2
drmy1 cuc1	vos2cuc1-13_7_T2	4	1	0	2	7366
drmy1 cuc1	vos2cuc1-13_7_T2	6	1	2	2
drmy1 cuc1	vos2cuc1-13_7_T2	7	0	0	0
drmy1 cuc1	vos2cuc1-13_7_T2	8	0	0	0	4912
drmy1 cuc1	vos2cuc1-13_7_T3	1	1	1	0	6704
drmy1 cuc1	vos2cuc1-13_7_T3	2	1	0	0	5540
drmy1 cuc1	vos2cuc1-13_7_T3	3	1	1	2
drmy1 cuc1	vos2cuc1-13_7_T3	4	1	0	2	8235
drmy1 cuc1	vos2cuc1-13_7_T3	6	1	2	2
drmy1 cuc1	vos2cuc1-13_7_T3	7	0	0	0
drmy1 cuc1	vos2cuc1-13_7_T3	8	1	0	0	5263
drmy1 cuc1	vos2cuc1-13_7_T4	1	1	1	1	7887
drmy1 cuc1	vos2cuc1-13_7_T4	2	1	0	1	6656
drmy1 cuc1	vos2cuc1-13_7_T4	3	1	1	2
drmy1 cuc1	vos2cuc1-13_7_T4	4	1	1	2	9942
drmy1 cuc1	vos2cuc1-13_7_T4	7	0	0	0	4290
drmy1 cuc1	vos2cuc1-13_7_T4	8	1	0	0	6050
drmy1 cuc1	vos2cuc1-13_7_T5	1	1	1	2	9145
drmy1 cuc1	vos2cuc1-13_7_T5	2	1	0	2	7490
drmy1 cuc1	vos2cuc1-13_7_T5	4	1	1	2
drmy1 cuc1	vos2cuc1-13_7_T5	7	1	0	0	4603
drmy1 cuc1	vos2cuc1-13_7_T5	8	1	0	1	6860
drmy1 cuc1	vos2cuc1-13_7_T6	1	1	1	2
drmy1 cuc1	vos2cuc1-13_7_T6	2	1	1	2	8898
drmy1 cuc1	vos2cuc1-13_7_T6	4	1	1	2
drmy1 cuc1	vos2cuc1-13_7_T6	7	1	0	0	5350
drmy1 cuc1	vos2cuc1-13_7_T6	8	1	1	2	7601
drmy1 cuc1	vos2cuc1-13_7_T6	9	0	0	0	5034
drmy1 cuc1	vos2cuc1-13_7_T7	1	1	1	2
drmy1 cuc1	vos2cuc1-13_7_T7	2	1	1	2
drmy1 cuc1	vos2cuc1-13_7_T7	7	1	0	0	6034
drmy1 cuc1	vos2cuc1-13_7_T7	8	1	1	2
drmy1 cuc1	vos2cuc1-13_7_T7	9	1	0	0	5915
drmy1 cuc1	vos2cuc1-13_7_T8	1	1	1	2
drmy1 cuc1	vos2cuc1-13_7_T8	2	1	1	2
drmy1 cuc1	vos2cuc1-13_7_T8	7	1	1	0	7314
drmy1 cuc1	vos2cuc1-13_7_T8	8	1	1	2
drmy1 cuc1	vos2cuc1-13_7_T8	9	1	0	1	7298
drmy1 cuc1	vos2cuc1-13_7_T9	7	1	1	2	8531
drmy1 cuc1	vos2cuc1-13_7_T9	8	1	1	2
drmy1 cuc1	vos2cuc1-13_7_T9	9	1	1	2	8544
drmy1 cuc1	vos2cuc1-13_7_T9	10	0	0	0	4675
drmy1 cuc1	vos2cuc1-13_8_T1	1	1	0	0	6797
drmy1 cuc1	vos2cuc1-13_8_T1	2	0	0	0
drmy1 cuc1	vos2cuc1-13_8_T1	3	1	1	2
drmy1 cuc1	vos2cuc1-13_8_T1	4	0	0	0	5308
drmy1 cuc1	vos2cuc1-13_8_T1	6	1	0	2	8720
drmy1 cuc1	vos2cuc1-13_8_T1	8	1	1	2
drmy1 cuc1	vos2cuc1-13_8_T10	5	1	1	2
drmy1 cuc1	vos2cuc1-13_8_T10	9	1	1	2	8519
drmy1 cuc1	vos2cuc1-13_8_T10	10	1	0	0	5959
drmy1 cuc1	vos2cuc1-13_8_T11	10	1	0	2	7058
drmy1 cuc1	vos2cuc1-13_8_T12	10	1	1	2	8070
drmy1 cuc1	vos2cuc1-13_8_T2	1	1	0	1	8046
drmy1 cuc1	vos2cuc1-13_8_T2	2	0	0	0
drmy1 cuc1	vos2cuc1-13_8_T2	3	1	1	2
drmy1 cuc1	vos2cuc1-13_8_T2	4	1	0	0	6038
drmy1 cuc1	vos2cuc1-13_8_T2	6	1	0	2	10341
drmy1 cuc1	vos2cuc1-13_8_T2	7	0	0	0	5170
drmy1 cuc1	vos2cuc1-13_8_T3	1	1	0	2	9359
drmy1 cuc1	vos2cuc1-13_8_T3	2	0	0	0
drmy1 cuc1	vos2cuc1-13_8_T3	3	1	1	2
drmy1 cuc1	vos2cuc1-13_8_T3	4	1	0	0	6897
drmy1 cuc1	vos2cuc1-13_8_T3	6	1	2	2	11762
drmy1 cuc1	vos2cuc1-13_8_T3	7	1	0	0	5686
drmy1 cuc1	vos2cuc1-13_8_T4	1	1	1	2	10914
drmy1 cuc1	vos2cuc1-13_8_T4	2	0	0	0	5271
drmy1 cuc1	vos2cuc1-13_8_T4	4	1	1	0	8135
drmy1 cuc1	vos2cuc1-13_8_T4	6	1	2	2
drmy1 cuc1	vos2cuc1-13_8_T4	7	1	1	0	6443
drmy1 cuc1	vos2cuc1-13_8_T5	1	1	1	2
drmy1 cuc1	vos2cuc1-13_8_T5	2	1	0	0	5594
drmy1 cuc1	vos2cuc1-13_8_T5	4	1	1	2	8990
drmy1 cuc1	vos2cuc1-13_8_T5	5	0	0	0	4271
drmy1 cuc1	vos2cuc1-13_8_T5	6	1	2	2
drmy1 cuc1	vos2cuc1-13_8_T5	7	1	0	1	7142
drmy1 cuc1	vos2cuc1-13_8_T6	1	1	1	2
drmy1 cuc1	vos2cuc1-13_8_T6	2	1	0	0	6641
drmy1 cuc1	vos2cuc1-13_8_T6	4	1	1	2
drmy1 cuc1	vos2cuc1-13_8_T6	5	1	0	0	5143
drmy1 cuc1	vos2cuc1-13_8_T6	6	1	2	2
drmy1 cuc1	vos2cuc1-13_8_T6	7	1	0	1	8464
drmy1 cuc1	vos2cuc1-13_8_T6	9	0	0	0	4290
drmy1 cuc1	vos2cuc1-13_8_T7	2	1	1	0	8457
drmy1 cuc1	vos2cuc1-13_8_T7	4	1	1	2
drmy1 cuc1	vos2cuc1-13_8_T7	5	1	0	0	6549
drmy1 cuc1	vos2cuc1-13_8_T7	7	1	1	2	10308
drmy1 cuc1	vos2cuc1-13_8_T7	9	1	0	0	5337
drmy1 cuc1	vos2cuc1-13_8_T8	2	1	2	2	9680
drmy1 cuc1	vos2cuc1-13_8_T8	5	1	1	0	7747
drmy1 cuc1	vos2cuc1-13_8_T8	7	1	1	2
drmy1 cuc1	vos2cuc1-13_8_T8	9	1	0	0	6132
drmy1 cuc1	vos2cuc1-13_8_T9	2	1	2	2	10801
drmy1 cuc1	vos2cuc1-13_8_T9	5	1	1	2	9022
drmy1 cuc1	vos2cuc1-13_8_T9	7	1	1	2
drmy1 cuc1	vos2cuc1-13_8_T9	9	1	0	0	7285
drmy1 cuc1	vos2cuc1-13_8_T9	10	0	0	0	4802
drmy1 cuc1	vos2cuc1-13_9_T1	1	0	0	0	5087
drmy1 cuc1	vos2cuc1-13_9_T1	2	0	0	0	5398
drmy1 cuc1	vos2cuc1-13_9_T1	3	1	0	0	7145
drmy1 cuc1	vos2cuc1-13_9_T1	4	0	0	0
drmy1 cuc1	vos2cuc1-13_9_T1	5	1	0	0	8284
drmy1 cuc1	vos2cuc1-13_9_T10	4	1	1	2
drmy1 cuc1	vos2cuc1-13_9_T10	6	1	1	2	8437
drmy1 cuc1	vos2cuc1-13_9_T10	7	1	1	1	7824
drmy1 cuc1	vos2cuc1-13_9_T10	8	1	0	0	6158
drmy1 cuc1	vos2cuc1-13_9_T11	6	1	1	2
drmy1 cuc1	vos2cuc1-13_9_T11	7	1	1	2	8640
drmy1 cuc1	vos2cuc1-13_9_T11	8	1	1	0	7020
drmy1 cuc1	vos2cuc1-13_9_T12	8	1	1	2	7541
drmy1 cuc1	vos2cuc1-13_9_T2	1	1	0	0	5999
drmy1 cuc1	vos2cuc1-13_9_T2	2	1	0	0	6129
drmy1 cuc1	vos2cuc1-13_9_T2	3	1	0	2	8759
drmy1 cuc1	vos2cuc1-13_9_T2	4	0	0	0	4403
drmy1 cuc1	vos2cuc1-13_9_T2	5	1	0	2	9547
drmy1 cuc1	vos2cuc1-13_9_T3	1	1	0	0	6718
drmy1 cuc1	vos2cuc1-13_9_T3	2	1	0	0	6971
drmy1 cuc1	vos2cuc1-13_9_T3	3	1	2	2	10476
drmy1 cuc1	vos2cuc1-13_9_T3	4	1	0	0	5063
drmy1 cuc1	vos2cuc1-13_9_T3	5	1	0	2	11290
drmy1 cuc1	vos2cuc1-13_9_T4	1	1	0	0	8100
drmy1 cuc1	vos2cuc1-13_9_T4	2	1	0	1	8203
drmy1 cuc1	vos2cuc1-13_9_T4	3	1	2	2
drmy1 cuc1	vos2cuc1-13_9_T4	4	1	0	0	5749
drmy1 cuc1	vos2cuc1-13_9_T4	5	1	1	2	13730
drmy1 cuc1	vos2cuc1-13_9_T5	1	1	0	2	9023
drmy1 cuc1	vos2cuc1-13_9_T5	2	1	1	2	9291
drmy1 cuc1	vos2cuc1-13_9_T5	3	1	2	2
drmy1 cuc1	vos2cuc1-13_9_T5	4	1	0	0	6317
drmy1 cuc1	vos2cuc1-13_9_T5	5	1	1	2
drmy1 cuc1	vos2cuc1-13_9_T6	1	1	1	2	10123
drmy1 cuc1	vos2cuc1-13_9_T6	2	1	1	2
drmy1 cuc1	vos2cuc1-13_9_T6	3	1	2	2
drmy1 cuc1	vos2cuc1-13_9_T6	4	1	0	1	7521
drmy1 cuc1	vos2cuc1-13_9_T6	5	1	1	2
drmy1 cuc1	vos2cuc1-13_9_T6	6	0	0	0	4135
drmy1 cuc1	vos2cuc1-13_9_T7	2	1	1	2
drmy1 cuc1	vos2cuc1-13_9_T7	4	1	1	2	8771
drmy1 cuc1	vos2cuc1-13_9_T7	5	1	1	2
drmy1 cuc1	vos2cuc1-13_9_T7	6	1	0	0	5293
drmy1 cuc1	vos2cuc1-13_9_T7	7	0	0	0	4867
drmy1 cuc1	vos2cuc1-13_9_T7	8	0	0	0	4078
drmy1 cuc1	vos2cuc1-13_9_T8	4	1	1	2
drmy1 cuc1	vos2cuc1-13_9_T8	5	1	1	2
drmy1 cuc1	vos2cuc1-13_9_T8	6	1	0	0	6314
drmy1 cuc1	vos2cuc1-13_9_T8	7	1	0	0	5844
drmy1 cuc1	vos2cuc1-13_9_T8	8	1	0	0	4688
drmy1 cuc1	vos2cuc1-13_9_T9	4	1	1	2
drmy1 cuc1	vos2cuc1-13_9_T9	6	1	1	1	7347
drmy1 cuc1	vos2cuc1-13_9_T9	7	1	1	0	6779
drmy1 cuc1	vos2cuc1-13_9_T9	8	1	0	0	5440

## Sheet: 4b 4d
Circular histograms of DR5 in WT, cuc1, 5mCUC1, drmy1, and drmy1 cuc1, 48 h after the beginning of stage 2, related to Fig. 4b, 4d
Circular histograms were binned into 4-degree bins (90 bins per bud). "time.rel" shows the number of time points since the beginning of stage 2 (time points are 6 hours apart). "signal" shows the sum of DR5::3xVENUS-N7 signal in each bin.
Genotype	Bud ID	time.rel	angle	signal
WT	2022-05-27_WT_2_5	8	2	512273
WT	2022-05-27_WT_2_5	8	6	464571
WT	2022-05-27_WT_2_5	8	10	403206
WT	2022-05-27_WT_2_5	8	14	507598
WT	2022-05-27_WT_2_5	8	18	542097
WT	2022-05-27_WT_2_5	8	22	560266
WT	2022-05-27_WT_2_5	8	26	755018
WT	2022-05-27_WT_2_5	8	30	861542
WT	2022-05-27_WT_2_5	8	34	1023565
WT	2022-05-27_WT_2_5	8	38	1774980
WT	2022-05-27_WT_2_5	8	42	1935648
WT	2022-05-27_WT_2_5	8	46	1830268
WT	2022-05-27_WT_2_5	8	50	1370330
WT	2022-05-27_WT_2_5	8	54	1059576
WT	2022-05-27_WT_2_5	8	58	896327
WT	2022-05-27_WT_2_5	8	62	663180
WT	2022-05-27_WT_2_5	8	66	549479
WT	2022-05-27_WT_2_5	8	70	384874
WT	2022-05-27_WT_2_5	8	74	345209
WT	2022-05-27_WT_2_5	8	78	322691
WT	2022-05-27_WT_2_5	8	82	330195
WT	2022-05-27_WT_2_5	8	86	315591
WT	2022-05-27_WT_2_5	8	90	317684
WT	2022-05-27_WT_2_5	8	94	294960
WT	2022-05-27_WT_2_5	8	98	298776
WT	2022-05-27_WT_2_5	8	102	358169
WT	2022-05-27_WT_2_5	8	106	387333
WT	2022-05-27_WT_2_5	8	110	383272
WT	2022-05-27_WT_2_5	8	114	444841
WT	2022-05-27_WT_2_5	8	118	1003631
WT	2022-05-27_WT_2_5	8	122	1604350
WT	2022-05-27_WT_2_5	8	126	1454665
WT	2022-05-27_WT_2_5	8	130	1966573
WT	2022-05-27_WT_2_5	8	134	2825007
WT	2022-05-27_WT_2_5	8	138	3442875
WT	2022-05-27_WT_2_5	8	142	3610355
WT	2022-05-27_WT_2_5	8	146	2466351
WT	2022-05-27_WT_2_5	8	150	1789176
WT	2022-05-27_WT_2_5	8	154	1925314
WT	2022-05-27_WT_2_5	8	158	1925110
WT	2022-05-27_WT_2_5	8	162	1810061
WT	2022-05-27_WT_2_5	8	166	1502503
WT	2022-05-27_WT_2_5	8	170	461984
WT	2022-05-27_WT_2_5	8	174	319161
WT	2022-05-27_WT_2_5	8	178	302014
WT	2022-05-27_WT_2_5	8	182	318135
WT	2022-05-27_WT_2_5	8	186	333928
WT	2022-05-27_WT_2_5	8	190	400459
WT	2022-05-27_WT_2_5	8	194	626671
WT	2022-05-27_WT_2_5	8	198	675237
WT	2022-05-27_WT_2_5	8	202	735868
WT	2022-05-27_WT_2_5	8	206	1331779
WT	2022-05-27_WT_2_5	8	210	1565298
WT	2022-05-27_WT_2_5	8	214	1154988
WT	2022-05-27_WT_2_5	8	218	1202161
WT	2022-05-27_WT_2_5	8	222	1380508
WT	2022-05-27_WT_2_5	8	226	1475010
WT	2022-05-27_WT_2_5	8	230	1995869
WT	2022-05-27_WT_2_5	8	234	2410767
WT	2022-05-27_WT_2_5	8	238	2259038
WT	2022-05-27_WT_2_5	8	242	2067732
WT	2022-05-27_WT_2_5	8	246	1387642
WT	2022-05-27_WT_2_5	8	250	727535
WT	2022-05-27_WT_2_5	8	254	492667
WT	2022-05-27_WT_2_5	8	258	415882
WT	2022-05-27_WT_2_5	8	262	419367
WT	2022-05-27_WT_2_5	8	266	403986
WT	2022-05-27_WT_2_5	8	270	351566
WT	2022-05-27_WT_2_5	8	274	366414
WT	2022-05-27_WT_2_5	8	278	351403
WT	2022-05-27_WT_2_5	8	282	336553
WT	2022-05-27_WT_2_5	8	286	371255
WT	2022-05-27_WT_2_5	8	290	516337
WT	2022-05-27_WT_2_5	8	294	740660
WT	2022-05-27_WT_2_5	8	298	817244
WT	2022-05-27_WT_2_5	8	302	944890
WT	2022-05-27_WT_2_5	8	306	926635
WT	2022-05-27_WT_2_5	8	310	896779
WT	2022-05-27_WT_2_5	8	314	1165893
WT	2022-05-27_WT_2_5	8	318	1198011
WT	2022-05-27_WT_2_5	8	322	657805
WT	2022-05-27_WT_2_5	8	326	387661
WT	2022-05-27_WT_2_5	8	330	303165
WT	2022-05-27_WT_2_5	8	334	271253
WT	2022-05-27_WT_2_5	8	338	282860
WT	2022-05-27_WT_2_5	8	342	319122
WT	2022-05-27_WT_2_5	8	346	314158
WT	2022-05-27_WT_2_5	8	350	295989
WT	2022-05-27_WT_2_5	8	354	406284
WT	2022-05-27_WT_2_5	8	358	484917
WT	2022-09-21_WT_1_4	8	2	165298
WT	2022-09-21_WT_1_4	8	6	135475
WT	2022-09-21_WT_1_4	8	10	138683
WT	2022-09-21_WT_1_4	8	14	217225
WT	2022-09-21_WT_1_4	8	18	580677
WT	2022-09-21_WT_1_4	8	22	976596
WT	2022-09-21_WT_1_4	8	26	836926
WT	2022-09-21_WT_1_4	8	30	1036807
WT	2022-09-21_WT_1_4	8	34	1702794
WT	2022-09-21_WT_1_4	8	38	2700472
WT	2022-09-21_WT_1_4	8	42	4257533
WT	2022-09-21_WT_1_4	8	46	5726500
WT	2022-09-21_WT_1_4	8	50	3323596
WT	2022-09-21_WT_1_4	8	54	2714150
WT	2022-09-21_WT_1_4	8	58	2413341
WT	2022-09-21_WT_1_4	8	62	799136
WT	2022-09-21_WT_1_4	8	66	366519
WT	2022-09-21_WT_1_4	8	70	294674
WT	2022-09-21_WT_1_4	8	74	166638
WT	2022-09-21_WT_1_4	8	78	111820
WT	2022-09-21_WT_1_4	8	82	75545.8
WT	2022-09-21_WT_1_4	8	86	65252.2
WT	2022-09-21_WT_1_4	8	90	64124.1
WT	2022-09-21_WT_1_4	8	94	67649.2
WT	2022-09-21_WT_1_4	8	98	79987.5
WT	2022-09-21_WT_1_4	8	102	80587
WT	2022-09-21_WT_1_4	8	106	88342.4
WT	2022-09-21_WT_1_4	8	110	100610
WT	2022-09-21_WT_1_4	8	114	146262
WT	2022-09-21_WT_1_4	8	118	205239
WT	2022-09-21_WT_1_4	8	122	316249
WT	2022-09-21_WT_1_4	8	126	782991
WT	2022-09-21_WT_1_4	8	130	1465299
WT	2022-09-21_WT_1_4	8	134	1600210
WT	2022-09-21_WT_1_4	8	138	1724864
WT	2022-09-21_WT_1_4	8	142	2038150
WT	2022-09-21_WT_1_4	8	146	1559671
WT	2022-09-21_WT_1_4	8	150	1194103
WT	2022-09-21_WT_1_4	8	154	1138299
WT	2022-09-21_WT_1_4	8	158	753590
WT	2022-09-21_WT_1_4	8	162	442099
WT	2022-09-21_WT_1_4	8	166	333769
WT	2022-09-21_WT_1_4	8	170	267072
WT	2022-09-21_WT_1_4	8	174	228435
WT	2022-09-21_WT_1_4	8	178	197907
WT	2022-09-21_WT_1_4	8	182	217331
WT	2022-09-21_WT_1_4	8	186	204816
WT	2022-09-21_WT_1_4	8	190	201996
WT	2022-09-21_WT_1_4	8	194	311596
WT	2022-09-21_WT_1_4	8	198	260233
WT	2022-09-21_WT_1_4	8	202	217472
WT	2022-09-21_WT_1_4	8	206	257836
WT	2022-09-21_WT_1_4	8	210	328376
WT	2022-09-21_WT_1_4	8	214	489515
WT	2022-09-21_WT_1_4	8	218	904154
WT	2022-09-21_WT_1_4	8	222	1611633
WT	2022-09-21_WT_1_4	8	226	3469926
WT	2022-09-21_WT_1_4	8	230	5644120
WT	2022-09-21_WT_1_4	8	234	4496478
WT	2022-09-21_WT_1_4	8	238	2352919
WT	2022-09-21_WT_1_4	8	242	2315657
WT	2022-09-21_WT_1_4	8	246	1026162
WT	2022-09-21_WT_1_4	8	250	352912
WT	2022-09-21_WT_1_4	8	254	291854
WT	2022-09-21_WT_1_4	8	258	209082
WT	2022-09-21_WT_1_4	8	262	232912
WT	2022-09-21_WT_1_4	8	266	375297
WT	2022-09-21_WT_1_4	8	270	350620
WT	2022-09-21_WT_1_4	8	274	451090
WT	2022-09-21_WT_1_4	8	278	512851
WT	2022-09-21_WT_1_4	8	282	404556
WT	2022-09-21_WT_1_4	8	286	714530
WT	2022-09-21_WT_1_4	8	290	2415386
WT	2022-09-21_WT_1_4	8	294	4765440
WT	2022-09-21_WT_1_4	8	298	3208208
WT	2022-09-21_WT_1_4	8	302	3575792
WT	2022-09-21_WT_1_4	8	306	4216784
WT	2022-09-21_WT_1_4	8	310	2041077
WT	2022-09-21_WT_1_4	8	314	2391591
WT	2022-09-21_WT_1_4	8	318	1956683
WT	2022-09-21_WT_1_4	8	322	1839680
WT	2022-09-21_WT_1_4	8	326	2056270
WT	2022-09-21_WT_1_4	8	330	1198756
WT	2022-09-21_WT_1_4	8	334	777843
WT	2022-09-21_WT_1_4	8	338	599008
WT	2022-09-21_WT_1_4	8	342	530301
WT	2022-09-21_WT_1_4	8	346	566999
WT	2022-09-21_WT_1_4	8	350	402793
WT	2022-09-21_WT_1_4	8	354	251702
WT	2022-09-21_WT_1_4	8	358	201291
WT	2022-09-21_WT_1_5	8	2	148388
WT	2022-09-21_WT_1_5	8	6	180454
WT	2022-09-21_WT_1_5	8	10	198431
WT	2022-09-21_WT_1_5	8	14	195963
WT	2022-09-21_WT_1_5	8	18	221510
WT	2022-09-21_WT_1_5	8	22	455750
WT	2022-09-21_WT_1_5	8	26	1019700
WT	2022-09-21_WT_1_5	8	30	1100074
WT	2022-09-21_WT_1_5	8	34	1333537
WT	2022-09-21_WT_1_5	8	38	1570673
WT	2022-09-21_WT_1_5	8	42	1992433
WT	2022-09-21_WT_1_5	8	46	2453523
WT	2022-09-21_WT_1_5	8	50	2837215
WT	2022-09-21_WT_1_5	8	54	2890262
WT	2022-09-21_WT_1_5	8	58	2060982
WT	2022-09-21_WT_1_5	8	62	1355770
WT	2022-09-21_WT_1_5	8	66	785077
WT	2022-09-21_WT_1_5	8	70	948525
WT	2022-09-21_WT_1_5	8	74	1689545
WT	2022-09-21_WT_1_5	8	78	1847989
WT	2022-09-21_WT_1_5	8	82	1378234
WT	2022-09-21_WT_1_5	8	86	632750
WT	2022-09-21_WT_1_5	8	90	322752
WT	2022-09-21_WT_1_5	8	94	218249
WT	2022-09-21_WT_1_5	8	98	177039
WT	2022-09-21_WT_1_5	8	102	203584
WT	2022-09-21_WT_1_5	8	106	200009
WT	2022-09-21_WT_1_5	8	110	230443
WT	2022-09-21_WT_1_5	8	114	232338
WT	2022-09-21_WT_1_5	8	118	461745
WT	2022-09-21_WT_1_5	8	122	527081
WT	2022-09-21_WT_1_5	8	126	581644
WT	2022-09-21_WT_1_5	8	130	548689
WT	2022-09-21_WT_1_5	8	134	790449
WT	2022-09-21_WT_1_5	8	138	815681
WT	2022-09-21_WT_1_5	8	142	681998
WT	2022-09-21_WT_1_5	8	146	486080
WT	2022-09-21_WT_1_5	8	150	317757
WT	2022-09-21_WT_1_5	8	154	297888
WT	2022-09-21_WT_1_5	8	158	257043
WT	2022-09-21_WT_1_5	8	162	197643
WT	2022-09-21_WT_1_5	8	166	106075
WT	2022-09-21_WT_1_5	8	170	82264.9
WT	2022-09-21_WT_1_5	8	174	73905
WT	2022-09-21_WT_1_5	8	178	66861.8
WT	2022-09-21_WT_1_5	8	182	77742.9
WT	2022-09-21_WT_1_5	8	186	105865
WT	2022-09-21_WT_1_5	8	190	146026
WT	2022-09-21_WT_1_5	8	194	130466
WT	2022-09-21_WT_1_5	8	198	153491
WT	2022-09-21_WT_1_5	8	202	151438
WT	2022-09-21_WT_1_5	8	206	202427
WT	2022-09-21_WT_1_5	8	210	338312
WT	2022-09-21_WT_1_5	8	214	620288
WT	2022-09-21_WT_1_5	8	218	1394784
WT	2022-09-21_WT_1_5	8	222	1484721
WT	2022-09-21_WT_1_5	8	226	1493923
WT	2022-09-21_WT_1_5	8	230	2521238
WT	2022-09-21_WT_1_5	8	234	2132643
WT	2022-09-21_WT_1_5	8	238	1200060
WT	2022-09-21_WT_1_5	8	242	569871
WT	2022-09-21_WT_1_5	8	246	486030
WT	2022-09-21_WT_1_5	8	250	383152
WT	2022-09-21_WT_1_5	8	254	310240
WT	2022-09-21_WT_1_5	8	258	189181
WT	2022-09-21_WT_1_5	8	262	134827
WT	2022-09-21_WT_1_5	8	266	117797
WT	2022-09-21_WT_1_5	8	270	107599
WT	2022-09-21_WT_1_5	8	274	109756
WT	2022-09-21_WT_1_5	8	278	95717.8
WT	2022-09-21_WT_1_5	8	282	89044.3
WT	2022-09-21_WT_1_5	8	286	113330
WT	2022-09-21_WT_1_5	8	290	194860
WT	2022-09-21_WT_1_5	8	294	752086
WT	2022-09-21_WT_1_5	8	298	865569
WT	2022-09-21_WT_1_5	8	302	1069845
WT	2022-09-21_WT_1_5	8	306	1416844
WT	2022-09-21_WT_1_5	8	310	1530651
WT	2022-09-21_WT_1_5	8	314	2072005
WT	2022-09-21_WT_1_5	8	318	2151181
WT	2022-09-21_WT_1_5	8	322	1602991
WT	2022-09-21_WT_1_5	8	326	1938011
WT	2022-09-21_WT_1_5	8	330	1335571
WT	2022-09-21_WT_1_5	8	334	701444
WT	2022-09-21_WT_1_5	8	338	488172
WT	2022-09-21_WT_1_5	8	342	403334
WT	2022-09-21_WT_1_5	8	346	374004
WT	2022-09-21_WT_1_5	8	350	252470
WT	2022-09-21_WT_1_5	8	354	201376
WT	2022-09-21_WT_1_5	8	358	133091
WT	2022-09-21_WT_2_3	8	2	188459
WT	2022-09-21_WT_2_3	8	6	180245
WT	2022-09-21_WT_2_3	8	10	171961
WT	2022-09-21_WT_2_3	8	14	265873
WT	2022-09-21_WT_2_3	8	18	567387
WT	2022-09-21_WT_2_3	8	22	922272
WT	2022-09-21_WT_2_3	8	26	2412848
WT	2022-09-21_WT_2_3	8	30	3450607
WT	2022-09-21_WT_2_3	8	34	3397343
WT	2022-09-21_WT_2_3	8	38	4262620
WT	2022-09-21_WT_2_3	8	42	2622564
WT	2022-09-21_WT_2_3	8	46	3002232
WT	2022-09-21_WT_2_3	8	50	3169576
WT	2022-09-21_WT_2_3	8	54	1557732
WT	2022-09-21_WT_2_3	8	58	570243
WT	2022-09-21_WT_2_3	8	62	434979
WT	2022-09-21_WT_2_3	8	66	301231
WT	2022-09-21_WT_2_3	8	70	210069
WT	2022-09-21_WT_2_3	8	74	148377
WT	2022-09-21_WT_2_3	8	78	106709
WT	2022-09-21_WT_2_3	8	82	95674.9
WT	2022-09-21_WT_2_3	8	86	125428
WT	2022-09-21_WT_2_3	8	90	127543
WT	2022-09-21_WT_2_3	8	94	83089.8
WT	2022-09-21_WT_2_3	8	98	86297.8
WT	2022-09-21_WT_2_3	8	102	88589.3
WT	2022-09-21_WT_2_3	8	106	105828
WT	2022-09-21_WT_2_3	8	110	165968
WT	2022-09-21_WT_2_3	8	114	271373
WT	2022-09-21_WT_2_3	8	118	517151
WT	2022-09-21_WT_2_3	8	122	646845
WT	2022-09-21_WT_2_3	8	126	788701
WT	2022-09-21_WT_2_3	8	130	1016114
WT	2022-09-21_WT_2_3	8	134	1045233
WT	2022-09-21_WT_2_3	8	138	1359967
WT	2022-09-21_WT_2_3	8	142	1957669
WT	2022-09-21_WT_2_3	8	146	2524916
WT	2022-09-21_WT_2_3	8	150	1719892
WT	2022-09-21_WT_2_3	8	154	976527
WT	2022-09-21_WT_2_3	8	158	635389
WT	2022-09-21_WT_2_3	8	162	490959
WT	2022-09-21_WT_2_3	8	166	367788
WT	2022-09-21_WT_2_3	8	170	286602
WT	2022-09-21_WT_2_3	8	174	227977
WT	2022-09-21_WT_2_3	8	178	202454
WT	2022-09-21_WT_2_3	8	182	246520
WT	2022-09-21_WT_2_3	8	186	231397
WT	2022-09-21_WT_2_3	8	190	245215
WT	2022-09-21_WT_2_3	8	194	331090
WT	2022-09-21_WT_2_3	8	198	780558
WT	2022-09-21_WT_2_3	8	202	1116620
WT	2022-09-21_WT_2_3	8	206	873801
WT	2022-09-21_WT_2_3	8	210	635707
WT	2022-09-21_WT_2_3	8	214	1058276
WT	2022-09-21_WT_2_3	8	218	1990243
WT	2022-09-21_WT_2_3	8	222	3736503
WT	2022-09-21_WT_2_3	8	226	4414010
WT	2022-09-21_WT_2_3	8	230	3430518
WT	2022-09-21_WT_2_3	8	234	1955520
WT	2022-09-21_WT_2_3	8	238	1800198
WT	2022-09-21_WT_2_3	8	242	1219697
WT	2022-09-21_WT_2_3	8	246	498292
WT	2022-09-21_WT_2_3	8	250	274334
WT	2022-09-21_WT_2_3	8	254	212396
WT	2022-09-21_WT_2_3	8	258	208976
WT	2022-09-21_WT_2_3	8	262	181973
WT	2022-09-21_WT_2_3	8	266	176791
WT	2022-09-21_WT_2_3	8	270	203300
WT	2022-09-21_WT_2_3	8	274	262172
WT	2022-09-21_WT_2_3	8	278	335920
WT	2022-09-21_WT_2_3	8	282	372547
WT	2022-09-21_WT_2_3	8	286	428069
WT	2022-09-21_WT_2_3	8	290	463005
WT	2022-09-21_WT_2_3	8	294	600313
WT	2022-09-21_WT_2_3	8	298	1121097
WT	2022-09-21_WT_2_3	8	302	898477
WT	2022-09-21_WT_2_3	8	306	1127547
WT	2022-09-21_WT_2_3	8	310	1635286
WT	2022-09-21_WT_2_3	8	314	2046576
WT	2022-09-21_WT_2_3	8	318	1856953
WT	2022-09-21_WT_2_3	8	322	1311812
WT	2022-09-21_WT_2_3	8	326	890828
WT	2022-09-21_WT_2_3	8	330	603766
WT	2022-09-21_WT_2_3	8	334	573098
WT	2022-09-21_WT_2_3	8	338	393346
WT	2022-09-21_WT_2_3	8	342	347906
WT	2022-09-21_WT_2_3	8	346	213065
WT	2022-09-21_WT_2_3	8	350	182360
WT	2022-09-21_WT_2_3	8	354	167554
WT	2022-09-21_WT_2_3	8	358	177778
WT	2022-09-21_WT_2_4	8	2	178342
WT	2022-09-21_WT_2_4	8	6	165404
WT	2022-09-21_WT_2_4	8	10	181867
WT	2022-09-21_WT_2_4	8	14	178694
WT	2022-09-21_WT_2_4	8	18	218212
WT	2022-09-21_WT_2_4	8	22	218812
WT	2022-09-21_WT_2_4	8	26	239646
WT	2022-09-21_WT_2_4	8	30	362923
WT	2022-09-21_WT_2_4	8	34	1003600
WT	2022-09-21_WT_2_4	8	38	2473340
WT	2022-09-21_WT_2_4	8	42	3610018
WT	2022-09-21_WT_2_4	8	46	2572259
WT	2022-09-21_WT_2_4	8	50	2207925
WT	2022-09-21_WT_2_4	8	54	3014747
WT	2022-09-21_WT_2_4	8	58	2556995
WT	2022-09-21_WT_2_4	8	62	975293
WT	2022-09-21_WT_2_4	8	66	264005
WT	2022-09-21_WT_2_4	8	70	176685
WT	2022-09-21_WT_2_4	8	74	147390
WT	2022-09-21_WT_2_4	8	78	122255
WT	2022-09-21_WT_2_4	8	82	115452
WT	2022-09-21_WT_2_4	8	86	84852.5
WT	2022-09-21_WT_2_4	8	90	83442.3
WT	2022-09-21_WT_2_4	8	94	89435.3
WT	2022-09-21_WT_2_4	8	98	104805
WT	2022-09-21_WT_2_4	8	102	121903
WT	2022-09-21_WT_2_4	8	106	134629
WT	2022-09-21_WT_2_4	8	110	130293
WT	2022-09-21_WT_2_4	8	114	147954
WT	2022-09-21_WT_2_4	8	118	267706
WT	2022-09-21_WT_2_4	8	122	312477
WT	2022-09-21_WT_2_4	8	126	461735
WT	2022-09-21_WT_2_4	8	130	664330
WT	2022-09-21_WT_2_4	8	134	612651
WT	2022-09-21_WT_2_4	8	138	593968
WT	2022-09-21_WT_2_4	8	142	688302
WT	2022-09-21_WT_2_4	8	146	660947
WT	2022-09-21_WT_2_4	8	150	446753
WT	2022-09-21_WT_2_4	8	154	352100
WT	2022-09-21_WT_2_4	8	158	243276
WT	2022-09-21_WT_2_4	8	162	177637
WT	2022-09-21_WT_2_4	8	166	187507
WT	2022-09-21_WT_2_4	8	170	163289
WT	2022-09-21_WT_2_4	8	174	149999
WT	2022-09-21_WT_2_4	8	178	163924
WT	2022-09-21_WT_2_4	8	182	185004
WT	2022-09-21_WT_2_4	8	186	198224
WT	2022-09-21_WT_2_4	8	190	274757
WT	2022-09-21_WT_2_4	8	194	605460
WT	2022-09-21_WT_2_4	8	198	609196
WT	2022-09-21_WT_2_4	8	202	858643
WT	2022-09-21_WT_2_4	8	206	2161076
WT	2022-09-21_WT_2_4	8	210	3349116
WT	2022-09-21_WT_2_4	8	214	3553932
WT	2022-09-21_WT_2_4	8	218	2195376
WT	2022-09-21_WT_2_4	8	222	2242261
WT	2022-09-21_WT_2_4	8	226	1927317
WT	2022-09-21_WT_2_4	8	230	1125255
WT	2022-09-21_WT_2_4	8	234	915716
WT	2022-09-21_WT_2_4	8	238	656928
WT	2022-09-21_WT_2_4	8	242	299081
WT	2022-09-21_WT_2_4	8	246	185428
WT	2022-09-21_WT_2_4	8	250	147496
WT	2022-09-21_WT_2_4	8	254	134911
WT	2022-09-21_WT_2_4	8	258	150774
WT	2022-09-21_WT_2_4	8	262	154617
WT	2022-09-21_WT_2_4	8	266	159411
WT	2022-09-21_WT_2_4	8	270	215286
WT	2022-09-21_WT_2_4	8	274	314874
WT	2022-09-21_WT_2_4	8	278	374627
WT	2022-09-21_WT_2_4	8	282	523145
WT	2022-09-21_WT_2_4	8	286	616846
WT	2022-09-21_WT_2_4	8	290	659149
WT	2022-09-21_WT_2_4	8	294	726093
WT	2022-09-21_WT_2_4	8	298	939087
WT	2022-09-21_WT_2_4	8	302	1512539
WT	2022-09-21_WT_2_4	8	306	1758776
WT	2022-09-21_WT_2_4	8	310	1893264
WT	2022-09-21_WT_2_4	8	314	1571868
WT	2022-09-21_WT_2_4	8	318	1286642
WT	2022-09-21_WT_2_4	8	322	1194315
WT	2022-09-21_WT_2_4	8	326	1110908
WT	2022-09-21_WT_2_4	8	330	657210
WT	2022-09-21_WT_2_4	8	334	342759
WT	2022-09-21_WT_2_4	8	338	257942
WT	2022-09-21_WT_2_4	8	342	201044
WT	2022-09-21_WT_2_4	8	346	180210
WT	2022-09-21_WT_2_4	8	350	180950
WT	2022-09-21_WT_2_4	8	354	169881
WT	2022-09-21_WT_2_4	8	358	172772
WT	2022-09-21_WT_3_4	8	2	126239
WT	2022-09-21_WT_3_4	8	6	151902
WT	2022-09-21_WT_3_4	8	10	119964
WT	2022-09-21_WT_3_4	8	14	140974
WT	2022-09-21_WT_3_4	8	18	282407
WT	2022-09-21_WT_3_4	8	22	693132
WT	2022-09-21_WT_3_4	8	26	711746
WT	2022-09-21_WT_3_4	8	30	923083
WT	2022-09-21_WT_3_4	8	34	1616956
WT	2022-09-21_WT_3_4	8	38	3021691
WT	2022-09-21_WT_3_4	8	42	3306706
WT	2022-09-21_WT_3_4	8	46	2705548
WT	2022-09-21_WT_3_4	8	50	2281815
WT	2022-09-21_WT_3_4	8	54	1637966
WT	2022-09-21_WT_3_4	8	58	1545922
WT	2022-09-21_WT_3_4	8	62	948289
WT	2022-09-21_WT_3_4	8	66	533544
WT	2022-09-21_WT_3_4	8	70	343182
WT	2022-09-21_WT_3_4	8	74	236508
WT	2022-09-21_WT_3_4	8	78	249058
WT	2022-09-21_WT_3_4	8	82	256108
WT	2022-09-21_WT_3_4	8	86	269751
WT	2022-09-21_WT_3_4	8	90	410020
WT	2022-09-21_WT_3_4	8	94	199282
WT	2022-09-21_WT_3_4	8	98	287483
WT	2022-09-21_WT_3_4	8	102	251103
WT	2022-09-21_WT_3_4	8	106	271937
WT	2022-09-21_WT_3_4	8	110	423029
WT	2022-09-21_WT_3_4	8	114	393382
WT	2022-09-21_WT_3_4	8	118	321748
WT	2022-09-21_WT_3_4	8	122	452923
WT	2022-09-21_WT_3_4	8	126	797938
WT	2022-09-21_WT_3_4	8	130	955550
WT	2022-09-21_WT_3_4	8	134	1147746
WT	2022-09-21_WT_3_4	8	138	1055949
WT	2022-09-21_WT_3_4	8	142	762121
WT	2022-09-21_WT_3_4	8	146	675435
WT	2022-09-21_WT_3_4	8	150	378505
WT	2022-09-21_WT_3_4	8	154	238518
WT	2022-09-21_WT_3_4	8	158	268694
WT	2022-09-21_WT_3_4	8	162	219693
WT	2022-09-21_WT_3_4	8	166	195897
WT	2022-09-21_WT_3_4	8	170	277119
WT	2022-09-21_WT_3_4	8	174	315262
WT	2022-09-21_WT_3_4	8	178	270703
WT	2022-09-21_WT_3_4	8	182	235274
WT	2022-09-21_WT_3_4	8	186	214511
WT	2022-09-21_WT_3_4	8	190	228471
WT	2022-09-21_WT_3_4	8	194	244969
WT	2022-09-21_WT_3_4	8	198	287448
WT	2022-09-21_WT_3_4	8	202	397153
WT	2022-09-21_WT_3_4	8	206	500971
WT	2022-09-21_WT_3_4	8	210	745659
WT	2022-09-21_WT_3_4	8	214	2157691
WT	2022-09-21_WT_3_4	8	218	4991201
WT	2022-09-21_WT_3_4	8	222	5209950
WT	2022-09-21_WT_3_4	8	226	8606940
WT	2022-09-21_WT_3_4	8	230	8766770
WT	2022-09-21_WT_3_4	8	234	3385990
WT	2022-09-21_WT_3_4	8	238	921674
WT	2022-09-21_WT_3_4	8	242	559279
WT	2022-09-21_WT_3_4	8	246	498927
WT	2022-09-21_WT_3_4	8	250	345649
WT	2022-09-21_WT_3_4	8	254	371419
WT	2022-09-21_WT_3_4	8	258	273982
WT	2022-09-21_WT_3_4	8	262	211162
WT	2022-09-21_WT_3_4	8	266	204852
WT	2022-09-21_WT_3_4	8	270	162267
WT	2022-09-21_WT_3_4	8	274	198189
WT	2022-09-21_WT_3_4	8	278	210316
WT	2022-09-21_WT_3_4	8	282	228118
WT	2022-09-21_WT_3_4	8	286	300280
WT	2022-09-21_WT_3_4	8	290	457787
WT	2022-09-21_WT_3_4	8	294	622451
WT	2022-09-21_WT_3_4	8	298	1024399
WT	2022-09-21_WT_3_4	8	302	1294220
WT	2022-09-21_WT_3_4	8	306	1785673
WT	2022-09-21_WT_3_4	8	310	1983368
WT	2022-09-21_WT_3_4	8	314	1747353
WT	2022-09-21_WT_3_4	8	318	1509013
WT	2022-09-21_WT_3_4	8	322	1023447
WT	2022-09-21_WT_3_4	8	326	804353
WT	2022-09-21_WT_3_4	8	330	731452
WT	2022-09-21_WT_3_4	8	334	576412
WT	2022-09-21_WT_3_4	8	338	392641
WT	2022-09-21_WT_3_4	8	342	295415
WT	2022-09-21_WT_3_4	8	346	196884
WT	2022-09-21_WT_3_4	8	350	173336
WT	2022-09-21_WT_3_4	8	354	217260
WT	2022-09-21_WT_3_4	8	358	166744
WT	2022-09-21_WT_3_5	8	2	155710
WT	2022-09-21_WT_3_5	8	6	173547
WT	2022-09-21_WT_3_5	8	10	174288
WT	2022-09-21_WT_3_5	8	14	205274
WT	2022-09-21_WT_3_5	8	18	267918
WT	2022-09-21_WT_3_5	8	22	324357
WT	2022-09-21_WT_3_5	8	26	747490
WT	2022-09-21_WT_3_5	8	30	1279837
WT	2022-09-21_WT_3_5	8	34	1023129
WT	2022-09-21_WT_3_5	8	38	2356092
WT	2022-09-21_WT_3_5	8	42	4614180
WT	2022-09-21_WT_3_5	8	46	1855332
WT	2022-09-21_WT_3_5	8	50	660206
WT	2022-09-21_WT_3_5	8	54	986925
WT	2022-09-21_WT_3_5	8	58	737797
WT	2022-09-21_WT_3_5	8	62	407552
WT	2022-09-21_WT_3_5	8	66	332324
WT	2022-09-21_WT_3_5	8	70	216661
WT	2022-09-21_WT_3_5	8	74	213101
WT	2022-09-21_WT_3_5	8	78	240880
WT	2022-09-21_WT_3_5	8	82	210844
WT	2022-09-21_WT_3_5	8	86	387776
WT	2022-09-21_WT_3_5	8	90	429022
WT	2022-09-21_WT_3_5	8	94	333840
WT	2022-09-21_WT_3_5	8	98	368246
WT	2022-09-21_WT_3_5	8	102	210739
WT	2022-09-21_WT_3_5	8	106	143371
WT	2022-09-21_WT_3_5	8	110	139917
WT	2022-09-21_WT_3_5	8	114	162231
WT	2022-09-21_WT_3_5	8	118	357389
WT	2022-09-21_WT_3_5	8	122	363416
WT	2022-09-21_WT_3_5	8	126	578068
WT	2022-09-21_WT_3_5	8	130	1067124
WT	2022-09-21_WT_3_5	8	134	1039028
WT	2022-09-21_WT_3_5	8	138	1245713
WT	2022-09-21_WT_3_5	8	142	918218
WT	2022-09-21_WT_3_5	8	146	677021
WT	2022-09-21_WT_3_5	8	150	483698
WT	2022-09-21_WT_3_5	8	154	276978
WT	2022-09-21_WT_3_5	8	158	100117
WT	2022-09-21_WT_3_5	8	162	87848.9
WT	2022-09-21_WT_3_5	8	166	69059.3
WT	2022-09-21_WT_3_5	8	170	66450.6
WT	2022-09-21_WT_3_5	8	174	79740.8
WT	2022-09-21_WT_3_5	8	178	111538
WT	2022-09-21_WT_3_5	8	182	124688
WT	2022-09-21_WT_3_5	8	186	110869
WT	2022-09-21_WT_3_5	8	190	103219
WT	2022-09-21_WT_3_5	8	194	141538
WT	2022-09-21_WT_3_5	8	198	174429
WT	2022-09-21_WT_3_5	8	202	159588
WT	2022-09-21_WT_3_5	8	206	162372
WT	2022-09-21_WT_3_5	8	210	252795
WT	2022-09-21_WT_3_5	8	214	306872
WT	2022-09-21_WT_3_5	8	218	255756
WT	2022-09-21_WT_3_5	8	222	275709
WT	2022-09-21_WT_3_5	8	226	298799
WT	2022-09-21_WT_3_5	8	230	392500
WT	2022-09-21_WT_3_5	8	234	843800
WT	2022-09-21_WT_3_5	8	238	1096136
WT	2022-09-21_WT_3_5	8	242	780205
WT	2022-09-21_WT_3_5	8	246	881380
WT	2022-09-21_WT_3_5	8	250	748795
WT	2022-09-21_WT_3_5	8	254	289069
WT	2022-09-21_WT_3_5	8	258	119047
WT	2022-09-21_WT_3_5	8	262	99411.7
WT	2022-09-21_WT_3_5	8	266	84781.9
WT	2022-09-21_WT_3_5	8	270	82525.7
WT	2022-09-21_WT_3_5	8	274	69200.3
WT	2022-09-21_WT_3_5	8	278	79071
WT	2022-09-21_WT_3_5	8	282	95463.4
WT	2022-09-21_WT_3_5	8	286	90069.7
WT	2022-09-21_WT_3_5	8	290	102267
WT	2022-09-21_WT_3_5	8	294	151021
WT	2022-09-21_WT_3_5	8	298	285262
WT	2022-09-21_WT_3_5	8	302	772626
WT	2022-09-21_WT_3_5	8	306	1064551
WT	2022-09-21_WT_3_5	8	310	1067724
WT	2022-09-21_WT_3_5	8	314	983119
WT	2022-09-21_WT_3_5	8	318	659431
WT	2022-09-21_WT_3_5	8	322	478268
WT	2022-09-21_WT_3_5	8	326	496706
WT	2022-09-21_WT_3_5	8	330	542463
WT	2022-09-21_WT_3_5	8	334	312829
WT	2022-09-21_WT_3_5	8	338	532558
WT	2022-09-21_WT_3_5	8	342	263652
WT	2022-09-21_WT_3_5	8	346	146509
WT	2022-09-21_WT_3_5	8	350	128248
WT	2022-09-21_WT_3_5	8	354	127825
WT	2022-09-21_WT_3_5	8	358	138224
WT	2022-09-21_WT_4_4	8	2	130116
WT	2022-09-21_WT_4_4	8	6	117884
WT	2022-09-21_WT_4_4	8	10	138295
WT	2022-09-21_WT_4_4	8	14	180245
WT	2022-09-21_WT_4_4	8	18	424649
WT	2022-09-21_WT_4_4	8	22	857620
WT	2022-09-21_WT_4_4	8	26	888819
WT	2022-09-21_WT_4_4	8	30	971203
WT	2022-09-21_WT_4_4	8	34	1508872
WT	2022-09-21_WT_4_4	8	38	3014041
WT	2022-09-21_WT_4_4	8	42	2554703
WT	2022-09-21_WT_4_4	8	46	1581879
WT	2022-09-21_WT_4_4	8	50	2868097
WT	2022-09-21_WT_4_4	8	54	1933451
WT	2022-09-21_WT_4_4	8	58	1003177
WT	2022-09-21_WT_4_4	8	62	712909
WT	2022-09-21_WT_4_4	8	66	370150
WT	2022-09-21_WT_4_4	8	70	658337
WT	2022-09-21_WT_4_4	8	74	432828
WT	2022-09-21_WT_4_4	8	78	151268
WT	2022-09-21_WT_4_4	8	82	189094
WT	2022-09-21_WT_4_4	8	86	182043
WT	2022-09-21_WT_4_4	8	90	183630
WT	2022-09-21_WT_4_4	8	94	171644
WT	2022-09-21_WT_4_4	8	98	153877
WT	2022-09-21_WT_4_4	8	102	153876
WT	2022-09-21_WT_4_4	8	106	202842
WT	2022-09-21_WT_4_4	8	110	277471
WT	2022-09-21_WT_4_4	8	114	417917
WT	2022-09-21_WT_4_4	8	118	471077
WT	2022-09-21_WT_4_4	8	122	932144
WT	2022-09-21_WT_4_4	8	126	1946249
WT	2022-09-21_WT_4_4	8	130	1350376
WT	2022-09-21_WT_4_4	8	134	1994473
WT	2022-09-21_WT_4_4	8	138	1271059
WT	2022-09-21_WT_4_4	8	142	1436147
WT	2022-09-21_WT_4_4	8	146	1252974
WT	2022-09-21_WT_4_4	8	150	1428073
WT	2022-09-21_WT_4_4	8	154	905916
WT	2022-09-21_WT_4_4	8	158	721721
WT	2022-09-21_WT_4_4	8	162	488385
WT	2022-09-21_WT_4_4	8	166	252407
WT	2022-09-21_WT_4_4	8	170	169529
WT	2022-09-21_WT_4_4	8	174	100575
WT	2022-09-21_WT_4_4	8	178	102338
WT	2022-09-21_WT_4_4	8	182	93242.6
WT	2022-09-21_WT_4_4	8	186	89717.3
WT	2022-09-21_WT_4_4	8	190	105898
WT	2022-09-21_WT_4_4	8	194	105651
WT	2022-09-21_WT_4_4	8	198	114218
WT	2022-09-21_WT_4_4	8	202	171044
WT	2022-09-21_WT_4_4	8	206	266085
WT	2022-09-21_WT_4_4	8	210	631793
WT	2022-09-21_WT_4_4	8	214	1952452
WT	2022-09-21_WT_4_4	8	218	3345556
WT	2022-09-21_WT_4_4	8	222	3664519
WT	2022-09-21_WT_4_4	8	226	1880185
WT	2022-09-21_WT_4_4	8	230	1546416
WT	2022-09-21_WT_4_4	8	234	1669833
WT	2022-09-21_WT_4_4	8	238	778902
WT	2022-09-21_WT_4_4	8	242	411465
WT	2022-09-21_WT_4_4	8	246	217260
WT	2022-09-21_WT_4_4	8	250	90880.5
WT	2022-09-21_WT_4_4	8	254	71527.1
WT	2022-09-21_WT_4_4	8	258	67860.8
WT	2022-09-21_WT_4_4	8	262	69129.8
WT	2022-09-21_WT_4_4	8	266	76109.9
WT	2022-09-21_WT_4_4	8	270	87284.9
WT	2022-09-21_WT_4_4	8	274	105792
WT	2022-09-21_WT_4_4	8	278	84217.9
WT	2022-09-21_WT_4_4	8	282	90669.1
WT	2022-09-21_WT_4_4	8	286	169775
WT	2022-09-21_WT_4_4	8	290	234393
WT	2022-09-21_WT_4_4	8	294	203723
WT	2022-09-21_WT_4_4	8	298	298446
WT	2022-09-21_WT_4_4	8	302	852931
WT	2022-09-21_WT_4_4	8	306	1576204
WT	2022-09-21_WT_4_4	8	310	2490050
WT	2022-09-21_WT_4_4	8	314	2808802
WT	2022-09-21_WT_4_4	8	318	2127515
WT	2022-09-21_WT_4_4	8	322	1834639
WT	2022-09-21_WT_4_4	8	326	1309801
WT	2022-09-21_WT_4_4	8	330	1066242
WT	2022-09-21_WT_4_4	8	334	547328
WT	2022-09-21_WT_4_4	8	338	181902
WT	2022-09-21_WT_4_4	8	342	126098
WT	2022-09-21_WT_4_4	8	346	107273
WT	2022-09-21_WT_4_4	8	350	90633.8
WT	2022-09-21_WT_4_4	8	354	86015.8
WT	2022-09-21_WT_4_4	8	358	102937
WT	2022-09-21_WT_4_5	8	2	126885
WT	2022-09-21_WT_4_5	8	6	140182
WT	2022-09-21_WT_4_5	8	10	187241
WT	2022-09-21_WT_4_5	8	14	242874
WT	2022-09-21_WT_4_5	8	18	267812
WT	2022-09-21_WT_4_5	8	22	342916
WT	2022-09-21_WT_4_5	8	26	491383
WT	2022-09-21_WT_4_5	8	30	1052650
WT	2022-09-21_WT_4_5	8	34	1383636
WT	2022-09-21_WT_4_5	8	38	1921624
WT	2022-09-21_WT_4_5	8	42	2660151
WT	2022-09-21_WT_4_5	8	46	1246601
WT	2022-09-21_WT_4_5	8	50	730695
WT	2022-09-21_WT_4_5	8	54	655219
WT	2022-09-21_WT_4_5	8	58	492045
WT	2022-09-21_WT_4_5	8	62	370380
WT	2022-09-21_WT_4_5	8	66	283057
WT	2022-09-21_WT_4_5	8	70	231897
WT	2022-09-21_WT_4_5	8	74	174233
WT	2022-09-21_WT_4_5	8	78	128956
WT	2022-09-21_WT_4_5	8	82	146769
WT	2022-09-21_WT_4_5	8	86	174772
WT	2022-09-21_WT_4_5	8	90	159196
WT	2022-09-21_WT_4_5	8	94	142005
WT	2022-09-21_WT_4_5	8	98	155178
WT	2022-09-21_WT_4_5	8	102	128252
WT	2022-09-21_WT_4_5	8	106	134465
WT	2022-09-21_WT_4_5	8	110	159693
WT	2022-09-21_WT_4_5	8	114	156089
WT	2022-09-21_WT_4_5	8	118	293620
WT	2022-09-21_WT_4_5	8	122	730901
WT	2022-09-21_WT_4_5	8	126	763753
WT	2022-09-21_WT_4_5	8	130	523280
WT	2022-09-21_WT_4_5	8	134	755012
WT	2022-09-21_WT_4_5	8	138	672907
WT	2022-09-21_WT_4_5	8	142	529080
WT	2022-09-21_WT_4_5	8	146	393496
WT	2022-09-21_WT_4_5	8	150	327092
WT	2022-09-21_WT_4_5	8	154	246230
WT	2022-09-21_WT_4_5	8	158	214913
WT	2022-09-21_WT_4_5	8	162	242088
WT	2022-09-21_WT_4_5	8	166	268848
WT	2022-09-21_WT_4_5	8	170	321499
WT	2022-09-21_WT_4_5	8	174	397804
WT	2022-09-21_WT_4_5	8	178	282353
WT	2022-09-21_WT_4_5	8	182	211557
WT	2022-09-21_WT_4_5	8	186	249503
WT	2022-09-21_WT_4_5	8	190	271872
WT	2022-09-21_WT_4_5	8	194	211682
WT	2022-09-21_WT_4_5	8	198	202030
WT	2022-09-21_WT_4_5	8	202	195940
WT	2022-09-21_WT_4_5	8	206	242377
WT	2022-09-21_WT_4_5	8	210	386578
WT	2022-09-21_WT_4_5	8	214	750496
WT	2022-09-21_WT_4_5	8	218	1647719
WT	2022-09-21_WT_4_5	8	222	1651033
WT	2022-09-21_WT_4_5	8	226	1675765
WT	2022-09-21_WT_4_5	8	230	3145536
WT	2022-09-21_WT_4_5	8	234	3019319
WT	2022-09-21_WT_4_5	8	238	1506219
WT	2022-09-21_WT_4_5	8	242	524854
WT	2022-09-21_WT_4_5	8	246	358782
WT	2022-09-21_WT_4_5	8	250	298053
WT	2022-09-21_WT_4_5	8	254	215203
WT	2022-09-21_WT_4_5	8	258	177009
WT	2022-09-21_WT_4_5	8	262	151574
WT	2022-09-21_WT_4_5	8	266	154101
WT	2022-09-21_WT_4_5	8	270	139146
WT	2022-09-21_WT_4_5	8	274	153687
WT	2022-09-21_WT_4_5	8	278	185460
WT	2022-09-21_WT_4_5	8	282	197141
WT	2022-09-21_WT_4_5	8	286	228417
WT	2022-09-21_WT_4_5	8	290	291176
WT	2022-09-21_WT_4_5	8	294	416072
WT	2022-09-21_WT_4_5	8	298	780903
WT	2022-09-21_WT_4_5	8	302	993163
WT	2022-09-21_WT_4_5	8	306	1408242
WT	2022-09-21_WT_4_5	8	310	1334795
WT	2022-09-21_WT_4_5	8	314	1325391
WT	2022-09-21_WT_4_5	8	318	1517976
WT	2022-09-21_WT_4_5	8	322	1369634
WT	2022-09-21_WT_4_5	8	326	1180073
WT	2022-09-21_WT_4_5	8	330	729950
WT	2022-09-21_WT_4_5	8	334	292378
WT	2022-09-21_WT_4_5	8	338	169345
WT	2022-09-21_WT_4_5	8	342	115037
WT	2022-09-21_WT_4_5	8	346	111060
WT	2022-09-21_WT_4_5	8	350	127506
WT	2022-09-21_WT_4_5	8	354	141798
WT	2022-09-21_WT_4_5	8	358	120091
WT	2022-09-21_WT_5_4	8	2	125886
WT	2022-09-21_WT_5_4	8	6	146333
WT	2022-09-21_WT_5_4	8	10	159728
WT	2022-09-21_WT_5_4	8	14	267001
WT	2022-09-21_WT_5_4	8	18	360103
WT	2022-09-21_WT_5_4	8	22	441465
WT	2022-09-21_WT_5_4	8	26	1170943
WT	2022-09-21_WT_5_4	8	30	2864606
WT	2022-09-21_WT_5_4	8	34	3921576
WT	2022-09-21_WT_5_4	8	38	2835912
WT	2022-09-21_WT_5_4	8	42	2834079
WT	2022-09-21_WT_5_4	8	46	3306884
WT	2022-09-21_WT_5_4	8	50	2039137
WT	2022-09-21_WT_5_4	8	54	1448413
WT	2022-09-21_WT_5_4	8	58	1905955
WT	2022-09-21_WT_5_4	8	62	1013506
WT	2022-09-21_WT_5_4	8	66	337717
WT	2022-09-21_WT_5_4	8	70	249234
WT	2022-09-21_WT_5_4	8	74	201185
WT	2022-09-21_WT_5_4	8	78	195933
WT	2022-09-21_WT_5_4	8	82	155251
WT	2022-09-21_WT_5_4	8	86	150774
WT	2022-09-21_WT_5_4	8	90	176544
WT	2022-09-21_WT_5_4	8	94	167942
WT	2022-09-21_WT_5_4	8	98	219940
WT	2022-09-21_WT_5_4	8	102	309269
WT	2022-09-21_WT_5_4	8	106	464766
WT	2022-09-21_WT_5_4	8	110	565553
WT	2022-09-21_WT_5_4	8	114	662532
WT	2022-09-21_WT_5_4	8	118	700817
WT	2022-09-21_WT_5_4	8	122	992635
WT	2022-09-21_WT_5_4	8	126	2793927
WT	2022-09-21_WT_5_4	8	130	3220582
WT	2022-09-21_WT_5_4	8	134	4274205
WT	2022-09-21_WT_5_4	8	138	4139230
WT	2022-09-21_WT_5_4	8	142	4914460
WT	2022-09-21_WT_5_4	8	146	3951473
WT	2022-09-21_WT_5_4	8	150	1799176
WT	2022-09-21_WT_5_4	8	154	1235102
WT	2022-09-21_WT_5_4	8	158	1103259
WT	2022-09-21_WT_5_4	8	162	1008006
WT	2022-09-21_WT_5_4	8	166	589772
WT	2022-09-21_WT_5_4	8	170	365708
WT	2022-09-21_WT_5_4	8	174	295168
WT	2022-09-21_WT_5_4	8	178	240880
WT	2022-09-21_WT_5_4	8	182	251173
WT	2022-09-21_WT_5_4	8	186	311173
WT	2022-09-21_WT_5_4	8	190	392183
WT	2022-09-21_WT_5_4	8	194	725353
WT	2022-09-21_WT_5_4	8	198	1307651
WT	2022-09-21_WT_5_4	8	202	1493326
WT	2022-09-21_WT_5_4	8	206	1294255
WT	2022-09-21_WT_5_4	8	210	1921290
WT	2022-09-21_WT_5_4	8	214	2215117
WT	2022-09-21_WT_5_4	8	218	1954779
WT	2022-09-21_WT_5_4	8	222	2527946
WT	2022-09-21_WT_5_4	8	226	2355105
WT	2022-09-21_WT_5_4	8	230	1989221
WT	2022-09-21_WT_5_4	8	234	2891222
WT	2022-09-21_WT_5_4	8	238	2883537
WT	2022-09-21_WT_5_4	8	242	1630740
WT	2022-09-21_WT_5_4	8	246	891850
WT	2022-09-21_WT_5_4	8	250	324533
WT	2022-09-21_WT_5_4	8	254	221632
WT	2022-09-21_WT_5_4	8	258	173124
WT	2022-09-21_WT_5_4	8	262	171644
WT	2022-09-21_WT_5_4	8	266	178165
WT	2022-09-21_WT_5_4	8	270	172701
WT	2022-09-21_WT_5_4	8	274	228612
WT	2022-09-21_WT_5_4	8	278	332888
WT	2022-09-21_WT_5_4	8	282	261572
WT	2022-09-21_WT_5_4	8	286	383053
WT	2022-09-21_WT_5_4	8	290	430291
WT	2022-09-21_WT_5_4	8	294	476260
WT	2022-09-21_WT_5_4	8	298	823566
WT	2022-09-21_WT_5_4	8	302	898230
WT	2022-09-21_WT_5_4	8	306	873836
WT	2022-09-21_WT_5_4	8	310	1813029
WT	2022-09-21_WT_5_4	8	314	2551707
WT	2022-09-21_WT_5_4	8	318	844929
WT	2022-09-21_WT_5_4	8	322	883107
WT	2022-09-21_WT_5_4	8	326	738432
WT	2022-09-21_WT_5_4	8	330	510525
WT	2022-09-21_WT_5_4	8	334	397506
WT	2022-09-21_WT_5_4	8	338	226003
WT	2022-09-21_WT_5_4	8	342	151021
WT	2022-09-21_WT_5_4	8	346	163113
WT	2022-09-21_WT_5_4	8	350	137061
WT	2022-09-21_WT_5_4	8	354	110869
WT	2022-09-21_WT_5_4	8	358	118589
WT	2022-09-21_WT_5_5	8	2	181151
WT	2022-09-21_WT_5_5	8	6	192499
WT	2022-09-21_WT_5_5	8	10	303291
WT	2022-09-21_WT_5_5	8	14	247483
WT	2022-09-21_WT_5_5	8	18	211188
WT	2022-09-21_WT_5_5	8	22	211414
WT	2022-09-21_WT_5_5	8	26	281494
WT	2022-09-21_WT_5_5	8	30	395247
WT	2022-09-21_WT_5_5	8	34	453266
WT	2022-09-21_WT_5_5	8	38	395729
WT	2022-09-21_WT_5_5	8	42	267218
WT	2022-09-21_WT_5_5	8	46	663272
WT	2022-09-21_WT_5_5	8	50	1441609
WT	2022-09-21_WT_5_5	8	54	1327855
WT	2022-09-21_WT_5_5	8	58	724067
WT	2022-09-21_WT_5_5	8	62	246656
WT	2022-09-21_WT_5_5	8	66	145683
WT	2022-09-21_WT_5_5	8	70	112315
WT	2022-09-21_WT_5_5	8	74	97444.5
WT	2022-09-21_WT_5_5	8	78	91266.7
WT	2022-09-21_WT_5_5	8	82	89731.1
WT	2022-09-21_WT_5_5	8	86	94151.1
WT	2022-09-21_WT_5_5	8	90	193257
WT	2022-09-21_WT_5_5	8	94	196629
WT	2022-09-21_WT_5_5	8	98	87297
WT	2022-09-21_WT_5_5	8	102	64639.3
WT	2022-09-21_WT_5_5	8	106	74076.9
WT	2022-09-21_WT_5_5	8	110	113702
WT	2022-09-21_WT_5_5	8	114	175164
WT	2022-09-21_WT_5_5	8	118	346482
WT	2022-09-21_WT_5_5	8	122	492595
WT	2022-09-21_WT_5_5	8	126	587547
WT	2022-09-21_WT_5_5	8	130	378349
WT	2022-09-21_WT_5_5	8	134	641251
WT	2022-09-21_WT_5_5	8	138	532064
WT	2022-09-21_WT_5_5	8	142	718935
WT	2022-09-21_WT_5_5	8	146	575294
WT	2022-09-21_WT_5_5	8	150	483638
WT	2022-09-21_WT_5_5	8	154	201266
WT	2022-09-21_WT_5_5	8	158	95537.5
WT	2022-09-21_WT_5_5	8	162	84527.2
WT	2022-09-21_WT_5_5	8	166	87970.9
WT	2022-09-21_WT_5_5	8	170	127896
WT	2022-09-21_WT_5_5	8	174	102016
WT	2022-09-21_WT_5_5	8	178	79581.3
WT	2022-09-21_WT_5_5	8	182	79620
WT	2022-09-21_WT_5_5	8	186	82242.1
WT	2022-09-21_WT_5_5	8	190	102204
WT	2022-09-21_WT_5_5	8	194	89506.4
WT	2022-09-21_WT_5_5	8	198	114188
WT	2022-09-21_WT_5_5	8	202	203814
WT	2022-09-21_WT_5_5	8	206	382624
WT	2022-09-21_WT_5_5	8	210	642899
WT	2022-09-21_WT_5_5	8	214	1142819
WT	2022-09-21_WT_5_5	8	218	2066031
WT	2022-09-21_WT_5_5	8	222	2196710
WT	2022-09-21_WT_5_5	8	226	2618919
WT	2022-09-21_WT_5_5	8	230	2479019
WT	2022-09-21_WT_5_5	8	234	1502097
WT	2022-09-21_WT_5_5	8	238	1240658
WT	2022-09-21_WT_5_5	8	242	1215109
WT	2022-09-21_WT_5_5	8	246	829358
WT	2022-09-21_WT_5_5	8	250	364189
WT	2022-09-21_WT_5_5	8	254	261946
WT	2022-09-21_WT_5_5	8	258	204563
WT	2022-09-21_WT_5_5	8	262	158117
WT	2022-09-21_WT_5_5	8	266	150815
WT	2022-09-21_WT_5_5	8	270	156172
WT	2022-09-21_WT_5_5	8	274	186318
WT	2022-09-21_WT_5_5	8	278	207820
WT	2022-09-21_WT_5_5	8	282	248306
WT	2022-09-21_WT_5_5	8	286	255381
WT	2022-09-21_WT_5_5	8	290	325831
WT	2022-09-21_WT_5_5	8	294	450184
WT	2022-09-21_WT_5_5	8	298	794778
WT	2022-09-21_WT_5_5	8	302	999796
WT	2022-09-21_WT_5_5	8	306	2279738
WT	2022-09-21_WT_5_5	8	310	2144370
WT	2022-09-21_WT_5_5	8	314	2309960
WT	2022-09-21_WT_5_5	8	318	830763
WT	2022-09-21_WT_5_5	8	322	556292
WT	2022-09-21_WT_5_5	8	326	593825
WT	2022-09-21_WT_5_5	8	330	260063
WT	2022-09-21_WT_5_5	8	334	186917
WT	2022-09-21_WT_5_5	8	338	155833
WT	2022-09-21_WT_5_5	8	342	133436
WT	2022-09-21_WT_5_5	8	346	117144
WT	2022-09-21_WT_5_5	8	350	119018
WT	2022-09-21_WT_5_5	8	354	227147
WT	2022-09-21_WT_5_5	8	358	328915
WT	2022-09-21_WT_6_4	8	2	119823
WT	2022-09-21_WT_6_4	8	6	80586.9
WT	2022-09-21_WT_6_4	8	10	78401.3
WT	2022-09-21_WT_6_4	8	14	85028.7
WT	2022-09-21_WT_6_4	8	18	100857
WT	2022-09-21_WT_6_4	8	22	174605
WT	2022-09-21_WT_6_4	8	26	224346
WT	2022-09-21_WT_6_4	8	30	294040
WT	2022-09-21_WT_6_4	8	34	415167
WT	2022-09-21_WT_6_4	8	38	949734
WT	2022-09-21_WT_6_4	8	42	2280828
WT	2022-09-21_WT_6_4	8	46	1834920
WT	2022-09-21_WT_6_4	8	50	1915084
WT	2022-09-21_WT_6_4	8	54	1610963
WT	2022-09-21_WT_6_4	8	58	498855
WT	2022-09-21_WT_6_4	8	62	376777
WT	2022-09-21_WT_6_4	8	66	282936
WT	2022-09-21_WT_6_4	8	70	149964
WT	2022-09-21_WT_6_4	8	74	107132
WT	2022-09-21_WT_6_4	8	78	107625
WT	2022-09-21_WT_6_4	8	82	108366
WT	2022-09-21_WT_6_4	8	86	113442
WT	2022-09-21_WT_6_4	8	90	146791
WT	2022-09-21_WT_6_4	8	94	201573
WT	2022-09-21_WT_6_4	8	98	291572
WT	2022-09-21_WT_6_4	8	102	430290
WT	2022-09-21_WT_6_4	8	106	601264
WT	2022-09-21_WT_6_4	8	110	522933
WT	2022-09-21_WT_6_4	8	114	696022
WT	2022-09-21_WT_6_4	8	118	734977
WT	2022-09-21_WT_6_4	8	122	1157440
WT	2022-09-21_WT_6_4	8	126	853142
WT	2022-09-21_WT_6_4	8	130	851768
WT	2022-09-21_WT_6_4	8	134	867244
WT	2022-09-21_WT_6_4	8	138	1152647
WT	2022-09-21_WT_6_4	8	142	1679634
WT	2022-09-21_WT_6_4	8	146	1143516
WT	2022-09-21_WT_6_4	8	150	587939
WT	2022-09-21_WT_6_4	8	154	318117
WT	2022-09-21_WT_6_4	8	158	224981
WT	2022-09-21_WT_6_4	8	162	183806
WT	2022-09-21_WT_6_4	8	166	161703
WT	2022-09-21_WT_6_4	8	170	132232
WT	2022-09-21_WT_6_4	8	174	120528
WT	2022-09-21_WT_6_4	8	178	92184.9
WT	2022-09-21_WT_6_4	8	182	91021.6
WT	2022-09-21_WT_6_4	8	186	78859.6
WT	2022-09-21_WT_6_4	8	190	82420
WT	2022-09-21_WT_6_4	8	194	80163.9
WT	2022-09-21_WT_6_4	8	198	97120.3
WT	2022-09-21_WT_6_4	8	202	212254
WT	2022-09-21_WT_6_4	8	206	254522
WT	2022-09-21_WT_6_4	8	210	294075
WT	2022-09-21_WT_6_4	8	214	726763
WT	2022-09-21_WT_6_4	8	218	985939
WT	2022-09-21_WT_6_4	8	222	568410
WT	2022-09-21_WT_6_4	8	226	304052
WT	2022-09-21_WT_6_4	8	230	369762
WT	2022-09-21_WT_6_4	8	234	326225
WT	2022-09-21_WT_6_4	8	238	245392
WT	2022-09-21_WT_6_4	8	242	186802
WT	2022-09-21_WT_6_4	8	246	148730
WT	2022-09-21_WT_6_4	8	250	138048
WT	2022-09-21_WT_6_4	8	254	127014
WT	2022-09-21_WT_6_4	8	258	94546.9
WT	2022-09-21_WT_6_4	8	262	90281.3
WT	2022-09-21_WT_6_4	8	266	93066.3
WT	2022-09-21_WT_6_4	8	270	92784.2
WT	2022-09-21_WT_6_4	8	274	113195
WT	2022-09-21_WT_6_4	8	278	106638
WT	2022-09-21_WT_6_4	8	282	171644
WT	2022-09-21_WT_6_4	8	286	255509
WT	2022-09-21_WT_6_4	8	290	242148
WT	2022-09-21_WT_6_4	8	294	244264
WT	2022-09-21_WT_6_4	8	298	360385
WT	2022-09-21_WT_6_4	8	302	872601
WT	2022-09-21_WT_6_4	8	306	936373
WT	2022-09-21_WT_6_4	8	310	1080168
WT	2022-09-21_WT_6_4	8	314	892801
WT	2022-09-21_WT_6_4	8	318	761522
WT	2022-09-21_WT_6_4	8	322	490291
WT	2022-09-21_WT_6_4	8	326	408963
WT	2022-09-21_WT_6_4	8	330	297107
WT	2022-09-21_WT_6_4	8	334	179364
WT	2022-09-21_WT_6_4	8	338	141432
WT	2022-09-21_WT_6_4	8	342	120916
WT	2022-09-21_WT_6_4	8	346	92995.7
WT	2022-09-21_WT_6_4	8	350	86826.6
WT	2022-09-21_WT_6_4	8	354	95674.9
WT	2022-09-21_WT_6_4	8	358	129200
WT	2022-09-21_WT_6_5	8	2	70892.5
WT	2022-09-21_WT_6_5	8	6	74065.2
WT	2022-09-21_WT_6_5	8	10	67014.7
WT	2022-09-21_WT_6_5	8	14	90246
WT	2022-09-21_WT_6_5	8	18	118025
WT	2022-09-21_WT_6_5	8	22	160293
WT	2022-09-21_WT_6_5	8	26	319034
WT	2022-09-21_WT_6_5	8	30	688056
WT	2022-09-21_WT_6_5	8	34	890156
WT	2022-09-21_WT_6_5	8	38	715236
WT	2022-09-21_WT_6_5	8	42	581487
WT	2022-09-21_WT_6_5	8	46	698525
WT	2022-09-21_WT_6_5	8	50	1587696
WT	2022-09-21_WT_6_5	8	54	2150642
WT	2022-09-21_WT_6_5	8	58	1259073
WT	2022-09-21_WT_6_5	8	62	255615
WT	2022-09-21_WT_6_5	8	66	112843
WT	2022-09-21_WT_6_5	8	70	86121.5
WT	2022-09-21_WT_6_5	8	74	79494.1
WT	2022-09-21_WT_6_5	8	78	69905.4
WT	2022-09-21_WT_6_5	8	82	58236.9
WT	2022-09-21_WT_6_5	8	86	53689.4
WT	2022-09-21_WT_6_5	8	90	62855
WT	2022-09-21_WT_6_5	8	94	67402.5
WT	2022-09-21_WT_6_5	8	98	84076.9
WT	2022-09-21_WT_6_5	8	102	98213.1
WT	2022-09-21_WT_6_5	8	106	168224
WT	2022-09-21_WT_6_5	8	110	213594
WT	2022-09-21_WT_6_5	8	114	164699
WT	2022-09-21_WT_6_5	8	118	321996
WT	2022-09-21_WT_6_5	8	122	541476
WT	2022-09-21_WT_6_5	8	126	466777
WT	2022-09-21_WT_6_5	8	130	481688
WT	2022-09-21_WT_6_5	8	134	606622
WT	2022-09-21_WT_6_5	8	138	541829
WT	2022-09-21_WT_6_5	8	142	553814
WT	2022-09-21_WT_6_5	8	146	473792
WT	2022-09-21_WT_6_5	8	150	267213
WT	2022-09-21_WT_6_5	8	154	216344
WT	2022-09-21_WT_6_5	8	158	215533
WT	2022-09-21_WT_6_5	8	162	213947
WT	2022-09-21_WT_6_5	8	166	202419
WT	2022-09-21_WT_6_5	8	170	208870
WT	2022-09-21_WT_6_5	8	174	190257
WT	2022-09-21_WT_6_5	8	178	112702
WT	2022-09-21_WT_6_5	8	182	90633.9
WT	2022-09-21_WT_6_5	8	186	91197.9
WT	2022-09-21_WT_6_5	8	190	92925.3
WT	2022-09-21_WT_6_5	8	194	108683
WT	2022-09-21_WT_6_5	8	198	137907
WT	2022-09-21_WT_6_5	8	202	271232
WT	2022-09-21_WT_6_5	8	206	335074
WT	2022-09-21_WT_6_5	8	210	283746
WT	2022-09-21_WT_6_5	8	214	169070
WT	2022-09-21_WT_6_5	8	218	221878
WT	2022-09-21_WT_6_5	8	222	457152
WT	2022-09-21_WT_6_5	8	226	559701
WT	2022-09-21_WT_6_5	8	230	514156
WT	2022-09-21_WT_6_5	8	234	531818
WT	2022-09-21_WT_6_5	8	238	480630
WT	2022-09-21_WT_6_5	8	242	291537
WT	2022-09-21_WT_6_5	8	246	156309
WT	2022-09-21_WT_6_5	8	250	186520
WT	2022-09-21_WT_6_5	8	254	170621
WT	2022-09-21_WT_6_5	8	258	164593
WT	2022-09-21_WT_6_5	8	262	151303
WT	2022-09-21_WT_6_5	8	266	157895
WT	2022-09-21_WT_6_5	8	270	182360
WT	2022-09-21_WT_6_5	8	274	192795
WT	2022-09-21_WT_6_5	8	278	198471
WT	2022-09-21_WT_6_5	8	282	253993
WT	2022-09-21_WT_6_5	8	286	290585
WT	2022-09-21_WT_6_5	8	290	290374
WT	2022-09-21_WT_6_5	8	294	356119
WT	2022-09-21_WT_6_5	8	298	449926
WT	2022-09-21_WT_6_5	8	302	822050
WT	2022-09-21_WT_6_5	8	306	2219242
WT	2022-09-21_WT_6_5	8	310	1367581
WT	2022-09-21_WT_6_5	8	314	1557238
WT	2022-09-21_WT_6_5	8	318	935068
WT	2022-09-21_WT_6_5	8	322	349386
WT	2022-09-21_WT_6_5	8	326	199070
WT	2022-09-21_WT_6_5	8	330	176086
WT	2022-09-21_WT_6_5	8	334	161738
WT	2022-09-21_WT_6_5	8	338	156380
WT	2022-09-21_WT_6_5	8	342	133007
WT	2022-09-21_WT_6_5	8	346	100822
WT	2022-09-21_WT_6_5	8	350	81468.2
WT	2022-09-21_WT_6_5	8	354	62749.3
WT	2022-09-21_WT_6_5	8	358	58378
WT	2022-09-21_WT_6_6	8	2	51609.4
WT	2022-09-21_WT_6_6	8	6	57849.2
WT	2022-09-21_WT_6_6	8	10	60034.8
WT	2022-09-21_WT_6_6	8	14	65393.1
WT	2022-09-21_WT_6_6	8	18	104312
WT	2022-09-21_WT_6_6	8	22	167731
WT	2022-09-21_WT_6_6	8	26	181162
WT	2022-09-21_WT_6_6	8	30	211832
WT	2022-09-21_WT_6_6	8	34	544720
WT	2022-09-21_WT_6_6	8	38	1024010
WT	2022-09-21_WT_6_6	8	42	1286535
WT	2022-09-21_WT_6_6	8	46	1149825
WT	2022-09-21_WT_6_6	8	50	1046572
WT	2022-09-21_WT_6_6	8	54	750099
WT	2022-09-21_WT_6_6	8	58	562452
WT	2022-09-21_WT_6_6	8	62	286143
WT	2022-09-21_WT_6_6	8	66	185216
WT	2022-09-21_WT_6_6	8	70	111186
WT	2022-09-21_WT_6_6	8	74	70363.7
WT	2022-09-21_WT_6_6	8	78	46850.3
WT	2022-09-21_WT_6_6	8	82	40081.9
WT	2022-09-21_WT_6_6	8	86	35534.4
WT	2022-09-21_WT_6_6	8	90	33842.3
WT	2022-09-21_WT_6_6	8	94	32361.7
WT	2022-09-21_WT_6_6	8	98	39094.9
WT	2022-09-21_WT_6_6	8	102	33207.7
WT	2022-09-21_WT_6_6	8	106	34053.8
WT	2022-09-21_WT_6_6	8	110	31304.1
WT	2022-09-21_WT_6_6	8	114	40751.7
WT	2022-09-21_WT_6_6	8	118	47731.8
WT	2022-09-21_WT_6_6	8	122	170833
WT	2022-09-21_WT_6_6	8	126	320127
WT	2022-09-21_WT_6_6	8	130	275674
WT	2022-09-21_WT_6_6	8	134	276625
WT	2022-09-21_WT_6_6	8	138	320620
WT	2022-09-21_WT_6_6	8	142	238095
WT	2022-09-21_WT_6_6	8	146	90633.7
WT	2022-09-21_WT_6_6	8	150	83865.3
WT	2022-09-21_WT_6_6	8	154	96450.5
WT	2022-09-21_WT_6_6	8	158	74312
WT	2022-09-21_WT_6_6	8	162	56791.6
WT	2022-09-21_WT_6_6	8	166	38671.8
WT	2022-09-21_WT_6_6	8	170	40363.9
WT	2022-09-21_WT_6_6	8	174	35428.6
WT	2022-09-21_WT_6_6	8	178	39165.3
WT	2022-09-21_WT_6_6	8	182	29365.2
WT	2022-09-21_WT_6_6	8	186	31691.9
WT	2022-09-21_WT_6_6	8	190	40681.2
WT	2022-09-21_WT_6_6	8	194	52208.7
WT	2022-09-21_WT_6_6	8	198	55875
WT	2022-09-21_WT_6_6	8	202	78330.8
WT	2022-09-21_WT_6_6	8	206	98636
WT	2022-09-21_WT_6_6	8	210	151726
WT	2022-09-21_WT_6_6	8	214	328834
WT	2022-09-21_WT_6_6	8	218	1188005
WT	2022-09-21_WT_6_6	8	222	2749438
WT	2022-09-21_WT_6_6	8	226	3271209
WT	2022-09-21_WT_6_6	8	230	1886248
WT	2022-09-21_WT_6_6	8	234	860017
WT	2022-09-21_WT_6_6	8	238	922695
WT	2022-09-21_WT_6_6	8	242	851062
WT	2022-09-21_WT_6_6	8	246	482394
WT	2022-09-21_WT_6_6	8	250	302747
WT	2022-09-21_WT_6_6	8	254	189517
WT	2022-09-21_WT_6_6	8	258	108824
WT	2022-09-21_WT_6_6	8	262	63101.7
WT	2022-09-21_WT_6_6	8	266	53724.7
WT	2022-09-21_WT_6_6	8	270	49459.1
WT	2022-09-21_WT_6_6	8	274	52244
WT	2022-09-21_WT_6_6	8	278	49564.9
WT	2022-09-21_WT_6_6	8	282	52596.6
WT	2022-09-21_WT_6_6	8	286	60070
WT	2022-09-21_WT_6_6	8	290	136356
WT	2022-09-21_WT_6_6	8	294	182889
WT	2022-09-21_WT_6_6	8	298	189235
WT	2022-09-21_WT_6_6	8	302	320867
WT	2022-09-21_WT_6_6	8	306	453733
WT	2022-09-21_WT_6_6	8	310	362570
WT	2022-09-21_WT_6_6	8	314	171750
WT	2022-09-21_WT_6_6	8	318	149294
WT	2022-09-21_WT_6_6	8	322	162513
WT	2022-09-21_WT_6_6	8	326	102584
WT	2022-09-21_WT_6_6	8	330	75616.4
WT	2022-09-21_WT_6_6	8	334	61903.1
WT	2022-09-21_WT_6_6	8	338	56333.2
WT	2022-09-21_WT_6_6	8	342	61374.4
WT	2022-09-21_WT_6_6	8	346	52526.1
WT	2022-09-21_WT_6_6	8	350	53654
WT	2022-09-21_WT_6_6	8	354	57038.3
WT	2022-09-21_WT_6_6	8	358	48401.4
WT	2022-09-21_WT_7_3	8	2	597311
WT	2022-09-21_WT_7_3	8	6	1140415
WT	2022-09-21_WT_7_3	8	10	1180933
WT	2022-09-21_WT_7_3	8	14	1248934
WT	2022-09-21_WT_7_3	8	18	1462054
WT	2022-09-21_WT_7_3	8	22	1841460
WT	2022-09-21_WT_7_3	8	26	1976989
WT	2022-09-21_WT_7_3	8	30	3646943
WT	2022-09-21_WT_7_3	8	34	3851813
WT	2022-09-21_WT_7_3	8	38	2745347
WT	2022-09-21_WT_7_3	8	42	3743124
WT	2022-09-21_WT_7_3	8	46	3351290
WT	2022-09-21_WT_7_3	8	50	2047099
WT	2022-09-21_WT_7_3	8	54	2022708
WT	2022-09-21_WT_7_3	8	58	2085377
WT	2022-09-21_WT_7_3	8	62	1363774
WT	2022-09-21_WT_7_3	8	66	849227
WT	2022-09-21_WT_7_3	8	70	405350
WT	2022-09-21_WT_7_3	8	74	370640
WT	2022-09-21_WT_7_3	8	78	374510
WT	2022-09-21_WT_7_3	8	82	378209
WT	2022-09-21_WT_7_3	8	86	642126
WT	2022-09-21_WT_7_3	8	90	795161
WT	2022-09-21_WT_7_3	8	94	1101788
WT	2022-09-21_WT_7_3	8	98	500447
WT	2022-09-21_WT_7_3	8	102	758261
WT	2022-09-21_WT_7_3	8	106	612022
WT	2022-09-21_WT_7_3	8	110	691592
WT	2022-09-21_WT_7_3	8	114	543030
WT	2022-09-21_WT_7_3	8	118	605139
WT	2022-09-21_WT_7_3	8	122	875040
WT	2022-09-21_WT_7_3	8	126	995901
WT	2022-09-21_WT_7_3	8	130	1243265
WT	2022-09-21_WT_7_3	8	134	1608730
WT	2022-09-21_WT_7_3	8	138	3241441
WT	2022-09-21_WT_7_3	8	142	3658434
WT	2022-09-21_WT_7_3	8	146	2697352
WT	2022-09-21_WT_7_3	8	150	2788406
WT	2022-09-21_WT_7_3	8	154	1826455
WT	2022-09-21_WT_7_3	8	158	1321836
WT	2022-09-21_WT_7_3	8	162	849922
WT	2022-09-21_WT_7_3	8	166	523849
WT	2022-09-21_WT_7_3	8	170	427802
WT	2022-09-21_WT_7_3	8	174	283756
WT	2022-09-21_WT_7_3	8	178	276874
WT	2022-09-21_WT_7_3	8	182	247367
WT	2022-09-21_WT_7_3	8	186	238980
WT	2022-09-21_WT_7_3	8	190	270548
WT	2022-09-21_WT_7_3	8	194	507499
WT	2022-09-21_WT_7_3	8	198	722475
WT	2022-09-21_WT_7_3	8	202	864329
WT	2022-09-21_WT_7_3	8	206	1294699
WT	2022-09-21_WT_7_3	8	210	1702572
WT	2022-09-21_WT_7_3	8	214	1443216
WT	2022-09-21_WT_7_3	8	218	2037888
WT	2022-09-21_WT_7_3	8	222	2607881
WT	2022-09-21_WT_7_3	8	226	2427569
WT	2022-09-21_WT_7_3	8	230	1556632
WT	2022-09-21_WT_7_3	8	234	1035939
WT	2022-09-21_WT_7_3	8	238	1149188
WT	2022-09-21_WT_7_3	8	242	1072284
WT	2022-09-21_WT_7_3	8	246	819636
WT	2022-09-21_WT_7_3	8	250	397906
WT	2022-09-21_WT_7_3	8	254	209042
WT	2022-09-21_WT_7_3	8	258	190116
WT	2022-09-21_WT_7_3	8	262	203149
WT	2022-09-21_WT_7_3	8	266	258674
WT	2022-09-21_WT_7_3	8	270	285172
WT	2022-09-21_WT_7_3	8	274	327972
WT	2022-09-21_WT_7_3	8	278	467888
WT	2022-09-21_WT_7_3	8	282	611505
WT	2022-09-21_WT_7_3	8	286	571762
WT	2022-09-21_WT_7_3	8	290	699900
WT	2022-09-21_WT_7_3	8	294	740845
WT	2022-09-21_WT_7_3	8	298	1170227
WT	2022-09-21_WT_7_3	8	302	1496128
WT	2022-09-21_WT_7_3	8	306	1550622
WT	2022-09-21_WT_7_3	8	310	1976478
WT	2022-09-21_WT_7_3	8	314	2086467
WT	2022-09-21_WT_7_3	8	318	1561891
WT	2022-09-21_WT_7_3	8	322	1117242
WT	2022-09-21_WT_7_3	8	326	1188980
WT	2022-09-21_WT_7_3	8	330	719850
WT	2022-09-21_WT_7_3	8	334	452407
WT	2022-09-21_WT_7_3	8	338	413349
WT	2022-09-21_WT_7_3	8	342	352917
WT	2022-09-21_WT_7_3	8	346	347538
WT	2022-09-21_WT_7_3	8	350	310895
WT	2022-09-21_WT_7_3	8	354	317219
WT	2022-09-21_WT_7_3	8	358	311369
WT	2022-09-21_WT_7_4	8	2	149329
WT	2022-09-21_WT_7_4	8	6	212501
WT	2022-09-21_WT_7_4	8	10	261185
WT	2022-09-21_WT_7_4	8	14	261008
WT	2022-09-21_WT_7_4	8	18	409667
WT	2022-09-21_WT_7_4	8	22	530161
WT	2022-09-21_WT_7_4	8	26	829770
WT	2022-09-21_WT_7_4	8	30	2574198
WT	2022-09-21_WT_7_4	8	34	3555023
WT	2022-09-21_WT_7_4	8	38	2476796
WT	2022-09-21_WT_7_4	8	42	2178067
WT	2022-09-21_WT_7_4	8	46	1386405
WT	2022-09-21_WT_7_4	8	50	824059
WT	2022-09-21_WT_7_4	8	54	493745
WT	2022-09-21_WT_7_4	8	58	336625
WT	2022-09-21_WT_7_4	8	62	347201
WT	2022-09-21_WT_7_4	8	66	239046
WT	2022-09-21_WT_7_4	8	70	256214
WT	2022-09-21_WT_7_4	8	74	166074
WT	2022-09-21_WT_7_4	8	78	135827
WT	2022-09-21_WT_7_4	8	82	103783
WT	2022-09-21_WT_7_4	8	86	102267
WT	2022-09-21_WT_7_4	8	90	95921.7
WT	2022-09-21_WT_7_4	8	94	98459.9
WT	2022-09-21_WT_7_4	8	98	118096
WT	2022-09-21_WT_7_4	8	102	122149
WT	2022-09-21_WT_7_4	8	106	125322
WT	2022-09-21_WT_7_4	8	110	131668
WT	2022-09-21_WT_7_4	8	114	146403
WT	2022-09-21_WT_7_4	8	118	182995
WT	2022-09-21_WT_7_4	8	122	240315
WT	2022-09-21_WT_7_4	8	126	298517
WT	2022-09-21_WT_7_4	8	130	558398
WT	2022-09-21_WT_7_4	8	134	704695
WT	2022-09-21_WT_7_4	8	138	667045
WT	2022-09-21_WT_7_4	8	142	724437
WT	2022-09-21_WT_7_4	8	146	590900
WT	2022-09-21_WT_7_4	8	150	486024
WT	2022-09-21_WT_7_4	8	154	417176
WT	2022-09-21_WT_7_4	8	158	433287
WT	2022-09-21_WT_7_4	8	162	393346
WT	2022-09-21_WT_7_4	8	166	352488
WT	2022-09-21_WT_7_4	8	170	307859
WT	2022-09-21_WT_7_4	8	174	253570
WT	2022-09-21_WT_7_4	8	178	239504
WT	2022-09-21_WT_7_4	8	182	273312
WT	2022-09-21_WT_7_4	8	186	263441
WT	2022-09-21_WT_7_4	8	190	245251
WT	2022-09-21_WT_7_4	8	194	258858
WT	2022-09-21_WT_7_4	8	198	314557
WT	2022-09-21_WT_7_4	8	202	654707
WT	2022-09-21_WT_7_4	8	206	1050626
WT	2022-09-21_WT_7_4	8	210	1584770
WT	2022-09-21_WT_7_4	8	214	1819268
WT	2022-09-21_WT_7_4	8	218	1531081
WT	2022-09-21_WT_7_4	8	222	2504434
WT	2022-09-21_WT_7_4	8	226	2625949
WT	2022-09-21_WT_7_4	8	230	2222026
WT	2022-09-21_WT_7_4	8	234	2771788
WT	2022-09-21_WT_7_4	8	238	2148526
WT	2022-09-21_WT_7_4	8	242	1441047
WT	2022-09-21_WT_7_4	8	246	1355736
WT	2022-09-21_WT_7_4	8	250	843976
WT	2022-09-21_WT_7_4	8	254	403922
WT	2022-09-21_WT_7_4	8	258	319457
WT	2022-09-21_WT_7_4	8	262	284592
WT	2022-09-21_WT_7_4	8	266	201749
WT	2022-09-21_WT_7_4	8	270	176579
WT	2022-09-21_WT_7_4	8	274	188635
WT	2022-09-21_WT_7_4	8	278	182819
WT	2022-09-21_WT_7_4	8	282	222478
WT	2022-09-21_WT_7_4	8	286	297424
WT	2022-09-21_WT_7_4	8	290	390068
WT	2022-09-21_WT_7_4	8	294	524590
WT	2022-09-21_WT_7_4	8	298	623615
WT	2022-09-21_WT_7_4	8	302	1191142
WT	2022-09-21_WT_7_4	8	306	1519659
WT	2022-09-21_WT_7_4	8	310	1605110
WT	2022-09-21_WT_7_4	8	314	1890902
WT	2022-09-21_WT_7_4	8	318	1595698
WT	2022-09-21_WT_7_4	8	322	912896
WT	2022-09-21_WT_7_4	8	326	869817
WT	2022-09-21_WT_7_4	8	330	523392
WT	2022-09-21_WT_7_4	8	334	213841
WT	2022-09-21_WT_7_4	8	338	162302
WT	2022-09-21_WT_7_4	8	342	132796
WT	2022-09-21_WT_7_4	8	346	134981
WT	2022-09-21_WT_7_4	8	350	113513
WT	2022-09-21_WT_7_4	8	354	119752
WT	2022-09-21_WT_7_4	8	358	133395
WT	2022-09-21_WT_7_5	8	2	119646
WT	2022-09-21_WT_7_5	8	6	136109
WT	2022-09-21_WT_7_5	8	10	257378
WT	2022-09-21_WT_7_5	8	14	524978
WT	2022-09-21_WT_7_5	8	18	816409
WT	2022-09-21_WT_7_5	8	22	1533548
WT	2022-09-21_WT_7_5	8	26	3202395
WT	2022-09-21_WT_7_5	8	30	3733260
WT	2022-09-21_WT_7_5	8	34	3329763
WT	2022-09-21_WT_7_5	8	38	3794571
WT	2022-09-21_WT_7_5	8	42	1601550
WT	2022-09-21_WT_7_5	8	46	942014
WT	2022-09-21_WT_7_5	8	50	1174820
WT	2022-09-21_WT_7_5	8	54	1220720
WT	2022-09-21_WT_7_5	8	58	1190649
WT	2022-09-21_WT_7_5	8	62	846726
WT	2022-09-21_WT_7_5	8	66	395284
WT	2022-09-21_WT_7_5	8	70	216379
WT	2022-09-21_WT_7_5	8	74	172772
WT	2022-09-21_WT_7_5	8	78	128636
WT	2022-09-21_WT_7_5	8	82	97719.6
WT	2022-09-21_WT_7_5	8	86	102761
WT	2022-09-21_WT_7_5	8	90	105898
WT	2022-09-21_WT_7_5	8	94	103043
WT	2022-09-21_WT_7_5	8	98	132091
WT	2022-09-21_WT_7_5	8	102	126662
WT	2022-09-21_WT_7_5	8	106	149893
WT	2022-09-21_WT_7_5	8	110	464062
WT	2022-09-21_WT_7_5	8	114	910040
WT	2022-09-21_WT_7_5	8	118	448374
WT	2022-09-21_WT_7_5	8	122	479960
WT	2022-09-21_WT_7_5	8	126	629643
WT	2022-09-21_WT_7_5	8	130	1094974
WT	2022-09-21_WT_7_5	8	134	1109604
WT	2022-09-21_WT_7_5	8	138	978888
WT	2022-09-21_WT_7_5	8	142	976421
WT	2022-09-21_WT_7_5	8	146	776961
WT	2022-09-21_WT_7_5	8	150	657810
WT	2022-09-21_WT_7_5	8	154	512886
WT	2022-09-21_WT_7_5	8	158	327001
WT	2022-09-21_WT_7_5	8	162	219975
WT	2022-09-21_WT_7_5	8	166	214088
WT	2022-09-21_WT_7_5	8	170	118413
WT	2022-09-21_WT_7_5	8	174	133642
WT	2022-09-21_WT_7_5	8	178	190892
WT	2022-09-21_WT_7_5	8	182	206896
WT	2022-09-21_WT_7_5	8	186	177884
WT	2022-09-21_WT_7_5	8	190	175592
WT	2022-09-21_WT_7_5	8	194	191808
WT	2022-09-21_WT_7_5	8	198	211408
WT	2022-09-21_WT_7_5	8	202	238976
WT	2022-09-21_WT_7_5	8	206	316778
WT	2022-09-21_WT_7_5	8	210	310115
WT	2022-09-21_WT_7_5	8	214	515108
WT	2022-09-21_WT_7_5	8	218	611663
WT	2022-09-21_WT_7_5	8	222	458104
WT	2022-09-21_WT_7_5	8	226	504037
WT	2022-09-21_WT_7_5	8	230	674765
WT	2022-09-21_WT_7_5	8	234	676775
WT	2022-09-21_WT_7_5	8	238	449926
WT	2022-09-21_WT_7_5	8	242	335356
WT	2022-09-21_WT_7_5	8	246	259563
WT	2022-09-21_WT_7_5	8	250	141503
WT	2022-09-21_WT_7_5	8	254	85663.3
WT	2022-09-21_WT_7_5	8	258	79846.7
WT	2022-09-21_WT_7_5	8	262	85980.5
WT	2022-09-21_WT_7_5	8	266	103959
WT	2022-09-21_WT_7_5	8	270	102514
WT	2022-09-21_WT_7_5	8	274	85874.7
WT	2022-09-21_WT_7_5	8	278	115099
WT	2022-09-21_WT_7_5	8	282	196602
WT	2022-09-21_WT_7_5	8	286	225263
WT	2022-09-21_WT_7_5	8	290	259422
WT	2022-09-21_WT_7_5	8	294	298729
WT	2022-09-21_WT_7_5	8	298	281737
WT	2022-09-21_WT_7_5	8	302	302959
WT	2022-09-21_WT_7_5	8	306	434768
WT	2022-09-21_WT_7_5	8	310	408188
WT	2022-09-21_WT_7_5	8	314	283112
WT	2022-09-21_WT_7_5	8	318	310961
WT	2022-09-21_WT_7_5	8	322	328023
WT	2022-09-21_WT_7_5	8	326	234217
WT	2022-09-21_WT_7_5	8	330	188389
WT	2022-09-21_WT_7_5	8	334	312935
WT	2022-09-21_WT_7_5	8	338	542604
WT	2022-09-21_WT_7_5	8	342	299857
WT	2022-09-21_WT_7_5	8	346	325732
WT	2022-09-21_WT_7_5	8	350	200339
WT	2022-09-21_WT_7_5	8	354	157472
WT	2022-09-21_WT_7_5	8	358	115769
WT	2022-09-21_WT_8_3	8	2	395567
WT	2022-09-21_WT_8_3	8	6	300421
WT	2022-09-21_WT_8_3	8	10	297248
WT	2022-09-21_WT_8_3	8	14	306766
WT	2022-09-21_WT_8_3	8	18	771252
WT	2022-09-21_WT_8_3	8	22	1147641
WT	2022-09-21_WT_8_3	8	26	1024892
WT	2022-09-21_WT_8_3	8	30	1764874
WT	2022-09-21_WT_8_3	8	34	2066634
WT	2022-09-21_WT_8_3	8	38	1907505
WT	2022-09-21_WT_8_3	8	42	3041221
WT	2022-09-21_WT_8_3	8	46	2568241
WT	2022-09-21_WT_8_3	8	50	2644561
WT	2022-09-21_WT_8_3	8	54	3393534
WT	2022-09-21_WT_8_3	8	58	2854983
WT	2022-09-21_WT_8_3	8	62	2125648
WT	2022-09-21_WT_8_3	8	66	1507638
WT	2022-09-21_WT_8_3	8	70	755987
WT	2022-09-21_WT_8_3	8	74	462300
WT	2022-09-21_WT_8_3	8	78	345896
WT	2022-09-21_WT_8_3	8	82	316884
WT	2022-09-21_WT_8_3	8	86	413756
WT	2022-09-21_WT_8_3	8	90	630102
WT	2022-09-21_WT_8_3	8	94	504638
WT	2022-09-21_WT_8_3	8	98	437622
WT	2022-09-21_WT_8_3	8	102	346249
WT	2022-09-21_WT_8_3	8	106	355837
WT	2022-09-21_WT_8_3	8	110	519055
WT	2022-09-21_WT_8_3	8	114	621923
WT	2022-09-21_WT_8_3	8	118	838830
WT	2022-09-21_WT_8_3	8	122	1120003
WT	2022-09-21_WT_8_3	8	126	1268309
WT	2022-09-21_WT_8_3	8	130	1376746
WT	2022-09-21_WT_8_3	8	134	1300002
WT	2022-09-21_WT_8_3	8	138	1074985
WT	2022-09-21_WT_8_3	8	142	1295349
WT	2022-09-21_WT_8_3	8	146	1187723
WT	2022-09-21_WT_8_3	8	150	1339485
WT	2022-09-21_WT_8_3	8	154	899076
WT	2022-09-21_WT_8_3	8	158	636551
WT	2022-09-21_WT_8_3	8	162	252724
WT	2022-09-21_WT_8_3	8	166	161315
WT	2022-09-21_WT_8_3	8	170	149012
WT	2022-09-21_WT_8_3	8	174	122502
WT	2022-09-21_WT_8_3	8	178	107766
WT	2022-09-21_WT_8_3	8	182	97085
WT	2022-09-21_WT_8_3	8	186	108577
WT	2022-09-21_WT_8_3	8	190	152149
WT	2022-09-21_WT_8_3	8	194	249446
WT	2022-09-21_WT_8_3	8	198	294674
WT	2022-09-21_WT_8_3	8	202	270245
WT	2022-09-21_WT_8_3	8	206	330209
WT	2022-09-21_WT_8_3	8	210	626645
WT	2022-09-21_WT_8_3	8	214	1028206
WT	2022-09-21_WT_8_3	8	218	901473
WT	2022-09-21_WT_8_3	8	222	1095080
WT	2022-09-21_WT_8_3	8	226	1505030
WT	2022-09-21_WT_8_3	8	230	2338290
WT	2022-09-21_WT_8_3	8	234	2490474
WT	2022-09-21_WT_8_3	8	238	2031066
WT	2022-09-21_WT_8_3	8	242	2122263
WT	2022-09-21_WT_8_3	8	246	1679494
WT	2022-09-21_WT_8_3	8	250	1170203
WT	2022-09-21_WT_8_3	8	254	736986
WT	2022-09-21_WT_8_3	8	258	401736
WT	2022-09-21_WT_8_3	8	262	278917
WT	2022-09-21_WT_8_3	8	266	209293
WT	2022-09-21_WT_8_3	8	270	292524
WT	2022-09-21_WT_8_3	8	274	488280
WT	2022-09-21_WT_8_3	8	278	553357
WT	2022-09-21_WT_8_3	8	282	737761
WT	2022-09-21_WT_8_3	8	286	1371352
WT	2022-09-21_WT_8_3	8	290	2458711
WT	2022-09-21_WT_8_3	8	294	2977380
WT	2022-09-21_WT_8_3	8	298	3147825
WT	2022-09-21_WT_8_3	8	302	3132243
WT	2022-09-21_WT_8_3	8	306	4978590
WT	2022-09-21_WT_8_3	8	310	3290030
WT	2022-09-21_WT_8_3	8	314	2505739
WT	2022-09-21_WT_8_3	8	318	1622455
WT	2022-09-21_WT_8_3	8	322	1043717
WT	2022-09-21_WT_8_3	8	326	787221
WT	2022-09-21_WT_8_3	8	330	665636
WT	2022-09-21_WT_8_3	8	334	548351
WT	2022-09-21_WT_8_3	8	338	445908
WT	2022-09-21_WT_8_3	8	342	419044
WT	2022-09-21_WT_8_3	8	346	435402
WT	2022-09-21_WT_8_3	8	350	444814
WT	2022-09-21_WT_8_3	8	354	490078
WT	2022-09-21_WT_8_3	8	358	506436
WT	2022-09-21_WT_8_4	8	2	109670
WT	2022-09-21_WT_8_4	8	6	111292
WT	2022-09-21_WT_8_4	8	10	145169
WT	2022-09-21_WT_8_4	8	14	219516
WT	2022-09-21_WT_8_4	8	18	273312
WT	2022-09-21_WT_8_4	8	22	468046
WT	2022-09-21_WT_8_4	8	26	743438
WT	2022-09-21_WT_8_4	8	30	2032228
WT	2022-09-21_WT_8_4	8	34	3522205
WT	2022-09-21_WT_8_4	8	38	3584178
WT	2022-09-21_WT_8_4	8	42	3064735
WT	2022-09-21_WT_8_4	8	46	4217738
WT	2022-09-21_WT_8_4	8	50	3653910
WT	2022-09-21_WT_8_4	8	54	1928376
WT	2022-09-21_WT_8_4	8	58	1940784
WT	2022-09-21_WT_8_4	8	62	1238486
WT	2022-09-21_WT_8_4	8	66	608808
WT	2022-09-21_WT_8_4	8	70	406389
WT	2022-09-21_WT_8_4	8	74	238306
WT	2022-09-21_WT_8_4	8	78	148941
WT	2022-09-21_WT_8_4	8	82	157860
WT	2022-09-21_WT_8_4	8	86	123278
WT	2022-09-21_WT_8_4	8	90	126732
WT	2022-09-21_WT_8_4	8	94	144394
WT	2022-09-21_WT_8_4	8	98	161103
WT	2022-09-21_WT_8_4	8	102	179540
WT	2022-09-21_WT_8_4	8	106	231326
WT	2022-09-21_WT_8_4	8	110	304721
WT	2022-09-21_WT_8_4	8	114	409456
WT	2022-09-21_WT_8_4	8	118	562909
WT	2022-09-21_WT_8_4	8	122	637010
WT	2022-09-21_WT_8_4	8	126	997677
WT	2022-09-21_WT_8_4	8	130	1089721
WT	2022-09-21_WT_8_4	8	134	951391
WT	2022-09-21_WT_8_4	8	138	920228
WT	2022-09-21_WT_8_4	8	142	784506
WT	2022-09-21_WT_8_4	8	146	614625
WT	2022-09-21_WT_8_4	8	150	574262
WT	2022-09-21_WT_8_4	8	154	495120
WT	2022-09-21_WT_8_4	8	158	560584
WT	2022-09-21_WT_8_4	8	162	526142
WT	2022-09-21_WT_8_4	8	166	369339
WT	2022-09-21_WT_8_4	8	170	304263
WT	2022-09-21_WT_8_4	8	174	223183
WT	2022-09-21_WT_8_4	8	178	178835
WT	2022-09-21_WT_8_4	8	182	160927
WT	2022-09-21_WT_8_4	8	186	148659
WT	2022-09-21_WT_8_4	8	190	178060
WT	2022-09-21_WT_8_4	8	194	272184
WT	2022-09-21_WT_8_4	8	198	327424
WT	2022-09-21_WT_8_4	8	202	779923
WT	2022-09-21_WT_8_4	8	206	1483419
WT	2022-09-21_WT_8_4	8	210	1891571
WT	2022-09-21_WT_8_4	8	214	2027893
WT	2022-09-21_WT_8_4	8	218	3196332
WT	2022-09-21_WT_8_4	8	222	3482405
WT	2022-09-21_WT_8_4	8	226	2370158
WT	2022-09-21_WT_8_4	8	230	1260236
WT	2022-09-21_WT_8_4	8	234	1064339
WT	2022-09-21_WT_8_4	8	238	1238874
WT	2022-09-21_WT_8_4	8	242	1220966
WT	2022-09-21_WT_8_4	8	246	931437
WT	2022-09-21_WT_8_4	8	250	611065
WT	2022-09-21_WT_8_4	8	254	336766
WT	2022-09-21_WT_8_4	8	258	167237
WT	2022-09-21_WT_8_4	8	262	135475
WT	2022-09-21_WT_8_4	8	266	114852
WT	2022-09-21_WT_8_4	8	270	110516
WT	2022-09-21_WT_8_4	8	274	101985
WT	2022-09-21_WT_8_4	8	278	107696
WT	2022-09-21_WT_8_4	8	282	130187
WT	2022-09-21_WT_8_4	8	286	140868
WT	2022-09-21_WT_8_4	8	290	196461
WT	2022-09-21_WT_8_4	8	294	404380
WT	2022-09-21_WT_8_4	8	298	569714
WT	2022-09-21_WT_8_4	8	302	806785
WT	2022-09-21_WT_8_4	8	306	759054
WT	2022-09-21_WT_8_4	8	310	931897
WT	2022-09-21_WT_8_4	8	314	1387498
WT	2022-09-21_WT_8_4	8	318	1147112
WT	2022-09-21_WT_8_4	8	322	885680
WT	2022-09-21_WT_8_4	8	326	713437
WT	2022-09-21_WT_8_4	8	330	570982
WT	2022-09-21_WT_8_4	8	334	376530
WT	2022-09-21_WT_8_4	8	338	267918
WT	2022-09-21_WT_8_4	8	342	195333
WT	2022-09-21_WT_8_4	8	346	161914
WT	2022-09-21_WT_8_4	8	350	113442
WT	2022-09-21_WT_8_4	8	354	106145
WT	2022-09-21_WT_8_4	8	358	90069.8
WT	2022-09-21_WT_extra_4	8	2	393253
WT	2022-09-21_WT_extra_4	8	6	376723
WT	2022-09-21_WT_extra_4	8	10	361814
WT	2022-09-21_WT_extra_4	8	14	393619
WT	2022-09-21_WT_extra_4	8	18	690413
WT	2022-09-21_WT_extra_4	8	22	1186822
WT	2022-09-21_WT_extra_4	8	26	1235256
WT	2022-09-21_WT_extra_4	8	30	1344622
WT	2022-09-21_WT_extra_4	8	34	2037300
WT	2022-09-21_WT_extra_4	8	38	3219871
WT	2022-09-21_WT_extra_4	8	42	3772877
WT	2022-09-21_WT_extra_4	8	46	2537323
WT	2022-09-21_WT_extra_4	8	50	1823409
WT	2022-09-21_WT_extra_4	8	54	1650033
WT	2022-09-21_WT_extra_4	8	58	2156777
WT	2022-09-21_WT_extra_4	8	62	1575532
WT	2022-09-21_WT_extra_4	8	66	810122
WT	2022-09-21_WT_extra_4	8	70	479357
WT	2022-09-21_WT_extra_4	8	74	259494
WT	2022-09-21_WT_extra_4	8	78	214953
WT	2022-09-21_WT_extra_4	8	82	261030
WT	2022-09-21_WT_extra_4	8	86	255202
WT	2022-09-21_WT_extra_4	8	90	286777
WT	2022-09-21_WT_extra_4	8	94	251270
WT	2022-09-21_WT_extra_4	8	98	219604
WT	2022-09-21_WT_extra_4	8	102	169368
WT	2022-09-21_WT_extra_4	8	106	192362
WT	2022-09-21_WT_extra_4	8	110	227421
WT	2022-09-21_WT_extra_4	8	114	327571
WT	2022-09-21_WT_extra_4	8	118	442274
WT	2022-09-21_WT_extra_4	8	122	625496
WT	2022-09-21_WT_extra_4	8	126	1358381
WT	2022-09-21_WT_extra_4	8	130	1438889
WT	2022-09-21_WT_extra_4	8	134	1529865
WT	2022-09-21_WT_extra_4	8	138	1576261
WT	2022-09-21_WT_extra_4	8	142	1842064
WT	2022-09-21_WT_extra_4	8	146	1101445
WT	2022-09-21_WT_extra_4	8	150	697052
WT	2022-09-21_WT_extra_4	8	154	553765
WT	2022-09-21_WT_extra_4	8	158	418013
WT	2022-09-21_WT_extra_4	8	162	324229
WT	2022-09-21_WT_extra_4	8	166	296626
WT	2022-09-21_WT_extra_4	8	170	263332
WT	2022-09-21_WT_extra_4	8	174	217387
WT	2022-09-21_WT_extra_4	8	178	195750
WT	2022-09-21_WT_extra_4	8	182	191999
WT	2022-09-21_WT_extra_4	8	186	192272
WT	2022-09-21_WT_extra_4	8	190	195162
WT	2022-09-21_WT_extra_4	8	194	190690
WT	2022-09-21_WT_extra_4	8	198	218925
WT	2022-09-21_WT_extra_4	8	202	285105
WT	2022-09-21_WT_extra_4	8	206	347808
WT	2022-09-21_WT_extra_4	8	210	496842
WT	2022-09-21_WT_extra_4	8	214	928015
WT	2022-09-21_WT_extra_4	8	218	1698392
WT	2022-09-21_WT_extra_4	8	222	2663425
WT	2022-09-21_WT_extra_4	8	226	2397307
WT	2022-09-21_WT_extra_4	8	230	1313527
WT	2022-09-21_WT_extra_4	8	234	1036479
WT	2022-09-21_WT_extra_4	8	238	872907
WT	2022-09-21_WT_extra_4	8	242	601826
WT	2022-09-21_WT_extra_4	8	246	614424
WT	2022-09-21_WT_extra_4	8	250	366421
WT	2022-09-21_WT_extra_4	8	254	217841
WT	2022-09-21_WT_extra_4	8	258	174699
WT	2022-09-21_WT_extra_4	8	262	163404
WT	2022-09-21_WT_extra_4	8	266	174925
WT	2022-09-21_WT_extra_4	8	270	191458
WT	2022-09-21_WT_extra_4	8	274	195794
WT	2022-09-21_WT_extra_4	8	278	239841
WT	2022-09-21_WT_extra_4	8	282	272054
WT	2022-09-21_WT_extra_4	8	286	354724
WT	2022-09-21_WT_extra_4	8	290	485818
WT	2022-09-21_WT_extra_4	8	294	717649
WT	2022-09-21_WT_extra_4	8	298	1267505
WT	2022-09-21_WT_extra_4	8	302	1643704
WT	2022-09-21_WT_extra_4	8	306	1645521
WT	2022-09-21_WT_extra_4	8	310	1921703
WT	2022-09-21_WT_extra_4	8	314	2014940
WT	2022-09-21_WT_extra_4	8	318	1891531
WT	2022-09-21_WT_extra_4	8	322	1937697
WT	2022-09-21_WT_extra_4	8	326	1592751
WT	2022-09-21_WT_extra_4	8	330	1492738
WT	2022-09-21_WT_extra_4	8	334	967921
WT	2022-09-21_WT_extra_4	8	338	747199
WT	2022-09-21_WT_extra_4	8	342	468794
WT	2022-09-21_WT_extra_4	8	346	435362
WT	2022-09-21_WT_extra_4	8	350	344601
WT	2022-09-21_WT_extra_4	8	354	424786
WT	2022-09-21_WT_extra_4	8	358	654488
WT	2022-09-21_WT_extra_5	8	2	152154
WT	2022-09-21_WT_extra_5	8	6	177046
WT	2022-09-21_WT_extra_5	8	10	189275
WT	2022-09-21_WT_extra_5	8	14	208765
WT	2022-09-21_WT_extra_5	8	18	204746
WT	2022-09-21_WT_extra_5	8	22	230803
WT	2022-09-21_WT_extra_5	8	26	241480
WT	2022-09-21_WT_extra_5	8	30	330422
WT	2022-09-21_WT_extra_5	8	34	532898
WT	2022-09-21_WT_extra_5	8	38	628365
WT	2022-09-21_WT_extra_5	8	42	417805
WT	2022-09-21_WT_extra_5	8	46	570411
WT	2022-09-21_WT_extra_5	8	50	707412
WT	2022-09-21_WT_extra_5	8	54	474425
WT	2022-09-21_WT_extra_5	8	58	239277
WT	2022-09-21_WT_extra_5	8	62	213782
WT	2022-09-21_WT_extra_5	8	66	169224
WT	2022-09-21_WT_extra_5	8	70	157988
WT	2022-09-21_WT_extra_5	8	74	183312
WT	2022-09-21_WT_extra_5	8	78	213088
WT	2022-09-21_WT_extra_5	8	82	193513
WT	2022-09-21_WT_extra_5	8	86	168923
WT	2022-09-21_WT_extra_5	8	90	197833
WT	2022-09-21_WT_extra_5	8	94	190790
WT	2022-09-21_WT_extra_5	8	98	207471
WT	2022-09-21_WT_extra_5	8	102	255439
WT	2022-09-21_WT_extra_5	8	106	298610
WT	2022-09-21_WT_extra_5	8	110	383315
WT	2022-09-21_WT_extra_5	8	114	410372
WT	2022-09-21_WT_extra_5	8	118	528740
WT	2022-09-21_WT_extra_5	8	122	675984
WT	2022-09-21_WT_extra_5	8	126	841679
WT	2022-09-21_WT_extra_5	8	130	1031238
WT	2022-09-21_WT_extra_5	8	134	893883
WT	2022-09-21_WT_extra_5	8	138	1220397
WT	2022-09-21_WT_extra_5	8	142	965675
WT	2022-09-21_WT_extra_5	8	146	956468
WT	2022-09-21_WT_extra_5	8	150	873103
WT	2022-09-21_WT_extra_5	8	154	616345
WT	2022-09-21_WT_extra_5	8	158	336336
WT	2022-09-21_WT_extra_5	8	162	408127
WT	2022-09-21_WT_extra_5	8	166	386522
WT	2022-09-21_WT_extra_5	8	170	285217
WT	2022-09-21_WT_extra_5	8	174	206437
WT	2022-09-21_WT_extra_5	8	178	179944
WT	2022-09-21_WT_extra_5	8	182	189755
WT	2022-09-21_WT_extra_5	8	186	220567
WT	2022-09-21_WT_extra_5	8	190	225409
WT	2022-09-21_WT_extra_5	8	194	336133
WT	2022-09-21_WT_extra_5	8	198	434025
WT	2022-09-21_WT_extra_5	8	202	560562
WT	2022-09-21_WT_extra_5	8	206	707719
WT	2022-09-21_WT_extra_5	8	210	680918
WT	2022-09-21_WT_extra_5	8	214	621196
WT	2022-09-21_WT_extra_5	8	218	738533
WT	2022-09-21_WT_extra_5	8	222	961238
WT	2022-09-21_WT_extra_5	8	226	1005453
WT	2022-09-21_WT_extra_5	8	230	621416
WT	2022-09-21_WT_extra_5	8	234	325367
WT	2022-09-21_WT_extra_5	8	238	245285
WT	2022-09-21_WT_extra_5	8	242	230938
WT	2022-09-21_WT_extra_5	8	246	191870
WT	2022-09-21_WT_extra_5	8	250	167496
WT	2022-09-21_WT_extra_5	8	254	147706
WT	2022-09-21_WT_extra_5	8	258	136944
WT	2022-09-21_WT_extra_5	8	262	134957
WT	2022-09-21_WT_extra_5	8	266	133010
WT	2022-09-21_WT_extra_5	8	270	145672
WT	2022-09-21_WT_extra_5	8	274	142386
WT	2022-09-21_WT_extra_5	8	278	157469
WT	2022-09-21_WT_extra_5	8	282	200423
WT	2022-09-21_WT_extra_5	8	286	191911
WT	2022-09-21_WT_extra_5	8	290	247701
WT	2022-09-21_WT_extra_5	8	294	255910
WT	2022-09-21_WT_extra_5	8	298	282786
WT	2022-09-21_WT_extra_5	8	302	328042
WT	2022-09-21_WT_extra_5	8	306	575020
WT	2022-09-21_WT_extra_5	8	310	1241786
WT	2022-09-21_WT_extra_5	8	314	2484961
WT	2022-09-21_WT_extra_5	8	318	1915859
WT	2022-09-21_WT_extra_5	8	322	2442085
WT	2022-09-21_WT_extra_5	8	326	2261646
WT	2022-09-21_WT_extra_5	8	330	943548
WT	2022-09-21_WT_extra_5	8	334	298998
WT	2022-09-21_WT_extra_5	8	338	251459
WT	2022-09-21_WT_extra_5	8	342	221557
WT	2022-09-21_WT_extra_5	8	346	165031
WT	2022-09-21_WT_extra_5	8	350	154531
WT	2022-09-21_WT_extra_5	8	354	145671
WT	2022-09-21_WT_extra_5	8	358	144158
WT	2022-09-21_WT_extra_6	8	2	132690
WT	2022-09-21_WT_extra_6	8	6	106568
WT	2022-09-21_WT_extra_6	8	10	136250
WT	2022-09-21_WT_extra_6	8	14	189517
WT	2022-09-21_WT_extra_6	8	18	215145
WT	2022-09-21_WT_extra_6	8	22	215180
WT	2022-09-21_WT_extra_6	8	26	305814
WT	2022-09-21_WT_extra_6	8	30	451194
WT	2022-09-21_WT_extra_6	8	34	638208
WT	2022-09-21_WT_extra_6	8	38	1220014
WT	2022-09-21_WT_extra_6	8	42	3136544
WT	2022-09-21_WT_extra_6	8	46	3805988
WT	2022-09-21_WT_extra_6	8	50	1831961
WT	2022-09-21_WT_extra_6	8	54	883247
WT	2022-09-21_WT_extra_6	8	58	675189
WT	2022-09-21_WT_extra_6	8	62	499244
WT	2022-09-21_WT_extra_6	8	66	291431
WT	2022-09-21_WT_extra_6	8	70	339797
WT	2022-09-21_WT_extra_6	8	74	355626
WT	2022-09-21_WT_extra_6	8	78	187331
WT	2022-09-21_WT_extra_6	8	82	118695
WT	2022-09-21_WT_extra_6	8	86	91268.4
WT	2022-09-21_WT_extra_6	8	90	96520.9
WT	2022-09-21_WT_extra_6	8	94	79494.1
WT	2022-09-21_WT_extra_6	8	98	69165.1
WT	2022-09-21_WT_extra_6	8	102	64441.4
WT	2022-09-21_WT_extra_6	8	106	62678.6
WT	2022-09-21_WT_extra_6	8	110	68530.6
WT	2022-09-21_WT_extra_6	8	114	60880.8
WT	2022-09-21_WT_extra_6	8	118	63454.2
WT	2022-09-21_WT_extra_6	8	122	63383.7
WT	2022-09-21_WT_extra_6	8	126	70258
WT	2022-09-21_WT_extra_6	8	130	74488.3
WT	2022-09-21_WT_extra_6	8	134	81045.2
WT	2022-09-21_WT_extra_6	8	138	121621
WT	2022-09-21_WT_extra_6	8	142	137132
WT	2022-09-21_WT_extra_6	8	146	110093
WT	2022-09-21_WT_extra_6	8	150	82173.3
WT	2022-09-21_WT_extra_6	8	154	79317.7
WT	2022-09-21_WT_extra_6	8	158	69411.8
WT	2022-09-21_WT_extra_6	8	162	60704.6
WT	2022-09-21_WT_extra_6	8	166	66627
WT	2022-09-21_WT_extra_6	8	170	57496.6
WT	2022-09-21_WT_extra_6	8	174	48824.6
WT	2022-09-21_WT_extra_6	8	178	50939.7
WT	2022-09-21_WT_extra_6	8	182	55134.7
WT	2022-09-21_WT_extra_6	8	186	66768
WT	2022-09-21_WT_extra_6	8	190	74876.1
WT	2022-09-21_WT_extra_6	8	194	141644
WT	2022-09-21_WT_extra_6	8	198	209152
WT	2022-09-21_WT_extra_6	8	202	185004
WT	2022-09-21_WT_extra_6	8	206	327636
WT	2022-09-21_WT_extra_6	8	210	604824
WT	2022-09-21_WT_extra_6	8	214	740194
WT	2022-09-21_WT_extra_6	8	218	1042306
WT	2022-09-21_WT_extra_6	8	222	1571198
WT	2022-09-21_WT_extra_6	8	226	2051511
WT	2022-09-21_WT_extra_6	8	230	2407348
WT	2022-09-21_WT_extra_6	8	234	1467027
WT	2022-09-21_WT_extra_6	8	238	979805
WT	2022-09-21_WT_extra_6	8	242	1120920
WT	2022-09-21_WT_extra_6	8	246	1003635
WT	2022-09-21_WT_extra_6	8	250	734343
WT	2022-09-21_WT_extra_6	8	254	307753
WT	2022-09-21_WT_extra_6	8	258	140516
WT	2022-09-21_WT_extra_6	8	262	120986
WT	2022-09-21_WT_extra_6	8	266	113266
WT	2022-09-21_WT_extra_6	8	270	119964
WT	2022-09-21_WT_extra_6	8	274	139282
WT	2022-09-21_WT_extra_6	8	278	150351
WT	2022-09-21_WT_extra_6	8	282	142666
WT	2022-09-21_WT_extra_6	8	286	146967
WT	2022-09-21_WT_extra_6	8	290	183665
WT	2022-09-21_WT_extra_6	8	294	303840
WT	2022-09-21_WT_extra_6	8	298	408152
WT	2022-09-21_WT_extra_6	8	302	436742
WT	2022-09-21_WT_extra_6	8	306	586175
WT	2022-09-21_WT_extra_6	8	310	773543
WT	2022-09-21_WT_extra_6	8	314	502839
WT	2022-09-21_WT_extra_6	8	318	426907
WT	2022-09-21_WT_extra_6	8	322	367118
WT	2022-09-21_WT_extra_6	8	326	253077
WT	2022-09-21_WT_extra_6	8	330	188671
WT	2022-09-21_WT_extra_6	8	334	137731
WT	2022-09-21_WT_extra_6	8	338	116121
WT	2022-09-21_WT_extra_6	8	342	141856
WT	2022-09-21_WT_extra_6	8	346	149893
WT	2022-09-21_WT_extra_6	8	350	111891
WT	2022-09-21_WT_extra_6	8	354	112561
WT	2022-09-21_WT_extra_6	8	358	129905
WT	2022-10-31_WT_17_3	8	2	384885
WT	2022-10-31_WT_17_3	8	6	373146
WT	2022-10-31_WT_17_3	8	10	317906
WT	2022-10-31_WT_17_3	8	14	350796
WT	2022-10-31_WT_17_3	8	18	434168
WT	2022-10-31_WT_17_3	8	22	562205
WT	2022-10-31_WT_17_3	8	26	699549
WT	2022-10-31_WT_17_3	8	30	1864040
WT	2022-10-31_WT_17_3	8	34	2709072
WT	2022-10-31_WT_17_3	8	38	4274771
WT	2022-10-31_WT_17_3	8	42	6077800
WT	2022-10-31_WT_17_3	8	46	5775110
WT	2022-10-31_WT_17_3	8	50	4406469
WT	2022-10-31_WT_17_3	8	54	4209560
WT	2022-10-31_WT_17_3	8	58	4433790
WT	2022-10-31_WT_17_3	8	62	2729696
WT	2022-10-31_WT_17_3	8	66	1147112
[truncated: 10,063 more rows]

## Sheet: 4j-n
Kymographs of DR5 in selected buds, related to Fig. 4j-n
Circular histograms were binned into 4-degree bins (90 bins per bud). "time.rel" shows the number of time points since the beginning of stage 2 (time points are 6 hours apart). "signal" shows the sum of DR5::3xVENUS-N7 signal in each bin.
Genotype	Bud ID	time.rel	angle	signal
WT	2022-09-21_WT_2_3	-3	2	487046
WT	2022-09-21_WT_2_3	-3	6	433287
WT	2022-09-21_WT_2_3	-3	10	371983
WT	2022-09-21_WT_2_3	-3	14	437235
WT	2022-09-21_WT_2_3	-3	18	402653
WT	2022-09-21_WT_2_3	-3	22	303805
WT	2022-09-21_WT_2_3	-3	26	414180
WT	2022-09-21_WT_2_3	-3	30	579196
WT	2022-09-21_WT_2_3	-3	34	613391
WT	2022-09-21_WT_2_3	-3	38	2065472
WT	2022-09-21_WT_2_3	-3	42	1564535
WT	2022-09-21_WT_2_3	-3	46	1288510
WT	2022-09-21_WT_2_3	-3	50	2040865
WT	2022-09-21_WT_2_3	-3	54	572499
WT	2022-09-21_WT_2_3	-3	58	403182
WT	2022-09-21_WT_2_3	-3	62	409562
WT	2022-09-21_WT_2_3	-3	66	362042
WT	2022-09-21_WT_2_3	-3	70	402370
WT	2022-09-21_WT_2_3	-3	74	385167
WT	2022-09-21_WT_2_3	-3	78	294604
WT	2022-09-21_WT_2_3	-3	82	267354
WT	2022-09-21_WT_2_3	-3	86	273417
WT	2022-09-21_WT_2_3	-3	90	267072
WT	2022-09-21_WT_2_3	-3	94	344451
WT	2022-09-21_WT_2_3	-3	98	479574
WT	2022-09-21_WT_2_3	-3	102	551912
WT	2022-09-21_WT_2_3	-3	106	772133
WT	2022-09-21_WT_2_3	-3	110	942543
WT	2022-09-21_WT_2_3	-3	114	1111048
WT	2022-09-21_WT_2_3	-3	118	1460118
WT	2022-09-21_WT_2_3	-3	122	2144013
WT	2022-09-21_WT_2_3	-3	126	2680978
WT	2022-09-21_WT_2_3	-3	130	2742281
WT	2022-09-21_WT_2_3	-3	134	2798086
WT	2022-09-21_WT_2_3	-3	138	3380243
WT	2022-09-21_WT_2_3	-3	142	2749790
WT	2022-09-21_WT_2_3	-3	146	2028914
WT	2022-09-21_WT_2_3	-3	150	1338497
WT	2022-09-21_WT_2_3	-3	154	630488
WT	2022-09-21_WT_2_3	-3	158	591076
WT	2022-09-21_WT_2_3	-3	162	755845
WT	2022-09-21_WT_2_3	-3	166	867490
WT	2022-09-21_WT_2_3	-3	170	798819
WT	2022-09-21_WT_2_3	-3	174	521418
WT	2022-09-21_WT_2_3	-3	178	350690
WT	2022-09-21_WT_2_3	-3	182	261255
WT	2022-09-21_WT_2_3	-3	186	193606
WT	2022-09-21_WT_2_3	-3	190	162725
WT	2022-09-21_WT_2_3	-3	194	185075
WT	2022-09-21_WT_2_3	-3	198	188776
WT	2022-09-21_WT_2_3	-3	202	208271
WT	2022-09-21_WT_2_3	-3	206	254099
WT	2022-09-21_WT_2_3	-3	210	291220
WT	2022-09-21_WT_2_3	-3	214	340256
WT	2022-09-21_WT_2_3	-3	218	336766
WT	2022-09-21_WT_2_3	-3	222	354180
WT	2022-09-21_WT_2_3	-3	226	393204
WT	2022-09-21_WT_2_3	-3	230	434733
WT	2022-09-21_WT_2_3	-3	234	458952
WT	2022-09-21_WT_2_3	-3	238	453488
WT	2022-09-21_WT_2_3	-3	242	454120
WT	2022-09-21_WT_2_3	-3	246	728279
WT	2022-09-21_WT_2_3	-3	250	1229179
WT	2022-09-21_WT_2_3	-3	254	1264150
WT	2022-09-21_WT_2_3	-3	258	964328
WT	2022-09-21_WT_2_3	-3	262	1237604
WT	2022-09-21_WT_2_3	-3	266	1229250
WT	2022-09-21_WT_2_3	-3	270	1418238
WT	2022-09-21_WT_2_3	-3	274	1530729
WT	2022-09-21_WT_2_3	-3	278	1149050
WT	2022-09-21_WT_2_3	-3	282	954775
WT	2022-09-21_WT_2_3	-3	286	1034656
WT	2022-09-21_WT_2_3	-3	290	1162869
WT	2022-09-21_WT_2_3	-3	294	1113481
WT	2022-09-21_WT_2_3	-3	298	1372410
WT	2022-09-21_WT_2_3	-3	302	2183497
WT	2022-09-21_WT_2_3	-3	306	2557630
WT	2022-09-21_WT_2_3	-3	310	2301098
WT	2022-09-21_WT_2_3	-3	314	1736637
WT	2022-09-21_WT_2_3	-3	318	1751796
WT	2022-09-21_WT_2_3	-3	322	1878105
WT	2022-09-21_WT_2_3	-3	326	1647202
WT	2022-09-21_WT_2_3	-3	330	1180990
WT	2022-09-21_WT_2_3	-3	334	1039028
WT	2022-09-21_WT_2_3	-3	338	1150743
WT	2022-09-21_WT_2_3	-3	342	996055
WT	2022-09-21_WT_2_3	-3	346	808020
WT	2022-09-21_WT_2_3	-3	350	689361
WT	2022-09-21_WT_2_3	-3	354	620336
WT	2022-09-21_WT_2_3	-3	358	600347
WT	2022-09-21_WT_2_3	6	2	191244
WT	2022-09-21_WT_2_3	6	6	186379
WT	2022-09-21_WT_2_3	6	10	267319
WT	2022-09-21_WT_2_3	6	14	472029
WT	2022-09-21_WT_2_3	6	18	557481
WT	2022-09-21_WT_2_3	6	22	984387
WT	2022-09-21_WT_2_3	6	26	2940011
WT	2022-09-21_WT_2_3	6	30	4047854
WT	2022-09-21_WT_2_3	6	34	3783528
WT	2022-09-21_WT_2_3	6	38	1860972
WT	2022-09-21_WT_2_3	6	42	2265352
WT	2022-09-21_WT_2_3	6	46	2913256
WT	2022-09-21_WT_2_3	6	50	2202851
WT	2022-09-21_WT_2_3	6	54	943882
WT	2022-09-21_WT_2_3	6	58	480983
WT	2022-09-21_WT_2_3	6	62	283535
WT	2022-09-21_WT_2_3	6	66	193888
WT	2022-09-21_WT_2_3	6	70	193853
WT	2022-09-21_WT_2_3	6	74	131421
WT	2022-09-21_WT_2_3	6	78	100258
WT	2022-09-21_WT_2_3	6	82	96274.2
WT	2022-09-21_WT_2_3	6	86	100364
WT	2022-09-21_WT_2_3	6	90	85134.4
WT	2022-09-21_WT_2_3	6	94	82772.6
WT	2022-09-21_WT_2_3	6	98	99764.2
WT	2022-09-21_WT_2_3	6	102	106603
WT	2022-09-21_WT_2_3	6	106	156908
WT	2022-09-21_WT_2_3	6	110	240774
WT	2022-09-21_WT_2_3	6	114	385202
WT	2022-09-21_WT_2_3	6	118	516447
WT	2022-09-21_WT_2_3	6	122	669654
WT	2022-09-21_WT_2_3	6	126	1155819
WT	2022-09-21_WT_2_3	6	130	1579552
WT	2022-09-21_WT_2_3	6	134	1439918
WT	2022-09-21_WT_2_3	6	138	1643289
WT	2022-09-21_WT_2_3	6	142	2455609
WT	2022-09-21_WT_2_3	6	146	2895771
WT	2022-09-21_WT_2_3	6	150	1630246
WT	2022-09-21_WT_2_3	6	154	823884
WT	2022-09-21_WT_2_3	6	158	660488
WT	2022-09-21_WT_2_3	6	162	495084
WT	2022-09-21_WT_2_3	6	166	314063
WT	2022-09-21_WT_2_3	6	170	290832
WT	2022-09-21_WT_2_3	6	174	223394
WT	2022-09-21_WT_2_3	6	178	209646
WT	2022-09-21_WT_2_3	6	182	236790
WT	2022-09-21_WT_2_3	6	186	200903
WT	2022-09-21_WT_2_3	6	190	181761
WT	2022-09-21_WT_2_3	6	194	269328
WT	2022-09-21_WT_2_3	6	198	572322
WT	2022-09-21_WT_2_3	6	202	737725
WT	2022-09-21_WT_2_3	6	206	585719
WT	2022-09-21_WT_2_3	6	210	452711
WT	2022-09-21_WT_2_3	6	214	642580
WT	2022-09-21_WT_2_3	6	218	1010757
WT	2022-09-21_WT_2_3	6	222	1816131
WT	2022-09-21_WT_2_3	6	226	2029620
WT	2022-09-21_WT_2_3	6	230	1515429
WT	2022-09-21_WT_2_3	6	234	1097442
WT	2022-09-21_WT_2_3	6	238	1068817
WT	2022-09-21_WT_2_3	6	242	808160
WT	2022-09-21_WT_2_3	6	246	406001
WT	2022-09-21_WT_2_3	6	250	218283
WT	2022-09-21_WT_2_3	6	254	178835
WT	2022-09-21_WT_2_3	6	258	196990
WT	2022-09-21_WT_2_3	6	262	170586
WT	2022-09-21_WT_2_3	6	266	169705
WT	2022-09-21_WT_2_3	6	270	237354
WT	2022-09-21_WT_2_3	6	274	331478
WT	2022-09-21_WT_2_3	6	278	421901
WT	2022-09-21_WT_2_3	6	282	498362
WT	2022-09-21_WT_2_3	6	286	659571
WT	2022-09-21_WT_2_3	6	290	733636
WT	2022-09-21_WT_2_3	6	294	755528
WT	2022-09-21_WT_2_3	6	298	1346499
WT	2022-09-21_WT_2_3	6	302	1621750
WT	2022-09-21_WT_2_3	6	306	1770196
WT	2022-09-21_WT_2_3	6	310	2538452
WT	2022-09-21_WT_2_3	6	314	2717182
WT	2022-09-21_WT_2_3	6	318	2173661
WT	2022-09-21_WT_2_3	6	322	1476335
WT	2022-09-21_WT_2_3	6	326	1055279
WT	2022-09-21_WT_2_3	6	330	997783
WT	2022-09-21_WT_2_3	6	334	734166
WT	2022-09-21_WT_2_3	6	338	530160
WT	2022-09-21_WT_2_3	6	342	392183
WT	2022-09-21_WT_2_3	6	346	266896
WT	2022-09-21_WT_2_3	6	350	201115
WT	2022-09-21_WT_2_3	6	354	195721
WT	2022-09-21_WT_2_3	6	358	216696
WT	2022-09-21_WT_2_3	7	2	190504
WT	2022-09-21_WT_2_3	7	6	183066
WT	2022-09-21_WT_2_3	7	10	204252
WT	2022-09-21_WT_2_3	7	14	428916
WT	2022-09-21_WT_2_3	7	18	656469
WT	2022-09-21_WT_2_3	7	22	1689505
WT	2022-09-21_WT_2_3	7	26	3028530
WT	2022-09-21_WT_2_3	7	30	2438830
WT	2022-09-21_WT_2_3	7	34	4216395
WT	2022-09-21_WT_2_3	7	38	3558410
WT	2022-09-21_WT_2_3	7	42	2322355
WT	2022-09-21_WT_2_3	7	46	3450677
WT	2022-09-21_WT_2_3	7	50	2458781
WT	2022-09-21_WT_2_3	7	54	1092224
WT	2022-09-21_WT_2_3	7	58	504920
WT	2022-09-21_WT_2_3	7	62	335920
WT	2022-09-21_WT_2_3	7	66	243735
WT	2022-09-21_WT_2_3	7	70	211056
WT	2022-09-21_WT_2_3	7	74	130222
WT	2022-09-21_WT_2_3	7	78	113125
WT	2022-09-21_WT_2_3	7	82	94652.6
WT	2022-09-21_WT_2_3	7	86	88095.6
WT	2022-09-21_WT_2_3	7	90	85592.8
WT	2022-09-21_WT_2_3	7	94	98882.8
WT	2022-09-21_WT_2_3	7	98	89682
WT	2022-09-21_WT_2_3	7	102	93665.6
WT	2022-09-21_WT_2_3	7	106	113125
WT	2022-09-21_WT_2_3	7	110	179928
WT	2022-09-21_WT_2_3	7	114	316284
WT	2022-09-21_WT_2_3	7	118	466247
WT	2022-09-21_WT_2_3	7	122	683508
WT	2022-09-21_WT_2_3	7	126	1058946
WT	2022-09-21_WT_2_3	7	130	1230378
WT	2022-09-21_WT_2_3	7	134	1180884
WT	2022-09-21_WT_2_3	7	138	1491139
WT	2022-09-21_WT_2_3	7	142	2094343
WT	2022-09-21_WT_2_3	7	146	2654045
WT	2022-09-21_WT_2_3	7	150	1775450
WT	2022-09-21_WT_2_3	7	154	1008394
WT	2022-09-21_WT_2_3	7	158	574578
WT	2022-09-21_WT_2_3	7	162	531888
WT	2022-09-21_WT_2_3	7	166	335744
WT	2022-09-21_WT_2_3	7	170	247859
WT	2022-09-21_WT_2_3	7	174	239328
WT	2022-09-21_WT_2_3	7	178	199282
WT	2022-09-21_WT_2_3	7	182	226496
WT	2022-09-21_WT_2_3	7	186	216837
WT	2022-09-21_WT_2_3	7	190	213700
WT	2022-09-21_WT_2_3	7	194	253006
WT	2022-09-21_WT_2_3	7	198	595342
WT	2022-09-21_WT_2_3	7	202	1026373
WT	2022-09-21_WT_2_3	7	206	991261
WT	2022-09-21_WT_2_3	7	210	586388
WT	2022-09-21_WT_2_3	7	214	761804
WT	2022-09-21_WT_2_3	7	218	1241553
WT	2022-09-21_WT_2_3	7	222	2435445
WT	2022-09-21_WT_2_3	7	226	2994301
WT	2022-09-21_WT_2_3	7	230	2697123
WT	2022-09-21_WT_2_3	7	234	1775980
WT	2022-09-21_WT_2_3	7	238	1646039
WT	2022-09-21_WT_2_3	7	242	1419260
WT	2022-09-21_WT_2_3	7	246	786339
WT	2022-09-21_WT_2_3	7	250	367083
WT	2022-09-21_WT_2_3	7	254	260621
WT	2022-09-21_WT_2_3	7	258	227554
WT	2022-09-21_WT_2_3	7	262	228330
WT	2022-09-21_WT_2_3	7	266	188988
WT	2022-09-21_WT_2_3	7	270	228717
WT	2022-09-21_WT_2_3	7	274	292489
WT	2022-09-21_WT_2_3	7	278	408680
WT	2022-09-21_WT_2_3	7	282	437729
WT	2022-09-21_WT_2_3	7	286	511512
WT	2022-09-21_WT_2_3	7	290	579268
WT	2022-09-21_WT_2_3	7	294	661018
WT	2022-09-21_WT_2_3	7	298	1130791
WT	2022-09-21_WT_2_3	7	302	1254738
WT	2022-09-21_WT_2_3	7	306	1398673
WT	2022-09-21_WT_2_3	7	310	1869045
WT	2022-09-21_WT_2_3	7	314	2457091
WT	2022-09-21_WT_2_3	7	318	2081123
WT	2022-09-21_WT_2_3	7	322	1516910
WT	2022-09-21_WT_2_3	7	326	1065643
WT	2022-09-21_WT_2_3	7	330	772556
WT	2022-09-21_WT_2_3	7	334	678503
WT	2022-09-21_WT_2_3	7	338	498187
WT	2022-09-21_WT_2_3	7	342	383228
WT	2022-09-21_WT_2_3	7	346	237037
WT	2022-09-21_WT_2_3	7	350	201679
WT	2022-09-21_WT_2_3	7	354	185216
WT	2022-09-21_WT_2_3	7	358	187014
WT	2022-09-21_WT_2_3	8	2	188459
WT	2022-09-21_WT_2_3	8	6	180245
WT	2022-09-21_WT_2_3	8	10	171961
WT	2022-09-21_WT_2_3	8	14	265873
WT	2022-09-21_WT_2_3	8	18	567387
WT	2022-09-21_WT_2_3	8	22	922272
WT	2022-09-21_WT_2_3	8	26	2412848
WT	2022-09-21_WT_2_3	8	30	3450607
WT	2022-09-21_WT_2_3	8	34	3397343
WT	2022-09-21_WT_2_3	8	38	4262620
WT	2022-09-21_WT_2_3	8	42	2622564
WT	2022-09-21_WT_2_3	8	46	3002232
WT	2022-09-21_WT_2_3	8	50	3169576
WT	2022-09-21_WT_2_3	8	54	1557732
WT	2022-09-21_WT_2_3	8	58	570243
WT	2022-09-21_WT_2_3	8	62	434979
WT	2022-09-21_WT_2_3	8	66	301231
WT	2022-09-21_WT_2_3	8	70	210069
WT	2022-09-21_WT_2_3	8	74	148377
WT	2022-09-21_WT_2_3	8	78	106709
WT	2022-09-21_WT_2_3	8	82	95674.9
WT	2022-09-21_WT_2_3	8	86	125428
WT	2022-09-21_WT_2_3	8	90	127543
WT	2022-09-21_WT_2_3	8	94	83089.8
WT	2022-09-21_WT_2_3	8	98	86297.8
WT	2022-09-21_WT_2_3	8	102	88589.3
WT	2022-09-21_WT_2_3	8	106	105828
WT	2022-09-21_WT_2_3	8	110	165968
WT	2022-09-21_WT_2_3	8	114	271373
WT	2022-09-21_WT_2_3	8	118	517151
WT	2022-09-21_WT_2_3	8	122	646845
WT	2022-09-21_WT_2_3	8	126	788701
WT	2022-09-21_WT_2_3	8	130	1016114
WT	2022-09-21_WT_2_3	8	134	1045233
WT	2022-09-21_WT_2_3	8	138	1359967
WT	2022-09-21_WT_2_3	8	142	1957669
WT	2022-09-21_WT_2_3	8	146	2524916
WT	2022-09-21_WT_2_3	8	150	1719892
WT	2022-09-21_WT_2_3	8	154	976527
WT	2022-09-21_WT_2_3	8	158	635389
WT	2022-09-21_WT_2_3	8	162	490959
WT	2022-09-21_WT_2_3	8	166	367788
WT	2022-09-21_WT_2_3	8	170	286602
WT	2022-09-21_WT_2_3	8	174	227977
WT	2022-09-21_WT_2_3	8	178	202454
WT	2022-09-21_WT_2_3	8	182	246520
WT	2022-09-21_WT_2_3	8	186	231397
WT	2022-09-21_WT_2_3	8	190	245215
WT	2022-09-21_WT_2_3	8	194	331090
WT	2022-09-21_WT_2_3	8	198	780558
WT	2022-09-21_WT_2_3	8	202	1116620
WT	2022-09-21_WT_2_3	8	206	873801
WT	2022-09-21_WT_2_3	8	210	635707
WT	2022-09-21_WT_2_3	8	214	1058276
WT	2022-09-21_WT_2_3	8	218	1990243
WT	2022-09-21_WT_2_3	8	222	3736503
WT	2022-09-21_WT_2_3	8	226	4414010
WT	2022-09-21_WT_2_3	8	230	3430518
WT	2022-09-21_WT_2_3	8	234	1955520
WT	2022-09-21_WT_2_3	8	238	1800198
WT	2022-09-21_WT_2_3	8	242	1219697
WT	2022-09-21_WT_2_3	8	246	498292
WT	2022-09-21_WT_2_3	8	250	274334
WT	2022-09-21_WT_2_3	8	254	212396
WT	2022-09-21_WT_2_3	8	258	208976
WT	2022-09-21_WT_2_3	8	262	181973
WT	2022-09-21_WT_2_3	8	266	176791
WT	2022-09-21_WT_2_3	8	270	203300
WT	2022-09-21_WT_2_3	8	274	262172
WT	2022-09-21_WT_2_3	8	278	335920
WT	2022-09-21_WT_2_3	8	282	372547
WT	2022-09-21_WT_2_3	8	286	428069
WT	2022-09-21_WT_2_3	8	290	463005
WT	2022-09-21_WT_2_3	8	294	600313
WT	2022-09-21_WT_2_3	8	298	1121097
WT	2022-09-21_WT_2_3	8	302	898477
WT	2022-09-21_WT_2_3	8	306	1127547
WT	2022-09-21_WT_2_3	8	310	1635286
WT	2022-09-21_WT_2_3	8	314	2046576
WT	2022-09-21_WT_2_3	8	318	1856953
WT	2022-09-21_WT_2_3	8	322	1311812
WT	2022-09-21_WT_2_3	8	326	890828
WT	2022-09-21_WT_2_3	8	330	603766
WT	2022-09-21_WT_2_3	8	334	573098
WT	2022-09-21_WT_2_3	8	338	393346
WT	2022-09-21_WT_2_3	8	342	347906
WT	2022-09-21_WT_2_3	8	346	213065
WT	2022-09-21_WT_2_3	8	350	182360
WT	2022-09-21_WT_2_3	8	354	167554
WT	2022-09-21_WT_2_3	8	358	177778
WT	2022-09-21_WT_2_3	9	2	191385
WT	2022-09-21_WT_2_3	9	6	227131
WT	2022-09-21_WT_2_3	9	10	371419
WT	2022-09-21_WT_2_3	9	14	648537
WT	2022-09-21_WT_2_3	9	18	772768
WT	2022-09-21_WT_2_3	9	22	2171686
WT	2022-09-21_WT_2_3	9	26	3262325
WT	2022-09-21_WT_2_3	9	30	2639591
WT	2022-09-21_WT_2_3	9	34	4672600
WT	2022-09-21_WT_2_3	9	38	3321264
WT	2022-09-21_WT_2_3	9	42	3248402
WT	2022-09-21_WT_2_3	9	46	3898674
WT	2022-09-21_WT_2_3	9	50	2144049
WT	2022-09-21_WT_2_3	9	54	813872
WT	2022-09-21_WT_2_3	9	58	558680
WT	2022-09-21_WT_2_3	9	62	340080
WT	2022-09-21_WT_2_3	9	66	245462
WT	2022-09-21_WT_2_3	9	70	221843
WT	2022-09-21_WT_2_3	9	74	142349
WT	2022-09-21_WT_2_3	9	78	117214
WT	2022-09-21_WT_2_3	9	82	134664
WT	2022-09-21_WT_2_3	9	86	185075
WT	2022-09-21_WT_2_3	9	90	159623
WT	2022-09-21_WT_2_3	9	94	123278
WT	2022-09-21_WT_2_3	9	98	111680
WT	2022-09-21_WT_2_3	9	102	114782
WT	2022-09-21_WT_2_3	9	106	140551
WT	2022-09-21_WT_2_3	9	110	186238
WT	2022-09-21_WT_2_3	9	114	288541
WT	2022-09-21_WT_2_3	9	118	511864
WT	2022-09-21_WT_2_3	9	122	636692
WT	2022-09-21_WT_2_3	9	126	779077
WT	2022-09-21_WT_2_3	9	130	1002507
WT	2022-09-21_WT_2_3	9	134	1162871
WT	2022-09-21_WT_2_3	9	138	1398708
WT	2022-09-21_WT_2_3	9	142	2524493
WT	2022-09-21_WT_2_3	9	146	2336210
WT	2022-09-21_WT_2_3	9	150	1251706
WT	2022-09-21_WT_2_3	9	154	691475
WT	2022-09-21_WT_2_3	9	158	556846
WT	2022-09-21_WT_2_3	9	162	478305
WT	2022-09-21_WT_2_3	9	166	305814
WT	2022-09-21_WT_2_3	9	170	244228
WT	2022-09-21_WT_2_3	9	174	218600
WT	2022-09-21_WT_2_3	9	178	209117
WT	2022-09-21_WT_2_3	9	182	264463
WT	2022-09-21_WT_2_3	9	186	237072
WT	2022-09-21_WT_2_3	9	190	252760
WT	2022-09-21_WT_2_3	9	194	449784
WT	2022-09-21_WT_2_3	9	198	892907
WT	2022-09-21_WT_2_3	9	202	926045
WT	2022-09-21_WT_2_3	9	206	711217
WT	2022-09-21_WT_2_3	9	210	908594
WT	2022-09-21_WT_2_3	9	214	1822864
WT	2022-09-21_WT_2_3	9	218	3479902
WT	2022-09-21_WT_2_3	9	222	3420677
WT	2022-09-21_WT_2_3	9	226	2685701
WT	2022-09-21_WT_2_3	9	230	4347460
WT	2022-09-21_WT_2_3	9	234	3061210
WT	2022-09-21_WT_2_3	9	238	1537743
WT	2022-09-21_WT_2_3	9	242	1020238
WT	2022-09-21_WT_2_3	9	246	415238
WT	2022-09-21_WT_2_3	9	250	273029
WT	2022-09-21_WT_2_3	9	254	253253
WT	2022-09-21_WT_2_3	9	258	228400
WT	2022-09-21_WT_2_3	9	262	217190
WT	2022-09-21_WT_2_3	9	266	222055
WT	2022-09-21_WT_2_3	9	270	264710
WT	2022-09-21_WT_2_3	9	274	294252
WT	2022-09-21_WT_2_3	9	278	314733
WT	2022-09-21_WT_2_3	9	282	424615
WT	2022-09-21_WT_2_3	9	286	411572
WT	2022-09-21_WT_2_3	9	290	525577
WT	2022-09-21_WT_2_3	9	294	909583
WT	2022-09-21_WT_2_3	9	298	800898
WT	2022-09-21_WT_2_3	9	302	930063
WT	2022-09-21_WT_2_3	9	306	1100790
WT	2022-09-21_WT_2_3	9	310	1710763
WT	2022-09-21_WT_2_3	9	314	1916672
WT	2022-09-21_WT_2_3	9	318	1235806
WT	2022-09-21_WT_2_3	9	322	883530
WT	2022-09-21_WT_2_3	9	326	597316
WT	2022-09-21_WT_2_3	9	330	475659
WT	2022-09-21_WT_2_3	9	334	406002
WT	2022-09-21_WT_2_3	9	338	355978
WT	2022-09-21_WT_2_3	9	342	289175
WT	2022-09-21_WT_2_3	9	346	190962
WT	2022-09-21_WT_2_3	9	350	199740
WT	2022-09-21_WT_2_3	9	354	193606
WT	2022-09-21_WT_2_3	9	358	193606
WT	2022-09-21_WT_2_3	10	2	263547
WT	2022-09-21_WT_2_3	10	6	357459
WT	2022-09-21_WT_2_3	10	10	671805
WT	2022-09-21_WT_2_3	10	14	664437
WT	2022-09-21_WT_2_3	10	18	963024
WT	2022-09-21_WT_2_3	10	22	3133195
WT	2022-09-21_WT_2_3	10	26	3003925
WT	2022-09-21_WT_2_3	10	30	3333926
WT	2022-09-21_WT_2_3	10	34	4808180
WT	2022-09-21_WT_2_3	10	38	2964301
WT	2022-09-21_WT_2_3	10	42	4360650
WT	2022-09-21_WT_2_3	10	46	3784405
WT	2022-09-21_WT_2_3	10	50	1401035
WT	2022-09-21_WT_2_3	10	54	759089
WT	2022-09-21_WT_2_3	10	58	501148
WT	2022-09-21_WT_2_3	10	62	299575
WT	2022-09-21_WT_2_3	10	66	264322
WT	2022-09-21_WT_2_3	10	70	201644
WT	2022-09-21_WT_2_3	10	74	159799
WT	2022-09-21_WT_2_3	10	78	140269
WT	2022-09-21_WT_2_3	10	82	188776
WT	2022-09-21_WT_2_3	10	86	180351
WT	2022-09-21_WT_2_3	10	90	134453
WT	2022-09-21_WT_2_3	10	94	122290
WT	2022-09-21_WT_2_3	10	98	123736
WT	2022-09-21_WT_2_3	10	102	148448
WT	2022-09-21_WT_2_3	10	106	207002
WT	2022-09-21_WT_2_3	10	110	285579
WT	2022-09-21_WT_2_3	10	114	395215
WT	2022-09-21_WT_2_3	10	118	507951
WT	2022-09-21_WT_2_3	10	122	674095
WT	2022-09-21_WT_2_3	10	126	838302
WT	2022-09-21_WT_2_3	10	130	907855
WT	2022-09-21_WT_2_3	10	134	1156349
WT	2022-09-21_WT_2_3	10	138	2300182
WT	2022-09-21_WT_2_3	10	142	2208842
WT	2022-09-21_WT_2_3	10	146	1694334
WT	2022-09-21_WT_2_3	10	150	787538
WT	2022-09-21_WT_2_3	10	154	484897
WT	2022-09-21_WT_2_3	10	158	447211
WT	2022-09-21_WT_2_3	10	162	325802
WT	2022-09-21_WT_2_3	10	166	232489
WT	2022-09-21_WT_2_3	10	170	201467
WT	2022-09-21_WT_2_3	10	174	182220
WT	2022-09-21_WT_2_3	10	178	195862
WT	2022-09-21_WT_2_3	10	182	219904
WT	2022-09-21_WT_2_3	10	186	198365
WT	2022-09-21_WT_2_3	10	190	252478
WT	2022-09-21_WT_2_3	10	194	368034
WT	2022-09-21_WT_2_3	10	198	639901
WT	2022-09-21_WT_2_3	10	202	856104
WT	2022-09-21_WT_2_3	10	206	730957
WT	2022-09-21_WT_2_3	10	210	763848
WT	2022-09-21_WT_2_3	10	214	1504641
WT	2022-09-21_WT_2_3	10	218	3436612
WT	2022-09-21_WT_2_3	10	222	3759665
WT	2022-09-21_WT_2_3	10	226	3115957
WT	2022-09-21_WT_2_3	10	230	4230470
WT	2022-09-21_WT_2_3	10	234	3155018
WT	2022-09-21_WT_2_3	10	238	1347029
WT	2022-09-21_WT_2_3	10	242	1124233
WT	2022-09-21_WT_2_3	10	246	477034
WT	2022-09-21_WT_2_3	10	250	306696
WT	2022-09-21_WT_2_3	10	254	255791
WT	2022-09-21_WT_2_3	10	258	211408
WT	2022-09-21_WT_2_3	10	262	231784
WT	2022-09-21_WT_2_3	10	266	224558
WT	2022-09-21_WT_2_3	10	270	266614
WT	2022-09-21_WT_2_3	10	274	293335
WT	2022-09-21_WT_2_3	10	278	300385
WT	2022-09-21_WT_2_3	10	282	349457
WT	2022-09-21_WT_2_3	10	286	378857
WT	2022-09-21_WT_2_3	10	290	392922
WT	2022-09-21_WT_2_3	10	294	641416
WT	2022-09-21_WT_2_3	10	298	778336
WT	2022-09-21_WT_2_3	10	302	732227
WT	2022-09-21_WT_2_3	10	306	1110590
WT	2022-09-21_WT_2_3	10	310	1507427
WT	2022-09-21_WT_2_3	10	314	1684993
WT	2022-09-21_WT_2_3	10	318	1639164
WT	2022-09-21_WT_2_3	10	322	907677
WT	2022-09-21_WT_2_3	10	326	643639
WT	2022-09-21_WT_2_3	10	330	493251
WT	2022-09-21_WT_2_3	10	334	456800
WT	2022-09-21_WT_2_3	10	338	419716
WT	2022-09-21_WT_2_3	10	342	345015
WT	2022-09-21_WT_2_3	10	346	276132
WT	2022-09-21_WT_2_3	10	350	299680
WT	2022-09-21_WT_2_3	10	354	374239
WT	2022-09-21_WT_2_3	10	358	363840
WT	2022-09-21_WT_2_3	-2	2	349457
WT	2022-09-21_WT_2_3	-2	6	377623
WT	2022-09-21_WT_2_3	-2	10	345826
WT	2022-09-21_WT_2_3	-2	14	426731
WT	2022-09-21_WT_2_3	-2	18	467516
WT	2022-09-21_WT_2_3	-2	22	329433
WT	2022-09-21_WT_2_3	-2	26	628161
WT	2022-09-21_WT_2_3	-2	30	1226254
WT	2022-09-21_WT_2_3	-2	34	985797
WT	2022-09-21_WT_2_3	-2	38	2764844
WT	2022-09-21_WT_2_3	-2	42	2506020
WT	2022-09-21_WT_2_3	-2	46	1537955
WT	2022-09-21_WT_2_3	-2	50	1662149
WT	2022-09-21_WT_2_3	-2	54	409174
WT	2022-09-21_WT_2_3	-2	58	326049
WT	2022-09-21_WT_2_3	-2	62	251984
WT	2022-09-21_WT_2_3	-2	66	264111
WT	2022-09-21_WT_2_3	-2	70	300949
WT	2022-09-21_WT_2_3	-2	74	286708
WT	2022-09-21_WT_2_3	-2	78	279304
WT	2022-09-21_WT_2_3	-2	82	293088
WT	2022-09-21_WT_2_3	-2	86	332324
WT	2022-09-21_WT_2_3	-2	90	456413
WT	2022-09-21_WT_2_3	-2	94	397822
WT	2022-09-21_WT_2_3	-2	98	281173
WT	2022-09-21_WT_2_3	-2	102	350938
WT	2022-09-21_WT_2_3	-2	106	729442
WT	2022-09-21_WT_2_3	-2	110	1247018
WT	2022-09-21_WT_2_3	-2	114	1704804
WT	2022-09-21_WT_2_3	-2	118	2487337
WT	2022-09-21_WT_2_3	-2	122	2910118
WT	2022-09-21_WT_2_3	-2	126	2662612
WT	2022-09-21_WT_2_3	-2	130	2559851
WT	2022-09-21_WT_2_3	-2	134	3323770
WT	2022-09-21_WT_2_3	-2	138	3325391
WT	2022-09-21_WT_2_3	-2	142	2422190
WT	2022-09-21_WT_2_3	-2	146	1619352
WT	2022-09-21_WT_2_3	-2	150	1183176
WT	2022-09-21_WT_2_3	-2	154	912895
WT	2022-09-21_WT_2_3	-2	158	850746
WT	2022-09-21_WT_2_3	-2	162	882402
WT	2022-09-21_WT_2_3	-2	166	819160
WT	2022-09-21_WT_2_3	-2	170	832837
WT	2022-09-21_WT_2_3	-2	174	748584
WT	2022-09-21_WT_2_3	-2	178	507246
WT	2022-09-21_WT_2_3	-2	182	326613
WT	2022-09-21_WT_2_3	-2	186	220257
WT	2022-09-21_WT_2_3	-2	190	143653
WT	2022-09-21_WT_2_3	-2	194	119470
WT	2022-09-21_WT_2_3	-2	198	97226
WT	2022-09-21_WT_2_3	-2	202	80128.7
WT	2022-09-21_WT_2_3	-2	206	100434
WT	2022-09-21_WT_2_3	-2	210	116051
WT	2022-09-21_WT_2_3	-2	214	126873
WT	2022-09-21_WT_2_3	-2	218	136532
WT	2022-09-21_WT_2_3	-2	222	126521
WT	2022-09-21_WT_2_3	-2	226	121444
WT	2022-09-21_WT_2_3	-2	230	105123
WT	2022-09-21_WT_2_3	-2	234	128530
WT	2022-09-21_WT_2_3	-2	238	143900
WT	2022-09-21_WT_2_3	-2	242	168929
WT	2022-09-21_WT_2_3	-2	246	201080
WT	2022-09-21_WT_2_3	-2	250	260868
WT	2022-09-21_WT_2_3	-2	254	369480
WT	2022-09-21_WT_2_3	-2	258	525191
WT	2022-09-21_WT_2_3	-2	262	692920
WT	2022-09-21_WT_2_3	-2	266	780030
WT	2022-09-21_WT_2_3	-2	270	866820
WT	2022-09-21_WT_2_3	-2	274	1091272
WT	2022-09-21_WT_2_3	-2	278	1677589
WT	2022-09-21_WT_2_3	-2	282	2122474
WT	2022-09-21_WT_2_3	-2	286	2412672
WT	2022-09-21_WT_2_3	-2	290	2470909
WT	2022-09-21_WT_2_3	-2	294	2279912
WT	2022-09-21_WT_2_3	-2	298	2152686
WT	2022-09-21_WT_2_3	-2	302	2876135
WT	2022-09-21_WT_2_3	-2	306	3766046
WT	2022-09-21_WT_2_3	-2	310	3454450
WT	2022-09-21_WT_2_3	-2	314	3606705
WT	2022-09-21_WT_2_3	-2	318	3932190
WT	2022-09-21_WT_2_3	-2	322	4107464
WT	2022-09-21_WT_2_3	-2	326	4145431
WT	2022-09-21_WT_2_3	-2	330	3078378
WT	2022-09-21_WT_2_3	-2	334	2158432
WT	2022-09-21_WT_2_3	-2	338	1907894
WT	2022-09-21_WT_2_3	-2	342	1653124
WT	2022-09-21_WT_2_3	-2	346	1249519
WT	2022-09-21_WT_2_3	-2	350	972296
WT	2022-09-21_WT_2_3	-2	354	755917
WT	2022-09-21_WT_2_3	-2	358	522863
WT	2022-09-21_WT_2_3	-1	2	358199
WT	2022-09-21_WT_2_3	-1	6	321678
WT	2022-09-21_WT_2_3	-1	10	296014
WT	2022-09-21_WT_2_3	-1	14	284839
WT	2022-09-21_WT_2_3	-1	18	390455
WT	2022-09-21_WT_2_3	-1	22	327882
WT	2022-09-21_WT_2_3	-1	26	266050
WT	2022-09-21_WT_2_3	-1	30	709418
WT	2022-09-21_WT_2_3	-1	34	1166783
WT	2022-09-21_WT_2_3	-1	38	955515
WT	2022-09-21_WT_2_3	-1	42	2908566
WT	2022-09-21_WT_2_3	-1	46	1923616
WT	2022-09-21_WT_2_3	-1	50	1624500
WT	2022-09-21_WT_2_3	-1	54	1145420
WT	2022-09-21_WT_2_3	-1	58	298129
WT	2022-09-21_WT_2_3	-1	62	265027
WT	2022-09-21_WT_2_3	-1	66	230022
WT	2022-09-21_WT_2_3	-1	70	247859
WT	2022-09-21_WT_2_3	-1	74	230304
WT	2022-09-21_WT_2_3	-1	78	176579
WT	2022-09-21_WT_2_3	-1	82	159975
WT	2022-09-21_WT_2_3	-1	86	178800
WT	2022-09-21_WT_2_3	-1	90	249446
WT	2022-09-21_WT_2_3	-1	94	378963
WT	2022-09-21_WT_2_3	-1	98	325203
WT	2022-09-21_WT_2_3	-1	102	227166
WT	2022-09-21_WT_2_3	-1	106	262348
WT	2022-09-21_WT_2_3	-1	110	604860
WT	2022-09-21_WT_2_3	-1	114	1004304
WT	2022-09-21_WT_2_3	-1	118	1434348
WT	2022-09-21_WT_2_3	-1	122	1980830
WT	2022-09-21_WT_2_3	-1	126	2819239
WT	2022-09-21_WT_2_3	-1	130	3004559
WT	2022-09-21_WT_2_3	-1	134	2511201
WT	2022-09-21_WT_2_3	-1	138	3269797
WT	2022-09-21_WT_2_3	-1	142	2939695
WT	2022-09-21_WT_2_3	-1	146	1487403
WT	2022-09-21_WT_2_3	-1	150	1081155
WT	2022-09-21_WT_2_3	-1	154	880675
WT	2022-09-21_WT_2_3	-1	158	726939
WT	2022-09-21_WT_2_3	-1	162	779077
WT	2022-09-21_WT_2_3	-1	166	653191
WT	2022-09-21_WT_2_3	-1	170	531465
WT	2022-09-21_WT_2_3	-1	174	435473
WT	2022-09-21_WT_2_3	-1	178	289175
WT	2022-09-21_WT_2_3	-1	182	205098
WT	2022-09-21_WT_2_3	-1	186	143019
WT	2022-09-21_WT_2_3	-1	190	103254
WT	2022-09-21_WT_2_3	-1	194	88307.2
WT	2022-09-21_WT_2_3	-1	198	82878.3
WT	2022-09-21_WT_2_3	-1	202	95181.5
WT	2022-09-21_WT_2_3	-1	206	113689
WT	2022-09-21_WT_2_3	-1	210	113266
WT	2022-09-21_WT_2_3	-1	214	103430
WT	2022-09-21_WT_2_3	-1	218	96203.7
WT	2022-09-21_WT_2_3	-1	222	79987.7
WT	2022-09-21_WT_2_3	-1	226	99200.2
WT	2022-09-21_WT_2_3	-1	230	92995.8
WT	2022-09-21_WT_2_3	-1	234	99164.9
WT	2022-09-21_WT_2_3	-1	238	93982.7
WT	2022-09-21_WT_2_3	-1	242	97296.5
WT	2022-09-21_WT_2_3	-1	246	143125
WT	2022-09-21_WT_2_3	-1	250	206085
WT	2022-09-21_WT_2_3	-1	254	271126
WT	2022-09-21_WT_2_3	-1	258	333558
WT	2022-09-21_WT_2_3	-1	262	328693
WT	2022-09-21_WT_2_3	-1	266	388269
WT	2022-09-21_WT_2_3	-1	270	673108
WT	2022-09-21_WT_2_3	-1	274	1105902
WT	2022-09-21_WT_2_3	-1	278	1567003
WT	2022-09-21_WT_2_3	-1	282	1865238
WT	2022-09-21_WT_2_3	-1	286	1866718
WT	2022-09-21_WT_2_3	-1	290	1608989
WT	2022-09-21_WT_2_3	-1	294	1666027
WT	2022-09-21_WT_2_3	-1	298	2309346
WT	2022-09-21_WT_2_3	-1	302	2952349
WT	2022-09-21_WT_2_3	-1	306	2820789
WT	2022-09-21_WT_2_3	-1	310	3502992
WT	2022-09-21_WT_2_3	-1	314	4418880
WT	2022-09-21_WT_2_3	-1	318	4051517
WT	2022-09-21_WT_2_3	-1	322	3401184
WT	2022-09-21_WT_2_3	-1	326	3165980
WT	2022-09-21_WT_2_3	-1	330	2560486
WT	2022-09-21_WT_2_3	-1	334	1996518
WT	2022-09-21_WT_2_3	-1	338	1639447
WT	2022-09-21_WT_2_3	-1	342	1272822
WT	2022-09-21_WT_2_3	-1	346	1073399
WT	2022-09-21_WT_2_3	-1	350	756869
WT	2022-09-21_WT_2_3	-1	354	561393
WT	2022-09-21_WT_2_3	-1	358	445449
WT	2022-09-21_WT_2_3	0	2	302042
WT	2022-09-21_WT_2_3	0	6	245462
WT	2022-09-21_WT_2_3	0	10	247683
WT	2022-09-21_WT_2_3	0	14	291431
WT	2022-09-21_WT_2_3	0	18	337894
WT	2022-09-21_WT_2_3	0	22	235204
WT	2022-09-21_WT_2_3	0	26	293124
WT	2022-09-21_WT_2_3	0	30	917584
WT	2022-09-21_WT_2_3	0	34	1004023
WT	2022-09-21_WT_2_3	0	38	1978293
WT	2022-09-21_WT_2_3	0	42	2283860
WT	2022-09-21_WT_2_3	0	46	1147992
WT	2022-09-21_WT_2_3	0	50	1437063
WT	2022-09-21_WT_2_3	0	54	556070
WT	2022-09-21_WT_2_3	0	58	244369
WT	2022-09-21_WT_2_3	0	62	217436
WT	2022-09-21_WT_2_3	0	66	189129
WT	2022-09-21_WT_2_3	0	70	227025
WT	2022-09-21_WT_2_3	0	74	244863
WT	2022-09-21_WT_2_3	0	78	209646
WT	2022-09-21_WT_2_3	0	82	196884
WT	2022-09-21_WT_2_3	0	86	210598
WT	2022-09-21_WT_2_3	0	90	262806
WT	2022-09-21_WT_2_3	0	94	284628
WT	2022-09-21_WT_2_3	0	98	229493
WT	2022-09-21_WT_2_3	0	102	202666
WT	2022-09-21_WT_2_3	0	106	269434
WT	2022-09-21_WT_2_3	0	110	513239
WT	2022-09-21_WT_2_3	0	114	923294
WT	2022-09-21_WT_2_3	0	118	1384466
WT	2022-09-21_WT_2_3	0	122	1970784
WT	2022-09-21_WT_2_3	0	126	2642622
WT	2022-09-21_WT_2_3	0	130	2680449
WT	2022-09-21_WT_2_3	0	134	2260629
WT	2022-09-21_WT_2_3	0	138	2928027
WT	2022-09-21_WT_2_3	0	142	3022890
WT	2022-09-21_WT_2_3	0	146	1631268
WT	2022-09-21_WT_2_3	0	150	984634
WT	2022-09-21_WT_2_3	0	154	882472
WT	2022-09-21_WT_2_3	0	158	544437
WT	2022-09-21_WT_2_3	0	162	402477
WT	2022-09-21_WT_2_3	0	166	338140
WT	2022-09-21_WT_2_3	0	170	273135
WT	2022-09-21_WT_2_3	0	174	245674
WT	2022-09-21_WT_2_3	0	178	175098
WT	2022-09-21_WT_2_3	0	182	154617
WT	2022-09-21_WT_2_3	0	186	132549
WT	2022-09-21_WT_2_3	0	190	116685
WT	2022-09-21_WT_2_3	0	194	93771.4
WT	2022-09-21_WT_2_3	0	198	60669.3
WT	2022-09-21_WT_2_3	0	202	49282.8
WT	2022-09-21_WT_2_3	0	206	42514.3
WT	2022-09-21_WT_2_3	0	210	44417.9
WT	2022-09-21_WT_2_3	0	214	51257
WT	2022-09-21_WT_2_3	0	218	41738.9
WT	2022-09-21_WT_2_3	0	222	44241.7
WT	2022-09-21_WT_2_3	0	226	49212.3
WT	2022-09-21_WT_2_3	0	230	56333.2
WT	2022-09-21_WT_2_3	0	234	52984.3
WT	2022-09-21_WT_2_3	0	238	58378
WT	2022-09-21_WT_2_3	0	242	54605.9
WT	2022-09-21_WT_2_3	0	246	62009
WT	2022-09-21_WT_2_3	0	250	67860.7
WT	2022-09-21_WT_2_3	0	254	114394
WT	2022-09-21_WT_2_3	0	258	181832
WT	2022-09-21_WT_2_3	0	262	204746
WT	2022-09-21_WT_2_3	0	266	210527
WT	2022-09-21_WT_2_3	0	270	196990
WT	2022-09-21_WT_2_3	0	274	240456
WT	2022-09-21_WT_2_3	0	278	417564
WT	2022-09-21_WT_2_3	0	282	871262
WT	2022-09-21_WT_2_3	0	286	1155256
WT	2022-09-21_WT_2_3	0	290	1261788
WT	2022-09-21_WT_2_3	0	294	1450317
WT	2022-09-21_WT_2_3	0	298	2409569
WT	2022-09-21_WT_2_3	0	302	2999834
WT	2022-09-21_WT_2_3	0	306	3208212
WT	2022-09-21_WT_2_3	0	310	4243506
WT	2022-09-21_WT_2_3	0	314	4642770
WT	2022-09-21_WT_2_3	0	318	3785262
WT	2022-09-21_WT_2_3	0	322	2980234
WT	2022-09-21_WT_2_3	0	326	2691800
WT	2022-09-21_WT_2_3	0	330	2180042
WT	2022-09-21_WT_2_3	0	334	1620798
WT	2022-09-21_WT_2_3	0	338	1101072
WT	2022-09-21_WT_2_3	0	342	878841
WT	2022-09-21_WT_2_3	0	346	596434
WT	2022-09-21_WT_2_3	0	350	481089
WT	2022-09-21_WT_2_3	0	354	431947
WT	2022-09-21_WT_2_3	0	358	328940
WT	2022-09-21_WT_2_3	1	2	270647
WT	2022-09-21_WT_2_3	1	6	236152
WT	2022-09-21_WT_2_3	1	10	190710
WT	2022-09-21_WT_2_3	1	14	192699
WT	2022-09-21_WT_2_3	1	18	294314
WT	2022-09-21_WT_2_3	1	22	201013
WT	2022-09-21_WT_2_3	1	26	233309
WT	2022-09-21_WT_2_3	1	30	747432
WT	2022-09-21_WT_2_3	1	34	871960
WT	2022-09-21_WT_2_3	1	38	1591675
WT	2022-09-21_WT_2_3	1	42	2274372
WT	2022-09-21_WT_2_3	1	46	990493
WT	2022-09-21_WT_2_3	1	50	1262064
WT	2022-09-21_WT_2_3	1	54	303942
WT	2022-09-21_WT_2_3	1	58	151593
WT	2022-09-21_WT_2_3	1	62	141290
WT	2022-09-21_WT_2_3	1	66	123065
WT	2022-09-21_WT_2_3	1	70	135392
WT	2022-09-21_WT_2_3	1	74	114645
WT	2022-09-21_WT_2_3	1	78	92583.1
WT	2022-09-21_WT_2_3	1	82	94323.7
WT	2022-09-21_WT_2_3	1	86	113900
WT	2022-09-21_WT_2_3	1	90	185665
WT	2022-09-21_WT_2_3	1	94	206733
WT	2022-09-21_WT_2_3	1	98	143458
WT	2022-09-21_WT_2_3	1	102	162287
WT	2022-09-21_WT_2_3	1	106	293817
WT	2022-09-21_WT_2_3	1	110	496230
WT	2022-09-21_WT_2_3	1	114	789700
WT	2022-09-21_WT_2_3	1	118	1117103
WT	2022-09-21_WT_2_3	1	122	1533666
WT	2022-09-21_WT_2_3	1	126	2327650
WT	2022-09-21_WT_2_3	1	130	2468813
WT	2022-09-21_WT_2_3	1	134	2158525
WT	2022-09-21_WT_2_3	1	138	2911894
WT	2022-09-21_WT_2_3	1	142	2737797
WT	2022-09-21_WT_2_3	1	146	1442544
WT	2022-09-21_WT_2_3	1	150	946368
WT	2022-09-21_WT_2_3	1	154	748926
WT	2022-09-21_WT_2_3	1	158	458245
WT	2022-09-21_WT_2_3	1	162	357946
WT	2022-09-21_WT_2_3	1	166	250825
WT	2022-09-21_WT_2_3	1	170	198597
WT	2022-09-21_WT_2_3	1	174	220201
WT	2022-09-21_WT_2_3	1	178	183714
WT	2022-09-21_WT_2_3	1	182	143354
WT	2022-09-21_WT_2_3	1	186	138842
WT	2022-09-21_WT_2_3	1	190	119943
WT	2022-09-21_WT_2_3	1	194	94219.7
WT	2022-09-21_WT_2_3	1	198	64659.5
WT	2022-09-21_WT_2_3	1	202	44799.5
WT	2022-09-21_WT_2_3	1	206	43768.8
WT	2022-09-21_WT_2_3	1	210	41069
WT	2022-09-21_WT_2_3	1	214	41317.9
WT	2022-09-21_WT_2_3	1	218	37339.4
WT	2022-09-21_WT_2_3	1	222	42384
WT	2022-09-21_WT_2_3	1	226	46860.1
WT	2022-09-21_WT_2_3	1	230	48174.8
WT	2022-09-21_WT_2_3	1	234	45581.5
WT	2022-09-21_WT_2_3	1	238	51123.5
WT	2022-09-21_WT_2_3	1	242	51976.1
WT	2022-09-21_WT_2_3	1	246	52686.6
WT	2022-09-21_WT_2_3	1	250	58157.6
WT	2022-09-21_WT_2_3	1	254	70982.6
WT	2022-09-21_WT_2_3	1	258	127331
WT	2022-09-21_WT_2_3	1	262	151523
WT	2022-09-21_WT_2_3	1	266	160832
WT	2022-09-21_WT_2_3	1	270	158130
WT	2022-09-21_WT_2_3	1	274	184671
WT	2022-09-21_WT_2_3	1	278	260346
WT	2022-09-21_WT_2_3	1	282	467058
WT	2022-09-21_WT_2_3	1	286	735597
WT	2022-09-21_WT_2_3	1	290	938581
WT	2022-09-21_WT_2_3	1	294	1018767
WT	2022-09-21_WT_2_3	1	298	1443360
WT	2022-09-21_WT_2_3	1	302	2393004
WT	2022-09-21_WT_2_3	1	306	2630774
WT	2022-09-21_WT_2_3	1	310	3289660
WT	2022-09-21_WT_2_3	1	314	4210230
WT	2022-09-21_WT_2_3	1	318	3347675
WT	2022-09-21_WT_2_3	1	322	2185551
WT	2022-09-21_WT_2_3	1	326	2090543
WT	2022-09-21_WT_2_3	1	330	1821045
WT	2022-09-21_WT_2_3	1	334	1573323
WT	2022-09-21_WT_2_3	1	338	1121296
WT	2022-09-21_WT_2_3	1	342	735539
WT	2022-09-21_WT_2_3	1	346	524356
WT	2022-09-21_WT_2_3	1	350	428571
WT	2022-09-21_WT_2_3	1	354	402069
WT	2022-09-21_WT_2_3	1	358	288482
WT	2022-09-21_WT_2_3	2	2	228771
WT	2022-09-21_WT_2_3	2	6	196400
WT	2022-09-21_WT_2_3	2	10	179072
WT	2022-09-21_WT_2_3	2	14	234423
WT	2022-09-21_WT_2_3	2	18	261031
WT	2022-09-21_WT_2_3	2	22	157181
WT	2022-09-21_WT_2_3	2	26	320588
WT	2022-09-21_WT_2_3	2	30	860679
WT	2022-09-21_WT_2_3	2	34	594955
WT	2022-09-21_WT_2_3	2	38	1956371
WT	2022-09-21_WT_2_3	2	42	1403709
WT	2022-09-21_WT_2_3	2	46	1143519
WT	2022-09-21_WT_2_3	2	50	663453
WT	2022-09-21_WT_2_3	2	54	171244
WT	2022-09-21_WT_2_3	2	58	125352
WT	2022-09-21_WT_2_3	2	62	114985
WT	2022-09-21_WT_2_3	2	66	114296
WT	2022-09-21_WT_2_3	2	70	115565
WT	2022-09-21_WT_2_3	2	74	90189.9
WT	2022-09-21_WT_2_3	2	78	86202.7
WT	2022-09-21_WT_2_3	2	82	87072.4
WT	2022-09-21_WT_2_3	2	86	89573.8
WT	2022-09-21_WT_2_3	2	90	154678
WT	2022-09-21_WT_2_3	2	94	160658
WT	2022-09-21_WT_2_3	2	98	113028
WT	2022-09-21_WT_2_3	2	102	134560
WT	2022-09-21_WT_2_3	2	106	180848
WT	2022-09-21_WT_2_3	2	110	338675
WT	2022-09-21_WT_2_3	2	114	527386
WT	2022-09-21_WT_2_3	2	118	788159
WT	2022-09-21_WT_2_3	2	122	959462
WT	2022-09-21_WT_2_3	2	126	1455184
WT	2022-09-21_WT_2_3	2	130	1973520
WT	2022-09-21_WT_2_3	2	134	2081435
WT	2022-09-21_WT_2_3	2	138	2049035
WT	2022-09-21_WT_2_3	2	142	2610899
WT	2022-09-21_WT_2_3	2	146	2222250
WT	2022-09-21_WT_2_3	2	150	1328057
WT	2022-09-21_WT_2_3	2	154	990011
WT	2022-09-21_WT_2_3	2	158	692346
WT	2022-09-21_WT_2_3	2	162	401564
WT	2022-09-21_WT_2_3	2	166	315549
WT	2022-09-21_WT_2_3	2	170	176645
WT	2022-09-21_WT_2_3	2	174	155874
WT	2022-09-21_WT_2_3	2	178	179291
WT	2022-09-21_WT_2_3	2	182	155981
WT	2022-09-21_WT_2_3	2	186	144308
WT	2022-09-21_WT_2_3	2	190	136152
WT	2022-09-21_WT_2_3	2	194	121471
WT	2022-09-21_WT_2_3	2	198	100374
WT	2022-09-21_WT_2_3	2	202	66698.7
WT	2022-09-21_WT_2_3	2	206	46181.8
WT	2022-09-21_WT_2_3	2	210	43897.8
WT	2022-09-21_WT_2_3	2	214	42847.3
WT	2022-09-21_WT_2_3	2	218	44805.9
WT	2022-09-21_WT_2_3	2	222	46762.1
WT	2022-09-21_WT_2_3	2	226	55606.6
WT	2022-09-21_WT_2_3	2	230	55317.7
WT	2022-09-21_WT_2_3	2	234	50641
WT	2022-09-21_WT_2_3	2	238	55932.8
WT	2022-09-21_WT_2_3	2	242	54229
WT	2022-09-21_WT_2_3	2	246	52997.2
WT	2022-09-21_WT_2_3	2	250	76161
WT	2022-09-21_WT_2_3	2	254	104038
WT	2022-09-21_WT_2_3	2	258	158811
WT	2022-09-21_WT_2_3	2	262	191869
WT	2022-09-21_WT_2_3	2	266	187482
WT	2022-09-21_WT_2_3	2	270	190781
WT	2022-09-21_WT_2_3	2	274	293690
WT	2022-09-21_WT_2_3	2	278	464747
WT	2022-09-21_WT_2_3	2	282	656532
WT	2022-09-21_WT_2_3	2	286	796490
WT	2022-09-21_WT_2_3	2	290	864889
WT	2022-09-21_WT_2_3	2	294	971279
WT	2022-09-21_WT_2_3	2	298	2107851
WT	2022-09-21_WT_2_3	2	302	3032489
WT	2022-09-21_WT_2_3	2	306	3075410
WT	2022-09-21_WT_2_3	2	310	4103267
WT	2022-09-21_WT_2_3	2	314	3703753
WT	2022-09-21_WT_2_3	2	318	2260901
WT	2022-09-21_WT_2_3	2	322	2028557
WT	2022-09-21_WT_2_3	2	326	2096918
WT	2022-09-21_WT_2_3	2	330	1629681
WT	2022-09-21_WT_2_3	2	334	1088978
WT	2022-09-21_WT_2_3	2	338	710048
WT	2022-09-21_WT_2_3	2	342	613734
WT	2022-09-21_WT_2_3	2	346	440248
WT	2022-09-21_WT_2_3	2	350	390114
WT	2022-09-21_WT_2_3	2	354	298152
WT	2022-09-21_WT_2_3	2	358	255377
WT	2022-09-21_WT_2_3	3	2	210665
WT	2022-09-21_WT_2_3	3	6	193183
WT	2022-09-21_WT_2_3	3	10	197223
WT	2022-09-21_WT_2_3	3	14	301183
WT	2022-09-21_WT_2_3	3	18	405267
WT	2022-09-21_WT_2_3	3	22	375182
WT	2022-09-21_WT_2_3	3	26	510681
WT	2022-09-21_WT_2_3	3	30	945454
WT	2022-09-21_WT_2_3	3	34	652890
WT	2022-09-21_WT_2_3	3	38	1796991
WT	2022-09-21_WT_2_3	3	42	1561183
WT	2022-09-21_WT_2_3	3	46	1172439
WT	2022-09-21_WT_2_3	3	50	643523
WT	2022-09-21_WT_2_3	3	54	163306
WT	2022-09-21_WT_2_3	3	58	142830
WT	2022-09-21_WT_2_3	3	62	127139
WT	2022-09-21_WT_2_3	3	66	117734
WT	2022-09-21_WT_2_3	3	70	118606
WT	2022-09-21_WT_2_3	3	74	99755
WT	2022-09-21_WT_2_3	3	78	82068.5
WT	2022-09-21_WT_2_3	3	82	89184.9
WT	2022-09-21_WT_2_3	3	86	107413
WT	2022-09-21_WT_2_3	3	90	135461
WT	2022-09-21_WT_2_3	3	94	117359
WT	2022-09-21_WT_2_3	3	98	103295
WT	2022-09-21_WT_2_3	3	102	153109
WT	2022-09-21_WT_2_3	3	106	229600
WT	2022-09-21_WT_2_3	3	110	251826
WT	2022-09-21_WT_2_3	3	114	280292
WT	2022-09-21_WT_2_3	3	118	400315
WT	2022-09-21_WT_2_3	3	122	540228
WT	2022-09-21_WT_2_3	3	126	560164
WT	2022-09-21_WT_2_3	3	130	913038
WT	2022-09-21_WT_2_3	3	134	1930700
WT	2022-09-21_WT_2_3	3	138	2095301
WT	2022-09-21_WT_2_3	3	142	2017229
WT	2022-09-21_WT_2_3	3	146	2200258
WT	2022-09-21_WT_2_3	3	150	1705593
WT	2022-09-21_WT_2_3	3	154	1430463
WT	2022-09-21_WT_2_3	3	158	1132443
WT	2022-09-21_WT_2_3	3	162	600366
WT	2022-09-21_WT_2_3	3	166	434317
WT	2022-09-21_WT_2_3	3	170	327984
WT	2022-09-21_WT_2_3	3	174	206795
WT	2022-09-21_WT_2_3	3	178	193228
WT	2022-09-21_WT_2_3	3	182	150029
WT	2022-09-21_WT_2_3	3	186	141540
WT	2022-09-21_WT_2_3	3	190	168465
WT	2022-09-21_WT_2_3	3	194	168300
WT	2022-09-21_WT_2_3	3	198	131304
WT	2022-09-21_WT_2_3	3	202	83317
WT	2022-09-21_WT_2_3	3	206	66878.5
WT	2022-09-21_WT_2_3	3	210	83566.9
WT	2022-09-21_WT_2_3	3	214	98841.7
WT	2022-09-21_WT_2_3	3	218	91723.2
WT	2022-09-21_WT_2_3	3	222	72121.3
WT	2022-09-21_WT_2_3	3	226	66046.4
WT	2022-09-21_WT_2_3	3	230	64630.2
WT	2022-09-21_WT_2_3	3	234	73578.7
WT	2022-09-21_WT_2_3	3	238	85023.1
WT	2022-09-21_WT_2_3	3	242	77158.8
WT	2022-09-21_WT_2_3	3	246	86480.8
WT	2022-09-21_WT_2_3	3	250	95427.4
WT	2022-09-21_WT_2_3	3	254	155982
WT	2022-09-21_WT_2_3	3	258	214493
WT	2022-09-21_WT_2_3	3	262	290569
WT	2022-09-21_WT_2_3	3	266	360819
WT	2022-09-21_WT_2_3	3	270	386373
WT	2022-09-21_WT_2_3	3	274	427779
WT	2022-09-21_WT_2_3	3	278	410594
WT	2022-09-21_WT_2_3	3	282	537236
WT	2022-09-21_WT_2_3	3	286	814861
WT	2022-09-21_WT_2_3	3	290	952115
WT	2022-09-21_WT_2_3	3	294	1679711
WT	2022-09-21_WT_2_3	3	298	2989871
WT	2022-09-21_WT_2_3	3	302	3827995
WT	2022-09-21_WT_2_3	3	306	3609511
WT	2022-09-21_WT_2_3	3	310	3130362
WT	2022-09-21_WT_2_3	3	314	2317327
WT	2022-09-21_WT_2_3	3	318	1687365
WT	2022-09-21_WT_2_3	3	322	1801684
WT	2022-09-21_WT_2_3	3	326	1716874
WT	2022-09-21_WT_2_3	3	330	1257793
WT	2022-09-21_WT_2_3	3	334	821938
WT	2022-09-21_WT_2_3	3	338	719727
WT	2022-09-21_WT_2_3	3	342	568906
WT	2022-09-21_WT_2_3	3	346	436978
WT	2022-09-21_WT_2_3	3	350	326194
WT	2022-09-21_WT_2_3	3	354	274837
WT	2022-09-21_WT_2_3	3	358	223817
WT	2022-09-21_WT_2_3	4	2	240553
WT	2022-09-21_WT_2_3	4	6	190187
WT	2022-09-21_WT_2_3	4	10	192235
WT	2022-09-21_WT_2_3	4	14	249822
WT	2022-09-21_WT_2_3	4	18	312426
WT	2022-09-21_WT_2_3	4	22	648125
WT	2022-09-21_WT_2_3	4	26	1264983
WT	2022-09-21_WT_2_3	4	30	1549673
WT	2022-09-21_WT_2_3	4	34	1730462
WT	2022-09-21_WT_2_3	4	38	1345163
WT	2022-09-21_WT_2_3	4	42	1098156
WT	2022-09-21_WT_2_3	4	46	1490882
WT	2022-09-21_WT_2_3	4	50	1180625
WT	2022-09-21_WT_2_3	4	54	570108
WT	2022-09-21_WT_2_3	4	58	335058
WT	2022-09-21_WT_2_3	4	62	277067
WT	2022-09-21_WT_2_3	4	66	228350
WT	2022-09-21_WT_2_3	4	70	152343
WT	2022-09-21_WT_2_3	4	74	130028
WT	2022-09-21_WT_2_3	4	78	108034
WT	2022-09-21_WT_2_3	4	82	104864
WT	2022-09-21_WT_2_3	4	86	109360
WT	2022-09-21_WT_2_3	4	90	156394
WT	2022-09-21_WT_2_3	4	94	125974
WT	2022-09-21_WT_2_3	4	98	124408
WT	2022-09-21_WT_2_3	4	102	145358
WT	2022-09-21_WT_2_3	4	106	222291
WT	2022-09-21_WT_2_3	4	110	475605
WT	2022-09-21_WT_2_3	4	114	778520
WT	2022-09-21_WT_2_3	4	118	1236972
WT	2022-09-21_WT_2_3	4	122	1589166
WT	2022-09-21_WT_2_3	4	126	2135550
WT	2022-09-21_WT_2_3	4	130	2232626
WT	2022-09-21_WT_2_3	4	134	2221354
WT	2022-09-21_WT_2_3	4	138	2509574
WT	2022-09-21_WT_2_3	4	142	2362288
WT	2022-09-21_WT_2_3	4	146	1452478
WT	2022-09-21_WT_2_3	4	150	923789
WT	2022-09-21_WT_2_3	4	154	695079
WT	2022-09-21_WT_2_3	4	158	443536
WT	2022-09-21_WT_2_3	4	162	301312
WT	2022-09-21_WT_2_3	4	166	264028
WT	2022-09-21_WT_2_3	4	170	210251
WT	2022-09-21_WT_2_3	4	174	200939
WT	2022-09-21_WT_2_3	4	178	160649
WT	2022-09-21_WT_2_3	4	182	126817
WT	2022-09-21_WT_2_3	4	186	110202
WT	2022-09-21_WT_2_3	4	190	93950.4
WT	2022-09-21_WT_2_3	4	194	63527.7
WT	2022-09-21_WT_2_3	4	198	52131.5
WT	2022-09-21_WT_2_3	4	202	62966.4
WT	2022-09-21_WT_2_3	4	206	70592
WT	2022-09-21_WT_2_3	4	210	66258.5
WT	2022-09-21_WT_2_3	4	214	66217.5
WT	2022-09-21_WT_2_3	4	218	62886.5
WT	2022-09-21_WT_2_3	4	222	56907.1
WT	2022-09-21_WT_2_3	4	226	40854.4
WT	2022-09-21_WT_2_3	4	230	44305.3
WT	2022-09-21_WT_2_3	4	234	49282.5
WT	2022-09-21_WT_2_3	4	238	50286
WT	2022-09-21_WT_2_3	4	242	55663.8
WT	2022-09-21_WT_2_3	4	246	55182.2
WT	2022-09-21_WT_2_3	4	250	70472.4
WT	2022-09-21_WT_2_3	4	254	107112
WT	2022-09-21_WT_2_3	4	258	110362
WT	2022-09-21_WT_2_3	4	262	107915
WT	2022-09-21_WT_2_3	4	266	124971
WT	2022-09-21_WT_2_3	4	270	222130
WT	2022-09-21_WT_2_3	4	274	346216
WT	2022-09-21_WT_2_3	4	278	374710
WT	2022-09-21_WT_2_3	4	282	426763
WT	2022-09-21_WT_2_3	4	286	622240
WT	2022-09-21_WT_2_3	4	290	721728
WT	2022-09-21_WT_2_3	4	294	1141738
WT	2022-09-21_WT_2_3	4	298	1844157
WT	2022-09-21_WT_2_3	4	302	1895562
WT	2022-09-21_WT_2_3	4	306	1990071
WT	2022-09-21_WT_2_3	4	310	3041263
WT	2022-09-21_WT_2_3	4	314	3431456
WT	2022-09-21_WT_2_3	4	318	2458043
WT	2022-09-21_WT_2_3	4	322	1858685
WT	2022-09-21_WT_2_3	4	326	1535230
WT	2022-09-21_WT_2_3	4	330	1051250
WT	2022-09-21_WT_2_3	4	334	1002967
WT	2022-09-21_WT_2_3	4	338	837986
WT	2022-09-21_WT_2_3	4	342	464367
WT	2022-09-21_WT_2_3	4	346	330006
WT	2022-09-21_WT_2_3	4	350	274299
WT	2022-09-21_WT_2_3	4	354	235133
WT	2022-09-21_WT_2_3	4	358	222332
WT	2022-09-21_WT_2_3	5	2	210351
WT	2022-09-21_WT_2_3	5	6	179329
WT	2022-09-21_WT_2_3	5	10	194558
WT	2022-09-21_WT_2_3	5	14	244405
WT	2022-09-21_WT_2_3	5	18	352382
WT	2022-09-21_WT_2_3	5	22	693238
WT	2022-09-21_WT_2_3	5	26	1506862
WT	2022-09-21_WT_2_3	5	30	2425646
WT	2022-09-21_WT_2_3	5	34	2856675
WT	2022-09-21_WT_2_3	5	38	1461317
WT	2022-09-21_WT_2_3	5	42	1488214
WT	2022-09-21_WT_2_3	5	46	1949138
WT	2022-09-21_WT_2_3	5	50	1963133
WT	2022-09-21_WT_2_3	5	54	1201435
WT	2022-09-21_WT_2_3	5	58	464662
WT	2022-09-21_WT_2_3	5	62	284346
WT	2022-09-21_WT_2_3	5	66	242325
WT	2022-09-21_WT_2_3	5	70	208729
WT	2022-09-21_WT_2_3	5	74	138048
WT	2022-09-21_WT_2_3	5	78	125463
WT	2022-09-21_WT_2_3	5	82	105898
WT	2022-09-21_WT_2_3	5	86	126203
WT	2022-09-21_WT_2_3	5	90	129165
WT	2022-09-21_WT_2_3	5	94	114676
WT	2022-09-21_WT_2_3	5	98	105228
WT	2022-09-21_WT_2_3	5	102	116438
WT	2022-09-21_WT_2_3	5	106	163536
WT	2022-09-21_WT_2_3	5	110	309480
WT	2022-09-21_WT_2_3	5	114	490008
WT	2022-09-21_WT_2_3	5	118	703567
WT	2022-09-21_WT_2_3	5	122	1030568
WT	2022-09-21_WT_2_3	5	126	1409249
WT	2022-09-21_WT_2_3	5	130	1783946
WT	2022-09-21_WT_2_3	5	134	1714216
WT	2022-09-21_WT_2_3	5	138	2129983
WT	2022-09-21_WT_2_3	5	142	3066180
WT	2022-09-21_WT_2_3	5	146	2293731
WT	2022-09-21_WT_2_3	5	150	1125221
WT	2022-09-21_WT_2_3	5	154	650934
WT	2022-09-21_WT_2_3	5	158	554907
WT	2022-09-21_WT_2_3	5	162	396201
WT	2022-09-21_WT_2_3	5	166	303241
WT	2022-09-21_WT_2_3	5	170	276061
WT	2022-09-21_WT_2_3	5	174	269293
WT	2022-09-21_WT_2_3	5	178	264111
WT	2022-09-21_WT_2_3	5	182	198400
WT	2022-09-21_WT_2_3	5	186	155075
WT	2022-09-21_WT_2_3	5	190	169670
WT	2022-09-21_WT_2_3	5	194	187789
WT	2022-09-21_WT_2_3	5	198	162514
WT	2022-09-21_WT_2_3	5	202	149435
WT	2022-09-21_WT_2_3	5	206	163324
WT	2022-09-21_WT_2_3	5	210	189622
WT	2022-09-21_WT_2_3	5	214	203723
WT	2022-09-21_WT_2_3	5	218	207601
WT	2022-09-21_WT_2_3	5	222	279692
WT	2022-09-21_WT_2_3	5	226	346284
WT	2022-09-21_WT_2_3	5	230	349175
WT	2022-09-21_WT_2_3	5	234	340890
WT	2022-09-21_WT_2_3	5	238	227025
WT	2022-09-21_WT_2_3	5	242	132443
WT	2022-09-21_WT_2_3	5	246	129200
WT	2022-09-21_WT_2_3	5	250	159094
WT	2022-09-21_WT_2_3	5	254	217965
WT	2022-09-21_WT_2_3	5	258	208976
WT	2022-09-21_WT_2_3	5	262	235098
WT	2022-09-21_WT_2_3	5	266	300350
WT	2022-09-21_WT_2_3	5	270	455919
WT	2022-09-21_WT_2_3	5	274	711886
WT	2022-09-21_WT_2_3	5	278	802872
WT	2022-09-21_WT_2_3	5	282	903695
WT	2022-09-21_WT_2_3	5	286	884376
WT	2022-09-21_WT_2_3	5	290	825399
WT	2022-09-21_WT_2_3	5	294	1450811
WT	2022-09-21_WT_2_3	5	298	2005049
WT	2022-09-21_WT_2_3	5	302	2049855
WT	2022-09-21_WT_2_3	5	306	2499287
WT	2022-09-21_WT_2_3	5	310	2772740
WT	2022-09-21_WT_2_3	5	314	2549944
WT	2022-09-21_WT_2_3	5	318	2106576
WT	2022-09-21_WT_2_3	5	322	1564711
WT	2022-09-21_WT_2_3	5	326	1219449
WT	2022-09-21_WT_2_3	5	330	862096
WT	2022-09-21_WT_2_3	5	334	682379
WT	2022-09-21_WT_2_3	5	338	590866
WT	2022-09-21_WT_2_3	5	342	381959
WT	2022-09-21_WT_2_3	5	346	257166
WT	2022-09-21_WT_2_3	5	350	228188
WT	2022-09-21_WT_2_3	5	354	188565
WT	2022-09-21_WT_2_3	5	358	191914
cuc1	2022-09-21_cuc1_extra_3	-3	2	100982
cuc1	2022-09-21_cuc1_extra_3	-3	6	118508
cuc1	2022-09-21_cuc1_extra_3	-3	10	131909
cuc1	2022-09-21_cuc1_extra_3	-3	14	151786
cuc1	2022-09-21_cuc1_extra_3	-3	18	131043
cuc1	2022-09-21_cuc1_extra_3	-3	22	118466
cuc1	2022-09-21_cuc1_extra_3	-3	26	112899
cuc1	2022-09-21_cuc1_extra_3	-3	30	114798
cuc1	2022-09-21_cuc1_extra_3	-3	34	136279
cuc1	2022-09-21_cuc1_extra_3	-3	38	142917
cuc1	2022-09-21_cuc1_extra_3	-3	42	78881.6
cuc1	2022-09-21_cuc1_extra_3	-3	46	72778.9
cuc1	2022-09-21_cuc1_extra_3	-3	50	67377.3
cuc1	2022-09-21_cuc1_extra_3	-3	54	69727.6
cuc1	2022-09-21_cuc1_extra_3	-3	58	64985.5
cuc1	2022-09-21_cuc1_extra_3	-3	62	75294.7
cuc1	2022-09-21_cuc1_extra_3	-3	66	76902.4
cuc1	2022-09-21_cuc1_extra_3	-3	70	55995.5
cuc1	2022-09-21_cuc1_extra_3	-3	74	46883.5
cuc1	2022-09-21_cuc1_extra_3	-3	78	47460.8
cuc1	2022-09-21_cuc1_extra_3	-3	82	56986.8
cuc1	2022-09-21_cuc1_extra_3	-3	86	69728.1
cuc1	2022-09-21_cuc1_extra_3	-3	90	60038.5
cuc1	2022-09-21_cuc1_extra_3	-3	94	74016.6
cuc1	2022-09-21_cuc1_extra_3	-3	98	84407.4
cuc1	2022-09-21_cuc1_extra_3	-3	102	124487
cuc1	2022-09-21_cuc1_extra_3	-3	106	218752
cuc1	2022-09-21_cuc1_extra_3	-3	110	356437
cuc1	2022-09-21_cuc1_extra_3	-3	114	467894
cuc1	2022-09-21_cuc1_extra_3	-3	118	582075
cuc1	2022-09-21_cuc1_extra_3	-3	122	557623
cuc1	2022-09-21_cuc1_extra_3	-3	126	868746
cuc1	2022-09-21_cuc1_extra_3	-3	130	1000410
cuc1	2022-09-21_cuc1_extra_3	-3	134	822395
cuc1	2022-09-21_cuc1_extra_3	-3	138	758602
cuc1	2022-09-21_cuc1_extra_3	-3	142	1617205
cuc1	2022-09-21_cuc1_extra_3	-3	146	2407778
cuc1	2022-09-21_cuc1_extra_3	-3	150	1993809
cuc1	2022-09-21_cuc1_extra_3	-3	154	1014719
cuc1	2022-09-21_cuc1_extra_3	-3	158	1032900
cuc1	2022-09-21_cuc1_extra_3	-3	162	1133104
cuc1	2022-09-21_cuc1_extra_3	-3	166	907378
cuc1	2022-09-21_cuc1_extra_3	-3	170	654278
cuc1	2022-09-21_cuc1_extra_3	-3	174	593416
cuc1	2022-09-21_cuc1_extra_3	-3	178	541085
cuc1	2022-09-21_cuc1_extra_3	-3	182	431194
cuc1	2022-09-21_cuc1_extra_3	-3	186	370619
cuc1	2022-09-21_cuc1_extra_3	-3	190	312560
cuc1	2022-09-21_cuc1_extra_3	-3	194	378166
cuc1	2022-09-21_cuc1_extra_3	-3	198	823922
cuc1	2022-09-21_cuc1_extra_3	-3	202	1070430
cuc1	2022-09-21_cuc1_extra_3	-3	206	484638
cuc1	2022-09-21_cuc1_extra_3	-3	210	94961.9
cuc1	2022-09-21_cuc1_extra_3	-3	214	61809.3
cuc1	2022-09-21_cuc1_extra_3	-3	218	65851.4
cuc1	2022-09-21_cuc1_extra_3	-3	222	69439.4
cuc1	2022-09-21_cuc1_extra_3	-3	226	53810.6
cuc1	2022-09-21_cuc1_extra_3	-3	230	61274.8
cuc1	2022-09-21_cuc1_extra_3	-3	234	123375
cuc1	2022-09-21_cuc1_extra_3	-3	238	139414
cuc1	2022-09-21_cuc1_extra_3	-3	242	132816
cuc1	2022-09-21_cuc1_extra_3	-3	246	134548
cuc1	2022-09-21_cuc1_extra_3	-3	250	208852
cuc1	2022-09-21_cuc1_extra_3	-3	254	269801
cuc1	2022-09-21_cuc1_extra_3	-3	258	334169
cuc1	2022-09-21_cuc1_extra_3	-3	262	326662
cuc1	2022-09-21_cuc1_extra_3	-3	266	275037
cuc1	2022-09-21_cuc1_extra_3	-3	270	227863
cuc1	2022-09-21_cuc1_extra_3	-3	274	311528
cuc1	2022-09-21_cuc1_extra_3	-3	278	397459
cuc1	2022-09-21_cuc1_extra_3	-3	282	433090
cuc1	2022-09-21_cuc1_extra_3	-3	286	362780
cuc1	2022-09-21_cuc1_extra_3	-3	290	326907
cuc1	2022-09-21_cuc1_extra_3	-3	294	421380
cuc1	2022-09-21_cuc1_extra_3	-3	298	493084
cuc1	2022-09-21_cuc1_extra_3	-3	302	752542
cuc1	2022-09-21_cuc1_extra_3	-3	306	663306
cuc1	2022-09-21_cuc1_extra_3	-3	310	281013
cuc1	2022-09-21_cuc1_extra_3	-3	314	186752
cuc1	2022-09-21_cuc1_extra_3	-3	318	172690
cuc1	2022-09-21_cuc1_extra_3	-3	322	151742
cuc1	2022-09-21_cuc1_extra_3	-3	326	161970
cuc1	2022-09-21_cuc1_extra_3	-3	330	128898
cuc1	2022-09-21_cuc1_extra_3	-3	334	124446
cuc1	2022-09-21_cuc1_extra_3	-3	338	121600
cuc1	2022-09-21_cuc1_extra_3	-3	342	122837
cuc1	2022-09-21_cuc1_extra_3	-3	346	113311
cuc1	2022-09-21_cuc1_extra_3	-3	350	87211
cuc1	2022-09-21_cuc1_extra_3	-3	354	88737
cuc1	2022-09-21_cuc1_extra_3	-3	358	98178.4
cuc1	2022-09-21_cuc1_extra_3	6	2	71103.9
cuc1	2022-09-21_cuc1_extra_3	6	6	64829.1
cuc1	2022-09-21_cuc1_extra_3	6	10	78753.8
cuc1	2022-09-21_cuc1_extra_3	6	14	95815.9
cuc1	2022-09-21_cuc1_extra_3	6	18	102972
cuc1	2022-09-21_cuc1_extra_3	6	22	112455
cuc1	2022-09-21_cuc1_extra_3	6	26	141961
cuc1	2022-09-21_cuc1_extra_3	6	30	235380
cuc1	2022-09-21_cuc1_extra_3	6	34	845211
cuc1	2022-09-21_cuc1_extra_3	6	38	1497203
cuc1	2022-09-21_cuc1_extra_3	6	42	1531469
cuc1	2022-09-21_cuc1_extra_3	6	46	762931
cuc1	2022-09-21_cuc1_extra_3	6	50	486482
cuc1	2022-09-21_cuc1_extra_3	6	54	675893
cuc1	2022-09-21_cuc1_extra_3	6	58	549337
cuc1	2022-09-21_cuc1_extra_3	6	62	233406
cuc1	2022-09-21_cuc1_extra_3	6	66	95533.9
cuc1	2022-09-21_cuc1_extra_3	6	70	83195.6
cuc1	2022-09-21_cuc1_extra_3	6	74	87179.1
cuc1	2022-09-21_cuc1_extra_3	6	78	101421
cuc1	2022-09-21_cuc1_extra_3	6	82	91092.1
cuc1	2022-09-21_cuc1_extra_3	6	86	85592.7
cuc1	2022-09-21_cuc1_extra_3	6	90	81397.7
cuc1	2022-09-21_cuc1_extra_3	6	94	100751
cuc1	2022-09-21_cuc1_extra_3	6	98	117461
cuc1	2022-09-21_cuc1_extra_3	6	102	152643
cuc1	2022-09-21_cuc1_extra_3	6	106	174076
cuc1	2022-09-21_cuc1_extra_3	6	110	225650
cuc1	2022-09-21_cuc1_extra_3	6	114	242430
cuc1	2022-09-21_cuc1_extra_3	6	118	404873
cuc1	2022-09-21_cuc1_extra_3	6	122	391372
cuc1	2022-09-21_cuc1_extra_3	6	126	427893
cuc1	2022-09-21_cuc1_extra_3	6	130	564109
cuc1	2022-09-21_cuc1_extra_3	6	134	636622
cuc1	2022-09-21_cuc1_extra_3	6	138	771004
cuc1	2022-09-21_cuc1_extra_3	6	142	696974
cuc1	2022-09-21_cuc1_extra_3	6	146	548950
cuc1	2022-09-21_cuc1_extra_3	6	150	572392
cuc1	2022-09-21_cuc1_extra_3	6	154	360702
cuc1	2022-09-21_cuc1_extra_3	6	158	189023
cuc1	2022-09-21_cuc1_extra_3	6	162	144605
cuc1	2022-09-21_cuc1_extra_3	6	166	147390
cuc1	2022-09-21_cuc1_extra_3	6	170	129517
cuc1	2022-09-21_cuc1_extra_3	6	174	95251.9
cuc1	2022-09-21_cuc1_extra_3	6	178	101668
cuc1	2022-09-21_cuc1_extra_3	6	182	104453
cuc1	2022-09-21_cuc1_extra_3	6	186	112561
cuc1	2022-09-21_cuc1_extra_3	6	190	113019
cuc1	2022-09-21_cuc1_extra_3	6	194	116650
cuc1	2022-09-21_cuc1_extra_3	6	198	114041
cuc1	2022-09-21_cuc1_extra_3	6	202	121162
cuc1	2022-09-21_cuc1_extra_3	6	206	200022
cuc1	2022-09-21_cuc1_extra_3	6	210	392112
cuc1	2022-09-21_cuc1_extra_3	6	214	515848
cuc1	2022-09-21_cuc1_extra_3	6	218	1111684
cuc1	2022-09-21_cuc1_extra_3	6	222	2016117
cuc1	2022-09-21_cuc1_extra_3	6	226	2259888
cuc1	2022-09-21_cuc1_extra_3	6	230	1683829
cuc1	2022-09-21_cuc1_extra_3	6	234	991155
cuc1	2022-09-21_cuc1_extra_3	6	238	884235
cuc1	2022-09-21_cuc1_extra_3	6	242	682239
cuc1	2022-09-21_cuc1_extra_3	6	246	231326
cuc1	2022-09-21_cuc1_extra_3	6	250	104241
cuc1	2022-09-21_cuc1_extra_3	6	254	75299
cuc1	2022-09-21_cuc1_extra_3	6	258	64194.5
cuc1	2022-09-21_cuc1_extra_3	6	262	69517.7
cuc1	2022-09-21_cuc1_extra_3	6	266	62925.5
cuc1	2022-09-21_cuc1_extra_3	6	270	68742.1
cuc1	2022-09-21_cuc1_extra_3	6	274	74170.9
cuc1	2022-09-21_cuc1_extra_3	6	278	92361.2
cuc1	2022-09-21_cuc1_extra_3	6	282	117249
cuc1	2022-09-21_cuc1_extra_3	6	286	141045
cuc1	2022-09-21_cuc1_extra_3	6	290	160962
cuc1	2022-09-21_cuc1_extra_3	6	294	176332
cuc1	2022-09-21_cuc1_extra_3	6	298	257730
cuc1	2022-09-21_cuc1_extra_3	6	302	453945
cuc1	2022-09-21_cuc1_extra_3	6	306	438398
cuc1	2022-09-21_cuc1_extra_3	6	310	375367
cuc1	2022-09-21_cuc1_extra_3	6	314	406954
cuc1	2022-09-21_cuc1_extra_3	6	318	424650
cuc1	2022-09-21_cuc1_extra_3	6	322	215568
cuc1	2022-09-21_cuc1_extra_3	6	326	126944
cuc1	2022-09-21_cuc1_extra_3	6	330	120211
cuc1	2022-09-21_cuc1_extra_3	6	334	102443
cuc1	2022-09-21_cuc1_extra_3	6	338	83230.9
cuc1	2022-09-21_cuc1_extra_3	6	342	87778.3
cuc1	2022-09-21_cuc1_extra_3	6	346	99094.5
cuc1	2022-09-21_cuc1_extra_3	6	350	84711.4
cuc1	2022-09-21_cuc1_extra_3	6	354	68213.4
cuc1	2022-09-21_cuc1_extra_3	6	358	76392
cuc1	2022-09-21_cuc1_extra_3	7	2	205878
cuc1	2022-09-21_cuc1_extra_3	7	6	122765
cuc1	2022-09-21_cuc1_extra_3	7	10	114203
cuc1	2022-09-21_cuc1_extra_3	7	14	125616
cuc1	2022-09-21_cuc1_extra_3	7	18	147552
cuc1	2022-09-21_cuc1_extra_3	7	22	188857
cuc1	2022-09-21_cuc1_extra_3	7	26	193137
cuc1	2022-09-21_cuc1_extra_3	7	30	264048
cuc1	2022-09-21_cuc1_extra_3	7	34	1069338
cuc1	2022-09-21_cuc1_extra_3	7	38	1886406
cuc1	2022-09-21_cuc1_extra_3	7	42	1214101
cuc1	2022-09-21_cuc1_extra_3	7	46	590913
cuc1	2022-09-21_cuc1_extra_3	7	50	573749
cuc1	2022-09-21_cuc1_extra_3	7	54	729070
cuc1	2022-09-21_cuc1_extra_3	7	58	618098
cuc1	2022-09-21_cuc1_extra_3	7	62	285390
cuc1	2022-09-21_cuc1_extra_3	7	66	110743
cuc1	2022-09-21_cuc1_extra_3	7	70	100792
cuc1	2022-09-21_cuc1_extra_3	7	74	99865.3
cuc1	2022-09-21_cuc1_extra_3	7	78	84849.6
cuc1	2022-09-21_cuc1_extra_3	7	82	81637.6
cuc1	2022-09-21_cuc1_extra_3	7	86	74148.6
cuc1	2022-09-21_cuc1_extra_3	7	90	76860
cuc1	2022-09-21_cuc1_extra_3	7	94	114098
cuc1	2022-09-21_cuc1_extra_3	7	98	143023
cuc1	2022-09-21_cuc1_extra_3	7	102	146409
cuc1	2022-09-21_cuc1_extra_3	7	106	182398
cuc1	2022-09-21_cuc1_extra_3	7	110	184859
cuc1	2022-09-21_cuc1_extra_3	7	114	211540
cuc1	2022-09-21_cuc1_extra_3	7	118	352112
cuc1	2022-09-21_cuc1_extra_3	7	122	323076
cuc1	2022-09-21_cuc1_extra_3	7	126	383424
cuc1	2022-09-21_cuc1_extra_3	7	130	483660
cuc1	2022-09-21_cuc1_extra_3	7	134	531319
cuc1	2022-09-21_cuc1_extra_3	7	138	630771
cuc1	2022-09-21_cuc1_extra_3	7	142	641190
cuc1	2022-09-21_cuc1_extra_3	7	146	461903
cuc1	2022-09-21_cuc1_extra_3	7	150	465833
cuc1	2022-09-21_cuc1_extra_3	7	154	295866
cuc1	2022-09-21_cuc1_extra_3	7	158	171768
cuc1	2022-09-21_cuc1_extra_3	7	162	123760
cuc1	2022-09-21_cuc1_extra_3	7	166	105783
cuc1	2022-09-21_cuc1_extra_3	7	170	104323
cuc1	2022-09-21_cuc1_extra_3	7	174	86703.6
cuc1	2022-09-21_cuc1_extra_3	7	178	89127.9
cuc1	2022-09-21_cuc1_extra_3	7	182	99081.8
cuc1	2022-09-21_cuc1_extra_3	7	186	101006
cuc1	2022-09-21_cuc1_extra_3	7	190	100402
cuc1	2022-09-21_cuc1_extra_3	7	194	109176
cuc1	2022-09-21_cuc1_extra_3	7	198	117558
cuc1	2022-09-21_cuc1_extra_3	7	202	121693
cuc1	2022-09-21_cuc1_extra_3	7	206	199062
cuc1	2022-09-21_cuc1_extra_3	7	210	453613
cuc1	2022-09-21_cuc1_extra_3	7	214	992295
cuc1	2022-09-21_cuc1_extra_3	7	218	1655759
cuc1	2022-09-21_cuc1_extra_3	7	222	2166119
cuc1	2022-09-21_cuc1_extra_3	7	226	2559976
cuc1	2022-09-21_cuc1_extra_3	7	230	1804515
cuc1	2022-09-21_cuc1_extra_3	7	234	795314
cuc1	2022-09-21_cuc1_extra_3	7	238	839910
cuc1	2022-09-21_cuc1_extra_3	7	242	600481
cuc1	2022-09-21_cuc1_extra_3	7	246	180052
cuc1	2022-09-21_cuc1_extra_3	7	250	90198.8
cuc1	2022-09-21_cuc1_extra_3	7	254	73257.2
cuc1	2022-09-21_cuc1_extra_3	7	258	63627.6
cuc1	2022-09-21_cuc1_extra_3	7	262	55815.6
cuc1	2022-09-21_cuc1_extra_3	7	266	58242.7
cuc1	2022-09-21_cuc1_extra_3	7	270	69547.1
cuc1	2022-09-21_cuc1_extra_3	7	274	78464.8
cuc1	2022-09-21_cuc1_extra_3	7	278	101898
cuc1	2022-09-21_cuc1_extra_3	7	282	133964
cuc1	2022-09-21_cuc1_extra_3	7	286	141025
cuc1	2022-09-21_cuc1_extra_3	7	290	150834
cuc1	2022-09-21_cuc1_extra_3	7	294	194779
cuc1	2022-09-21_cuc1_extra_3	7	298	346592
cuc1	2022-09-21_cuc1_extra_3	7	302	371062
cuc1	2022-09-21_cuc1_extra_3	7	306	334246
cuc1	2022-09-21_cuc1_extra_3	7	310	350549
cuc1	2022-09-21_cuc1_extra_3	7	314	331106
cuc1	2022-09-21_cuc1_extra_3	7	318	347594
cuc1	2022-09-21_cuc1_extra_3	7	322	127114
cuc1	2022-09-21_cuc1_extra_3	7	326	89306.4
cuc1	2022-09-21_cuc1_extra_3	7	330	87201.6
cuc1	2022-09-21_cuc1_extra_3	7	334	80605.1
cuc1	2022-09-21_cuc1_extra_3	7	338	74827.8
cuc1	2022-09-21_cuc1_extra_3	7	342	89842
cuc1	2022-09-21_cuc1_extra_3	7	346	107784
cuc1	2022-09-21_cuc1_extra_3	7	350	85491.5
cuc1	2022-09-21_cuc1_extra_3	7	354	83885.7
cuc1	2022-09-21_cuc1_extra_3	7	358	143313
cuc1	2022-09-21_cuc1_extra_3	8	2	250644
cuc1	2022-09-21_cuc1_extra_3	8	6	139000
cuc1	2022-09-21_cuc1_extra_3	8	10	108895
cuc1	2022-09-21_cuc1_extra_3	8	14	131597
cuc1	2022-09-21_cuc1_extra_3	8	18	165510
cuc1	2022-09-21_cuc1_extra_3	8	22	160292
cuc1	2022-09-21_cuc1_extra_3	8	26	151198
cuc1	2022-09-21_cuc1_extra_3	8	30	189164
cuc1	2022-09-21_cuc1_extra_3	8	34	646950
cuc1	2022-09-21_cuc1_extra_3	8	38	1943428
cuc1	2022-09-21_cuc1_extra_3	8	42	1463784
cuc1	2022-09-21_cuc1_extra_3	8	46	1003846
cuc1	2022-09-21_cuc1_extra_3	8	50	1027818
cuc1	2022-09-21_cuc1_extra_3	8	54	546130
cuc1	2022-09-21_cuc1_extra_3	8	58	577256
cuc1	2022-09-21_cuc1_extra_3	8	62	331866
cuc1	2022-09-21_cuc1_extra_3	8	66	141679
cuc1	2022-09-21_cuc1_extra_3	8	70	102831
cuc1	2022-09-21_cuc1_extra_3	8	74	124864
cuc1	2022-09-21_cuc1_extra_3	8	78	93101.5
cuc1	2022-09-21_cuc1_extra_3	8	82	72690.4
cuc1	2022-09-21_cuc1_extra_3	8	86	62079.5
cuc1	2022-09-21_cuc1_extra_3	8	90	55769.3
cuc1	2022-09-21_cuc1_extra_3	8	94	104171
cuc1	2022-09-21_cuc1_extra_3	8	98	143689
cuc1	2022-09-21_cuc1_extra_3	8	102	109318
cuc1	2022-09-21_cuc1_extra_3	8	106	138683
cuc1	2022-09-21_cuc1_extra_3	8	110	140093
cuc1	2022-09-21_cuc1_extra_3	8	114	164382
cuc1	2022-09-21_cuc1_extra_3	8	118	283041
cuc1	2022-09-21_cuc1_extra_3	8	122	236790
cuc1	2022-09-21_cuc1_extra_3	8	126	245638
cuc1	2022-09-21_cuc1_extra_3	8	130	310397
cuc1	2022-09-21_cuc1_extra_3	8	134	429057
cuc1	2022-09-21_cuc1_extra_3	8	138	440055
cuc1	2022-09-21_cuc1_extra_3	8	142	505484
cuc1	2022-09-21_cuc1_extra_3	8	146	326120
cuc1	2022-09-21_cuc1_extra_3	8	150	267072
cuc1	2022-09-21_cuc1_extra_3	8	154	291854
cuc1	2022-09-21_cuc1_extra_3	8	158	127050
cuc1	2022-09-21_cuc1_extra_3	8	162	71703.3
cuc1	2022-09-21_cuc1_extra_3	8	166	60845.6
cuc1	2022-09-21_cuc1_extra_3	8	170	49000.8
cuc1	2022-09-21_cuc1_extra_3	8	174	47978.5
cuc1	2022-09-21_cuc1_extra_3	8	178	52596.5
cuc1	2022-09-21_cuc1_extra_3	8	182	58589.5
cuc1	2022-09-21_cuc1_extra_3	8	186	57249.9
cuc1	2022-09-21_cuc1_extra_3	8	190	67085.2
cuc1	2022-09-21_cuc1_extra_3	8	194	65886.7
cuc1	2022-09-21_cuc1_extra_3	8	198	65146.4
cuc1	2022-09-21_cuc1_extra_3	8	202	115698
cuc1	2022-09-21_cuc1_extra_3	8	206	231890
cuc1	2022-09-21_cuc1_extra_3	8	210	518739
cuc1	2022-09-21_cuc1_extra_3	8	214	1733393
cuc1	2022-09-21_cuc1_extra_3	8	218	1824627
cuc1	2022-09-21_cuc1_extra_3	8	222	1765933
cuc1	2022-09-21_cuc1_extra_3	8	226	2675267
cuc1	2022-09-21_cuc1_extra_3	8	230	1392928
cuc1	2022-09-21_cuc1_extra_3	8	234	710160
cuc1	2022-09-21_cuc1_extra_3	8	238	753449
cuc1	2022-09-21_cuc1_extra_3	8	242	339269
cuc1	2022-09-21_cuc1_extra_3	8	246	94793.6
cuc1	2022-09-21_cuc1_extra_3	8	250	54817.4
cuc1	2022-09-21_cuc1_extra_3	8	254	36027.9
cuc1	2022-09-21_cuc1_extra_3	8	258	35816.4
cuc1	2022-09-21_cuc1_extra_3	8	262	31550.9
cuc1	2022-09-21_cuc1_extra_3	8	266	33383.9
cuc1	2022-09-21_cuc1_extra_3	8	270	41104.2
cuc1	2022-09-21_cuc1_extra_3	8	274	36380.4
cuc1	2022-09-21_cuc1_extra_3	8	278	35886.9
cuc1	2022-09-21_cuc1_extra_3	8	282	54817.4
cuc1	2022-09-21_cuc1_extra_3	8	286	73078.2
cuc1	2022-09-21_cuc1_extra_3	8	290	82772.5
cuc1	2022-09-21_cuc1_extra_3	8	294	146156
cuc1	2022-09-21_cuc1_extra_3	8	298	264428
cuc1	2022-09-21_cuc1_extra_3	8	302	208764
cuc1	2022-09-21_cuc1_extra_3	8	306	303065
cuc1	2022-09-21_cuc1_extra_3	8	310	223747
cuc1	2022-09-21_cuc1_extra_3	8	314	362112
cuc1	2022-09-21_cuc1_extra_3	8	318	167378
cuc1	2022-09-21_cuc1_extra_3	8	322	72901.8
cuc1	2022-09-21_cuc1_extra_3	8	326	75898.3
cuc1	2022-09-21_cuc1_extra_3	8	330	63242.7
cuc1	2022-09-21_cuc1_extra_3	8	334	62009
cuc1	2022-09-21_cuc1_extra_3	8	338	74347.2
cuc1	2022-09-21_cuc1_extra_3	8	342	92149.7
cuc1	2022-09-21_cuc1_extra_3	8	346	96203.7
cuc1	2022-09-21_cuc1_extra_3	8	350	70963
cuc1	2022-09-21_cuc1_extra_3	8	354	85099.2
cuc1	2022-09-21_cuc1_extra_3	8	358	145733
cuc1	2022-09-21_cuc1_extra_3	9	2	195404
cuc1	2022-09-21_cuc1_extra_3	9	6	147143
cuc1	2022-09-21_cuc1_extra_3	9	10	156591
cuc1	2022-09-21_cuc1_extra_3	9	14	199775
cuc1	2022-09-21_cuc1_extra_3	9	18	216062
cuc1	2022-09-21_cuc1_extra_3	9	22	226426
cuc1	2022-09-21_cuc1_extra_3	9	26	720522
cuc1	2022-09-21_cuc1_extra_3	9	30	1756590
cuc1	2022-09-21_cuc1_extra_3	9	34	1760010
cuc1	2022-09-21_cuc1_extra_3	9	38	1780703
cuc1	2022-09-21_cuc1_extra_3	9	42	3191432
cuc1	2022-09-21_cuc1_extra_3	9	46	1582161
cuc1	2022-09-21_cuc1_extra_3	9	50	375261
cuc1	2022-09-21_cuc1_extra_3	9	54	452217
cuc1	2022-09-21_cuc1_extra_3	9	58	309128
cuc1	2022-09-21_cuc1_extra_3	9	62	156309
cuc1	2022-09-21_cuc1_extra_3	9	66	150528
cuc1	2022-09-21_cuc1_extra_3	9	70	119823
cuc1	2022-09-21_cuc1_extra_3	9	74	133042
cuc1	2022-09-21_cuc1_extra_3	9	78	90316.6
cuc1	2022-09-21_cuc1_extra_3	9	82	100822
cuc1	2022-09-21_cuc1_extra_3	9	86	88554
cuc1	2022-09-21_cuc1_extra_3	9	90	165757
cuc1	2022-09-21_cuc1_extra_3	9	94	312865
cuc1	2022-09-21_cuc1_extra_3	9	98	187225
cuc1	2022-09-21_cuc1_extra_3	9	102	149047
cuc1	2022-09-21_cuc1_extra_3	9	106	192654
cuc1	2022-09-21_cuc1_extra_3	9	110	185604
cuc1	2022-09-21_cuc1_extra_3	9	114	200374
cuc1	2022-09-21_cuc1_extra_3	9	118	301619
cuc1	2022-09-21_cuc1_extra_3	9	122	268376
cuc1	2022-09-21_cuc1_extra_3	9	126	293864
cuc1	2022-09-21_cuc1_extra_3	9	130	351008
cuc1	2022-09-21_cuc1_extra_3	9	134	485038
cuc1	2022-09-21_cuc1_extra_3	9	138	565801
cuc1	2022-09-21_cuc1_extra_3	9	142	682909
cuc1	2022-09-21_cuc1_extra_3	9	146	414074
cuc1	2022-09-21_cuc1_extra_3	9	150	405649
cuc1	2022-09-21_cuc1_extra_3	9	154	375755
cuc1	2022-09-21_cuc1_extra_3	9	158	292242
cuc1	2022-09-21_cuc1_extra_3	9	162	139952
cuc1	2022-09-21_cuc1_extra_3	9	166	131315
cuc1	2022-09-21_cuc1_extra_3	9	170	117531
cuc1	2022-09-21_cuc1_extra_3	9	174	103571
cuc1	2022-09-21_cuc1_extra_3	9	178	101104
cuc1	2022-09-21_cuc1_extra_3	9	182	90739.6
cuc1	2022-09-21_cuc1_extra_3	9	186	89823
cuc1	2022-09-21_cuc1_extra_3	9	190	81997
cuc1	2022-09-21_cuc1_extra_3	9	194	103712
cuc1	2022-09-21_cuc1_extra_3	9	198	120810
cuc1	2022-09-21_cuc1_extra_3	9	202	132514
cuc1	2022-09-21_cuc1_extra_3	9	206	134981
cuc1	2022-09-21_cuc1_extra_3	9	210	245074
cuc1	2022-09-21_cuc1_extra_3	9	214	565308
cuc1	2022-09-21_cuc1_extra_3	9	218	1793076
cuc1	2022-09-21_cuc1_extra_3	9	222	1927776
cuc1	2022-09-21_cuc1_extra_3	9	226	2120923
cuc1	2022-09-21_cuc1_extra_3	9	230	2661942
cuc1	2022-09-21_cuc1_extra_3	9	234	1497626
cuc1	2022-09-21_cuc1_extra_3	9	238	1091025
cuc1	2022-09-21_cuc1_extra_3	9	242	668843
cuc1	2022-09-21_cuc1_extra_3	9	246	209575
cuc1	2022-09-21_cuc1_extra_3	9	250	127860
cuc1	2022-09-21_cuc1_extra_3	9	254	116791
cuc1	2022-09-21_cuc1_extra_3	9	258	103430
cuc1	2022-09-21_cuc1_extra_3	9	262	111116
cuc1	2022-09-21_cuc1_extra_3	9	266	114182
cuc1	2022-09-21_cuc1_extra_3	9	270	113830
cuc1	2022-09-21_cuc1_extra_3	9	274	105933
cuc1	2022-09-21_cuc1_extra_3	9	278	108824
cuc1	2022-09-21_cuc1_extra_3	9	282	138048
cuc1	2022-09-21_cuc1_extra_3	9	286	142032
cuc1	2022-09-21_cuc1_extra_3	9	290	188953
cuc1	2022-09-21_cuc1_extra_3	9	294	316355
cuc1	2022-09-21_cuc1_extra_3	9	298	224064
cuc1	2022-09-21_cuc1_extra_3	9	302	321713
cuc1	2022-09-21_cuc1_extra_3	9	306	246696
cuc1	2022-09-21_cuc1_extra_3	9	310	362500
cuc1	2022-09-21_cuc1_extra_3	9	314	233300
cuc1	2022-09-21_cuc1_extra_3	9	318	101738
cuc1	2022-09-21_cuc1_extra_3	9	322	102796
cuc1	2022-09-21_cuc1_extra_3	9	326	87954.6
cuc1	2022-09-21_cuc1_extra_3	9	330	90915.9
cuc1	2022-09-21_cuc1_extra_3	9	334	100222
cuc1	2022-09-21_cuc1_extra_3	9	338	115451
cuc1	2022-09-21_cuc1_extra_3	9	342	128319
cuc1	2022-09-21_cuc1_extra_3	9	346	104629
cuc1	2022-09-21_cuc1_extra_3	9	350	146227
cuc1	2022-09-21_cuc1_extra_3	9	354	188177
cuc1	2022-09-21_cuc1_extra_3	9	358	152149
cuc1	2022-09-21_cuc1_extra_3	10	2	94405.9
cuc1	2022-09-21_cuc1_extra_3	10	6	169670
cuc1	2022-09-21_cuc1_extra_3	10	10	123806
cuc1	2022-09-21_cuc1_extra_3	10	14	119717
cuc1	2022-09-21_cuc1_extra_3	10	18	140798
cuc1	2022-09-21_cuc1_extra_3	10	22	126344
cuc1	2022-09-21_cuc1_extra_3	10	26	228083
cuc1	2022-09-21_cuc1_extra_3	10	30	588715
cuc1	2022-09-21_cuc1_extra_3	10	34	1180214
cuc1	2022-09-21_cuc1_extra_3	10	38	1656931
cuc1	2022-09-21_cuc1_extra_3	10	42	1368744
cuc1	2022-09-21_cuc1_extra_3	10	46	3435731
cuc1	2022-09-21_cuc1_extra_3	10	50	2199888
cuc1	2022-09-21_cuc1_extra_3	10	54	631123
cuc1	2022-09-21_cuc1_extra_3	10	58	339480
cuc1	2022-09-21_cuc1_extra_3	10	62	302712
cuc1	2022-09-21_cuc1_extra_3	10	66	161350
cuc1	2022-09-21_cuc1_extra_3	10	70	118589
cuc1	2022-09-21_cuc1_extra_3	10	74	107731
cuc1	2022-09-21_cuc1_extra_3	10	78	73959.5
cuc1	2022-09-21_cuc1_extra_3	10	82	59576.5
cuc1	2022-09-21_cuc1_extra_3	10	86	55028.9
cuc1	2022-09-21_cuc1_extra_3	10	90	104664
cuc1	2022-09-21_cuc1_extra_3	10	94	261044
cuc1	2022-09-21_cuc1_extra_3	10	98	150986
cuc1	2022-09-21_cuc1_extra_3	10	102	128812
cuc1	2022-09-21_cuc1_extra_3	10	106	182537
cuc1	2022-09-21_cuc1_extra_3	10	110	216026
cuc1	2022-09-21_cuc1_extra_3	10	114	223359
cuc1	2022-09-21_cuc1_extra_3	10	118	237002
cuc1	2022-09-21_cuc1_extra_3	10	122	189799
cuc1	2022-09-21_cuc1_extra_3	10	126	225509
cuc1	2022-09-21_cuc1_extra_3	10	130	297530
cuc1	2022-09-21_cuc1_extra_3	10	134	386084
cuc1	2022-09-21_cuc1_extra_3	10	138	369938
cuc1	2022-09-21_cuc1_extra_3	10	142	504532
cuc1	2022-09-21_cuc1_extra_3	10	146	254029
cuc1	2022-09-21_cuc1_extra_3	10	150	231432
cuc1	2022-09-21_cuc1_extra_3	10	154	245744
cuc1	2022-09-21_cuc1_extra_3	10	158	134452
cuc1	2022-09-21_cuc1_extra_3	10	162	68072.3
cuc1	2022-09-21_cuc1_extra_3	10	166	45757.6
cuc1	2022-09-21_cuc1_extra_3	10	170	46074.9
cuc1	2022-09-21_cuc1_extra_3	10	174	43148.9
cuc1	2022-09-21_cuc1_extra_3	10	178	43113.7
cuc1	2022-09-21_cuc1_extra_3	10	182	46920.9
cuc1	2022-09-21_cuc1_extra_3	10	186	44805.7
cuc1	2022-09-21_cuc1_extra_3	10	190	48189.9
cuc1	2022-09-21_cuc1_extra_3	10	194	48789.3
cuc1	2022-09-21_cuc1_extra_3	10	198	45087.8
cuc1	2022-09-21_cuc1_extra_3	10	202	66803.2
cuc1	2022-09-21_cuc1_extra_3	10	206	114711
cuc1	2022-09-21_cuc1_extra_3	10	210	230797
cuc1	2022-09-21_cuc1_extra_3	10	214	951990
cuc1	2022-09-21_cuc1_extra_3	10	218	2121768
cuc1	2022-09-21_cuc1_extra_3	10	222	1416475
cuc1	2022-09-21_cuc1_extra_3	10	226	2657253
cuc1	2022-09-21_cuc1_extra_3	10	230	2143591
cuc1	2022-09-21_cuc1_extra_3	10	234	944481
cuc1	2022-09-21_cuc1_extra_3	10	238	742732
cuc1	2022-09-21_cuc1_extra_3	10	242	470337
cuc1	2022-09-21_cuc1_extra_3	10	246	149505
cuc1	2022-09-21_cuc1_extra_3	10	250	53900.9
cuc1	2022-09-21_cuc1_extra_3	10	254	46392.2
cuc1	2022-09-21_cuc1_extra_3	10	258	40223
cuc1	2022-09-21_cuc1_extra_3	10	262	35287.6
cuc1	2022-09-21_cuc1_extra_3	10	266	35005.6
cuc1	2022-09-21_cuc1_extra_3	10	270	35076.1
cuc1	2022-09-21_cuc1_extra_3	10	274	31586.1
cuc1	2022-09-21_cuc1_extra_3	10	278	35710.6
cuc1	2022-09-21_cuc1_extra_3	10	282	46427.3
cuc1	2022-09-21_cuc1_extra_3	10	286	55346.2
cuc1	2022-09-21_cuc1_extra_3	10	290	75404.8
cuc1	2022-09-21_cuc1_extra_3	10	294	106145
cuc1	2022-09-21_cuc1_extra_3	10	298	272078
cuc1	2022-09-21_cuc1_extra_3	10	302	224981
cuc1	2022-09-21_cuc1_extra_3	10	306	224875
cuc1	2022-09-21_cuc1_extra_3	10	310	208059
cuc1	2022-09-21_cuc1_extra_3	10	314	357776
cuc1	2022-09-21_cuc1_extra_3	10	318	103924
cuc1	2022-09-21_cuc1_extra_3	10	322	59611.7
cuc1	2022-09-21_cuc1_extra_3	10	326	55593
cuc1	2022-09-21_cuc1_extra_3	10	330	63137
cuc1	2022-09-21_cuc1_extra_3	10	334	66697.5
cuc1	2022-09-21_cuc1_extra_3	10	338	64088.8
cuc1	2022-09-21_cuc1_extra_3	10	342	90633.9
cuc1	2022-09-21_cuc1_extra_3	10	346	90915.8
cuc1	2022-09-21_cuc1_extra_3	10	350	87531.5
cuc1	2022-09-21_cuc1_extra_3	10	354	151938
cuc1	2022-09-21_cuc1_extra_3	10	358	94723.2
cuc1	2022-09-21_cuc1_extra_3	-2	2	198227
cuc1	2022-09-21_cuc1_extra_3	-2	6	280408
cuc1	2022-09-21_cuc1_extra_3	-2	10	330170
cuc1	2022-09-21_cuc1_extra_3	-2	14	290211
cuc1	2022-09-21_cuc1_extra_3	-2	18	245611
cuc1	2022-09-21_cuc1_extra_3	-2	22	260980
cuc1	2022-09-21_cuc1_extra_3	-2	26	364445
cuc1	2022-09-21_cuc1_extra_3	-2	30	424061
cuc1	2022-09-21_cuc1_extra_3	-2	34	721811
cuc1	2022-09-21_cuc1_extra_3	-2	38	923581
cuc1	2022-09-21_cuc1_extra_3	-2	42	480666
cuc1	2022-09-21_cuc1_extra_3	-2	46	377783
cuc1	2022-09-21_cuc1_extra_3	-2	50	610984
cuc1	2022-09-21_cuc1_extra_3	-2	54	807992
cuc1	2022-09-21_cuc1_extra_3	-2	58	416988
cuc1	2022-09-21_cuc1_extra_3	-2	62	201941
cuc1	2022-09-21_cuc1_extra_3	-2	66	200663
cuc1	2022-09-21_cuc1_extra_3	-2	70	279479
cuc1	2022-09-21_cuc1_extra_3	-2	74	501603
cuc1	2022-09-21_cuc1_extra_3	-2	78	562673
cuc1	2022-09-21_cuc1_extra_3	-2	82	343682
cuc1	2022-09-21_cuc1_extra_3	-2	86	263880
cuc1	2022-09-21_cuc1_extra_3	-2	90	186455
cuc1	2022-09-21_cuc1_extra_3	-2	94	148875
cuc1	2022-09-21_cuc1_extra_3	-2	98	212671
cuc1	2022-09-21_cuc1_extra_3	-2	102	312479
cuc1	2022-09-21_cuc1_extra_3	-2	106	456306
cuc1	2022-09-21_cuc1_extra_3	-2	110	643285
cuc1	2022-09-21_cuc1_extra_3	-2	114	725523
cuc1	2022-09-21_cuc1_extra_3	-2	118	887905
cuc1	2022-09-21_cuc1_extra_3	-2	122	1077323
cuc1	2022-09-21_cuc1_extra_3	-2	126	1377277
cuc1	2022-09-21_cuc1_extra_3	-2	130	1738764
cuc1	2022-09-21_cuc1_extra_3	-2	134	1841071
cuc1	2022-09-21_cuc1_extra_3	-2	138	1672240
cuc1	2022-09-21_cuc1_extra_3	-2	142	1640286
cuc1	2022-09-21_cuc1_extra_3	-2	146	2556044
cuc1	2022-09-21_cuc1_extra_3	-2	150	3223336
cuc1	2022-09-21_cuc1_extra_3	-2	154	3045351
cuc1	2022-09-21_cuc1_extra_3	-2	158	2471769
cuc1	2022-09-21_cuc1_extra_3	-2	162	2122693
cuc1	2022-09-21_cuc1_extra_3	-2	166	1621551
cuc1	2022-09-21_cuc1_extra_3	-2	170	1203811
cuc1	2022-09-21_cuc1_extra_3	-2	174	1233509
cuc1	2022-09-21_cuc1_extra_3	-2	178	1315745
cuc1	2022-09-21_cuc1_extra_3	-2	182	989347
cuc1	2022-09-21_cuc1_extra_3	-2	186	615622
cuc1	2022-09-21_cuc1_extra_3	-2	190	480148
cuc1	2022-09-21_cuc1_extra_3	-2	194	452423
cuc1	2022-09-21_cuc1_extra_3	-2	198	392280
cuc1	2022-09-21_cuc1_extra_3	-2	202	402662
cuc1	2022-09-21_cuc1_extra_3	-2	206	530662
cuc1	2022-09-21_cuc1_extra_3	-2	210	519642
cuc1	2022-09-21_cuc1_extra_3	-2	214	412580
cuc1	2022-09-21_cuc1_extra_3	-2	218	211974
cuc1	2022-09-21_cuc1_extra_3	-2	222	138668
cuc1	2022-09-21_cuc1_extra_3	-2	226	123590
cuc1	2022-09-21_cuc1_extra_3	-2	230	111527
cuc1	2022-09-21_cuc1_extra_3	-2	234	115470
cuc1	2022-09-21_cuc1_extra_3	-2	238	154210
cuc1	2022-09-21_cuc1_extra_3	-2	242	240102
cuc1	2022-09-21_cuc1_extra_3	-2	246	391936
cuc1	2022-09-21_cuc1_extra_3	-2	250	537212
cuc1	2022-09-21_cuc1_extra_3	-2	254	623975
cuc1	2022-09-21_cuc1_extra_3	-2	258	667526
cuc1	2022-09-21_cuc1_extra_3	-2	262	524397
cuc1	2022-09-21_cuc1_extra_3	-2	266	498702
cuc1	2022-09-21_cuc1_extra_3	-2	270	547652
cuc1	2022-09-21_cuc1_extra_3	-2	274	752495
cuc1	2022-09-21_cuc1_extra_3	-2	278	1156720
cuc1	2022-09-21_cuc1_extra_3	-2	282	1517975
cuc1	2022-09-21_cuc1_extra_3	-2	286	1240410
cuc1	2022-09-21_cuc1_extra_3	-2	290	966149
cuc1	2022-09-21_cuc1_extra_3	-2	294	990214
cuc1	2022-09-21_cuc1_extra_3	-2	298	879092
cuc1	2022-09-21_cuc1_extra_3	-2	302	1161129
cuc1	2022-09-21_cuc1_extra_3	-2	306	1898370
cuc1	2022-09-21_cuc1_extra_3	-2	310	1398444
cuc1	2022-09-21_cuc1_extra_3	-2	314	860766
cuc1	2022-09-21_cuc1_extra_3	-2	318	718102
cuc1	2022-09-21_cuc1_extra_3	-2	322	636271
cuc1	2022-09-21_cuc1_extra_3	-2	326	461471
cuc1	2022-09-21_cuc1_extra_3	-2	330	377782
cuc1	2022-09-21_cuc1_extra_3	-2	334	369141
cuc1	2022-09-21_cuc1_extra_3	-2	338	425049
cuc1	2022-09-21_cuc1_extra_3	-2	342	340955
cuc1	2022-09-21_cuc1_extra_3	-2	346	177233
cuc1	2022-09-21_cuc1_extra_3	-2	350	123298
cuc1	2022-09-21_cuc1_extra_3	-2	354	138899
cuc1	2022-09-21_cuc1_extra_3	-2	358	159256
cuc1	2022-09-21_cuc1_extra_3	-1	2	261426
cuc1	2022-09-21_cuc1_extra_3	-1	6	296954
cuc1	2022-09-21_cuc1_extra_3	-1	10	267419
cuc1	2022-09-21_cuc1_extra_3	-1	14	197459
cuc1	2022-09-21_cuc1_extra_3	-1	18	219475
cuc1	2022-09-21_cuc1_extra_3	-1	22	300684
cuc1	2022-09-21_cuc1_extra_3	-1	26	312916
cuc1	2022-09-21_cuc1_extra_3	-1	30	426046
cuc1	2022-09-21_cuc1_extra_3	-1	34	878079
cuc1	2022-09-21_cuc1_extra_3	-1	38	569814
cuc1	2022-09-21_cuc1_extra_3	-1	42	263870
cuc1	2022-09-21_cuc1_extra_3	-1	46	310832
cuc1	2022-09-21_cuc1_extra_3	-1	50	616779
cuc1	2022-09-21_cuc1_extra_3	-1	54	513675
cuc1	2022-09-21_cuc1_extra_3	-1	58	183819
cuc1	2022-09-21_cuc1_extra_3	-1	62	146336
cuc1	2022-09-21_cuc1_extra_3	-1	66	233479
cuc1	2022-09-21_cuc1_extra_3	-1	70	415099
cuc1	2022-09-21_cuc1_extra_3	-1	74	425556
cuc1	2022-09-21_cuc1_extra_3	-1	78	335417
cuc1	2022-09-21_cuc1_extra_3	-1	82	286130
cuc1	2022-09-21_cuc1_extra_3	-1	86	209629
cuc1	2022-09-21_cuc1_extra_3	-1	90	215928
cuc1	2022-09-21_cuc1_extra_3	-1	94	331014
cuc1	2022-09-21_cuc1_extra_3	-1	98	465365
cuc1	2022-09-21_cuc1_extra_3	-1	102	639403
cuc1	2022-09-21_cuc1_extra_3	-1	106	822799
cuc1	2022-09-21_cuc1_extra_3	-1	110	970730
cuc1	2022-09-21_cuc1_extra_3	-1	114	1076888
cuc1	2022-09-21_cuc1_extra_3	-1	118	1479881
cuc1	2022-09-21_cuc1_extra_3	-1	122	1813217
cuc1	2022-09-21_cuc1_extra_3	-1	126	1697336
cuc1	2022-09-21_cuc1_extra_3	-1	130	1445508
cuc1	2022-09-21_cuc1_extra_3	-1	134	1695195
cuc1	2022-09-21_cuc1_extra_3	-1	138	2464306
cuc1	2022-09-21_cuc1_extra_3	-1	142	2743398
cuc1	2022-09-21_cuc1_extra_3	-1	146	2048346
cuc1	2022-09-21_cuc1_extra_3	-1	150	1530327
cuc1	2022-09-21_cuc1_extra_3	-1	154	1495413
cuc1	2022-09-21_cuc1_extra_3	-1	158	1389556
cuc1	2022-09-21_cuc1_extra_3	-1	162	1091071
cuc1	2022-09-21_cuc1_extra_3	-1	166	863469
cuc1	2022-09-21_cuc1_extra_3	-1	170	910001
cuc1	2022-09-21_cuc1_extra_3	-1	174	809470
cuc1	2022-09-21_cuc1_extra_3	-1	178	554831
cuc1	2022-09-21_cuc1_extra_3	-1	182	387580
cuc1	2022-09-21_cuc1_extra_3	-1	186	309552
cuc1	2022-09-21_cuc1_extra_3	-1	190	246750
cuc1	2022-09-21_cuc1_extra_3	-1	194	254881
cuc1	2022-09-21_cuc1_extra_3	-1	198	446408
cuc1	2022-09-21_cuc1_extra_3	-1	202	561009
cuc1	2022-09-21_cuc1_extra_3	-1	206	408862
cuc1	2022-09-21_cuc1_extra_3	-1	210	150068
cuc1	2022-09-21_cuc1_extra_3	-1	214	91239.5
cuc1	2022-09-21_cuc1_extra_3	-1	218	85061.8
cuc1	2022-09-21_cuc1_extra_3	-1	222	76439.1
cuc1	2022-09-21_cuc1_extra_3	-1	226	60113.4
cuc1	2022-09-21_cuc1_extra_3	-1	230	74176.9
cuc1	2022-09-21_cuc1_extra_3	-1	234	91116.2
cuc1	2022-09-21_cuc1_extra_3	-1	238	120897
cuc1	2022-09-21_cuc1_extra_3	-1	242	144745
cuc1	2022-09-21_cuc1_extra_3	-1	246	170491
cuc1	2022-09-21_cuc1_extra_3	-1	250	272798
cuc1	2022-09-21_cuc1_extra_3	-1	254	374740
cuc1	2022-09-21_cuc1_extra_3	-1	258	466896
cuc1	2022-09-21_cuc1_extra_3	-1	262	452649
cuc1	2022-09-21_cuc1_extra_3	-1	266	461819
cuc1	2022-09-21_cuc1_extra_3	-1	270	529147
cuc1	2022-09-21_cuc1_extra_3	-1	274	591647
cuc1	2022-09-21_cuc1_extra_3	-1	278	838518
cuc1	2022-09-21_cuc1_extra_3	-1	282	1069489
cuc1	2022-09-21_cuc1_extra_3	-1	286	1023378
cuc1	2022-09-21_cuc1_extra_3	-1	290	839738
cuc1	2022-09-21_cuc1_extra_3	-1	294	885909
cuc1	2022-09-21_cuc1_extra_3	-1	298	923820
cuc1	2022-09-21_cuc1_extra_3	-1	302	778402
cuc1	2022-09-21_cuc1_extra_3	-1	306	1266028
cuc1	2022-09-21_cuc1_extra_3	-1	310	1983892
cuc1	2022-09-21_cuc1_extra_3	-1	314	1373968
cuc1	2022-09-21_cuc1_extra_3	-1	318	766783
cuc1	2022-09-21_cuc1_extra_3	-1	322	674934
cuc1	2022-09-21_cuc1_extra_3	-1	326	556788
cuc1	2022-09-21_cuc1_extra_3	-1	330	442863
cuc1	2022-09-21_cuc1_extra_3	-1	334	355599
cuc1	2022-09-21_cuc1_extra_3	-1	338	252311
cuc1	2022-09-21_cuc1_extra_3	-1	342	249619
cuc1	2022-09-21_cuc1_extra_3	-1	346	322943
cuc1	2022-09-21_cuc1_extra_3	-1	350	303680
cuc1	2022-09-21_cuc1_extra_3	-1	354	217026
cuc1	2022-09-21_cuc1_extra_3	-1	358	192873
cuc1	2022-09-21_cuc1_extra_3	0	2	231783
cuc1	2022-09-21_cuc1_extra_3	0	6	225983
cuc1	2022-09-21_cuc1_extra_3	0	10	184948
cuc1	2022-09-21_cuc1_extra_3	0	14	190894
cuc1	2022-09-21_cuc1_extra_3	0	18	175524
cuc1	2022-09-21_cuc1_extra_3	0	22	220472
cuc1	2022-09-21_cuc1_extra_3	0	26	243672
cuc1	2022-09-21_cuc1_extra_3	0	30	214311
cuc1	2022-09-21_cuc1_extra_3	0	34	258752
cuc1	2022-09-21_cuc1_extra_3	0	38	429190
cuc1	2022-09-21_cuc1_extra_3	0	42	320879
cuc1	2022-09-21_cuc1_extra_3	0	46	170014
cuc1	2022-09-21_cuc1_extra_3	0	50	260997
cuc1	2022-09-21_cuc1_extra_3	0	54	472762
cuc1	2022-09-21_cuc1_extra_3	0	58	285067
cuc1	2022-09-21_cuc1_extra_3	0	62	122163
cuc1	2022-09-21_cuc1_extra_3	0	66	131733
[truncated: 4,303 more rows]

## Sheet: 5g
Circular histograms of DR5 signal in WT, cuc1, and 5mCUC1 treated with mock or BAP, related to Fig. 5g
Circular histograms were binned into 4-degree bins (90 bins per bud). "signal" shows the sum of DR5::3xVENUS-N7 signal in each bin.
Genotype and treatment	BudID	angle	signal
WT_Mock	Batch6_WT_Mock_1_80h_bud1	2	711103
WT_Mock	Batch6_WT_Mock_1_80h_bud1	6	327522
WT_Mock	Batch6_WT_Mock_1_80h_bud1	10	630171
WT_Mock	Batch6_WT_Mock_1_80h_bud1	14	1635641
WT_Mock	Batch6_WT_Mock_1_80h_bud1	18	2277357
WT_Mock	Batch6_WT_Mock_1_80h_bud1	22	3497181
WT_Mock	Batch6_WT_Mock_1_80h_bud1	26	4521470
WT_Mock	Batch6_WT_Mock_1_80h_bud1	30	4594840
WT_Mock	Batch6_WT_Mock_1_80h_bud1	34	7081300
WT_Mock	Batch6_WT_Mock_1_80h_bud1	38	6798690
WT_Mock	Batch6_WT_Mock_1_80h_bud1	42	5848200
WT_Mock	Batch6_WT_Mock_1_80h_bud1	46	7541990
WT_Mock	Batch6_WT_Mock_1_80h_bud1	50	7854680
WT_Mock	Batch6_WT_Mock_1_80h_bud1	54	4095531
WT_Mock	Batch6_WT_Mock_1_80h_bud1	58	3542006
WT_Mock	Batch6_WT_Mock_1_80h_bud1	62	2753662
WT_Mock	Batch6_WT_Mock_1_80h_bud1	66	1730209
WT_Mock	Batch6_WT_Mock_1_80h_bud1	70	1681325
WT_Mock	Batch6_WT_Mock_1_80h_bud1	74	882154
WT_Mock	Batch6_WT_Mock_1_80h_bud1	78	1734249
WT_Mock	Batch6_WT_Mock_1_80h_bud1	82	1545073
WT_Mock	Batch6_WT_Mock_1_80h_bud1	86	1380214
WT_Mock	Batch6_WT_Mock_1_80h_bud1	90	722238
WT_Mock	Batch6_WT_Mock_1_80h_bud1	94	486166
WT_Mock	Batch6_WT_Mock_1_80h_bud1	98	960052
WT_Mock	Batch6_WT_Mock_1_80h_bud1	102	1128088
WT_Mock	Batch6_WT_Mock_1_80h_bud1	106	808562
WT_Mock	Batch6_WT_Mock_1_80h_bud1	110	702984
WT_Mock	Batch6_WT_Mock_1_80h_bud1	114	829252
WT_Mock	Batch6_WT_Mock_1_80h_bud1	118	1073669
WT_Mock	Batch6_WT_Mock_1_80h_bud1	122	996570
WT_Mock	Batch6_WT_Mock_1_80h_bud1	126	1556411
WT_Mock	Batch6_WT_Mock_1_80h_bud1	130	2130092
WT_Mock	Batch6_WT_Mock_1_80h_bud1	134	2761392
WT_Mock	Batch6_WT_Mock_1_80h_bud1	138	2558436
WT_Mock	Batch6_WT_Mock_1_80h_bud1	142	3339911
WT_Mock	Batch6_WT_Mock_1_80h_bud1	146	1655859
WT_Mock	Batch6_WT_Mock_1_80h_bud1	150	995832
WT_Mock	Batch6_WT_Mock_1_80h_bud1	154	1010739
WT_Mock	Batch6_WT_Mock_1_80h_bud1	158	808111
WT_Mock	Batch6_WT_Mock_1_80h_bud1	162	414770
WT_Mock	Batch6_WT_Mock_1_80h_bud1	166	115236
WT_Mock	Batch6_WT_Mock_1_80h_bud1	170	48780.7
WT_Mock	Batch6_WT_Mock_1_80h_bud1	174	51897.4
WT_Mock	Batch6_WT_Mock_1_80h_bud1	178	50769.8
WT_Mock	Batch6_WT_Mock_1_80h_bud1	182	84910.1
WT_Mock	Batch6_WT_Mock_1_80h_bud1	186	114498
WT_Mock	Batch6_WT_Mock_1_80h_bud1	190	50318.6
WT_Mock	Batch6_WT_Mock_1_80h_bud1	194	72156.1
WT_Mock	Batch6_WT_Mock_1_80h_bud1	198	115934
WT_Mock	Batch6_WT_Mock_1_80h_bud1	202	341649
WT_Mock	Batch6_WT_Mock_1_80h_bud1	206	1262127
WT_Mock	Batch6_WT_Mock_1_80h_bud1	210	1812105
WT_Mock	Batch6_WT_Mock_1_80h_bud1	214	2366204
WT_Mock	Batch6_WT_Mock_1_80h_bud1	218	3709714
WT_Mock	Batch6_WT_Mock_1_80h_bud1	222	2407377
WT_Mock	Batch6_WT_Mock_1_80h_bud1	226	5681370
WT_Mock	Batch6_WT_Mock_1_80h_bud1	230	7243890
WT_Mock	Batch6_WT_Mock_1_80h_bud1	234	7016910
WT_Mock	Batch6_WT_Mock_1_80h_bud1	238	6956860
WT_Mock	Batch6_WT_Mock_1_80h_bud1	242	3825018
WT_Mock	Batch6_WT_Mock_1_80h_bud1	246	2065790
WT_Mock	Batch6_WT_Mock_1_80h_bud1	250	2144138
WT_Mock	Batch6_WT_Mock_1_80h_bud1	254	916890
WT_Mock	Batch6_WT_Mock_1_80h_bud1	258	259590
WT_Mock	Batch6_WT_Mock_1_80h_bud1	262	154688
WT_Mock	Batch6_WT_Mock_1_80h_bud1	266	83700.2
WT_Mock	Batch6_WT_Mock_1_80h_bud1	270	152002
WT_Mock	Batch6_WT_Mock_1_80h_bud1	274	234779
WT_Mock	Batch6_WT_Mock_1_80h_bud1	278	513931
WT_Mock	Batch6_WT_Mock_1_80h_bud1	282	1037580
WT_Mock	Batch6_WT_Mock_1_80h_bud1	286	1818790
WT_Mock	Batch6_WT_Mock_1_80h_bud1	290	2557021
WT_Mock	Batch6_WT_Mock_1_80h_bud1	294	2765821
WT_Mock	Batch6_WT_Mock_1_80h_bud1	298	2739267
WT_Mock	Batch6_WT_Mock_1_80h_bud1	302	4062461
WT_Mock	Batch6_WT_Mock_1_80h_bud1	306	6389430
WT_Mock	Batch6_WT_Mock_1_80h_bud1	310	6706820
WT_Mock	Batch6_WT_Mock_1_80h_bud1	314	6134700
WT_Mock	Batch6_WT_Mock_1_80h_bud1	318	3279258
WT_Mock	Batch6_WT_Mock_1_80h_bud1	322	2037596
WT_Mock	Batch6_WT_Mock_1_80h_bud1	326	1140903
WT_Mock	Batch6_WT_Mock_1_80h_bud1	330	460762
WT_Mock	Batch6_WT_Mock_1_80h_bud1	334	543314
WT_Mock	Batch6_WT_Mock_1_80h_bud1	338	2532005
WT_Mock	Batch6_WT_Mock_1_80h_bud1	342	1649790
WT_Mock	Batch6_WT_Mock_1_80h_bud1	346	973359
WT_Mock	Batch6_WT_Mock_1_80h_bud1	350	70987.3
WT_Mock	Batch6_WT_Mock_1_80h_bud1	354	552931
WT_Mock	Batch6_WT_Mock_1_80h_bud1	358	1533302
WT_Mock	Batch6_WT_Mock_1_80h_bud2	2	83105.7
WT_Mock	Batch6_WT_Mock_1_80h_bud2	6	118927
WT_Mock	Batch6_WT_Mock_1_80h_bud2	10	27578.8
WT_Mock	Batch6_WT_Mock_1_80h_bud2	14	44023.6
WT_Mock	Batch6_WT_Mock_1_80h_bud2	18	147675
WT_Mock	Batch6_WT_Mock_1_80h_bud2	22	1046296
WT_Mock	Batch6_WT_Mock_1_80h_bud2	26	3781829
WT_Mock	Batch6_WT_Mock_1_80h_bud2	30	4855440
WT_Mock	Batch6_WT_Mock_1_80h_bud2	34	4125965
WT_Mock	Batch6_WT_Mock_1_80h_bud2	38	5788820
WT_Mock	Batch6_WT_Mock_1_80h_bud2	42	7335830
WT_Mock	Batch6_WT_Mock_1_80h_bud2	46	7655930
WT_Mock	Batch6_WT_Mock_1_80h_bud2	50	3988165
WT_Mock	Batch6_WT_Mock_1_80h_bud2	54	3829236
WT_Mock	Batch6_WT_Mock_1_80h_bud2	58	3494885
WT_Mock	Batch6_WT_Mock_1_80h_bud2	62	2570882
WT_Mock	Batch6_WT_Mock_1_80h_bud2	66	2651075
WT_Mock	Batch6_WT_Mock_1_80h_bud2	70	635421
WT_Mock	Batch6_WT_Mock_1_80h_bud2	74	133014
WT_Mock	Batch6_WT_Mock_1_80h_bud2	78	68567.9
WT_Mock	Batch6_WT_Mock_1_80h_bud2	82	61719.2
WT_Mock	Batch6_WT_Mock_1_80h_bud2	86	41071
WT_Mock	Batch6_WT_Mock_1_80h_bud2	90	28645.1
WT_Mock	Batch6_WT_Mock_1_80h_bud2	94	18413.2
WT_Mock	Batch6_WT_Mock_1_80h_bud2	98	8714.51
WT_Mock	Batch6_WT_Mock_1_80h_bud2	102	10744.5
WT_Mock	Batch6_WT_Mock_1_80h_bud2	106	13676.6
WT_Mock	Batch6_WT_Mock_1_80h_bud2	110	184399
WT_Mock	Batch6_WT_Mock_1_80h_bud2	114	274907
WT_Mock	Batch6_WT_Mock_1_80h_bud2	118	118948
WT_Mock	Batch6_WT_Mock_1_80h_bud2	122	382433
WT_Mock	Batch6_WT_Mock_1_80h_bud2	126	361950
WT_Mock	Batch6_WT_Mock_1_80h_bud2	130	819185
WT_Mock	Batch6_WT_Mock_1_80h_bud2	134	2278300
WT_Mock	Batch6_WT_Mock_1_80h_bud2	138	6781530
WT_Mock	Batch6_WT_Mock_1_80h_bud2	142	5710380
WT_Mock	Batch6_WT_Mock_1_80h_bud2	146	6616930
WT_Mock	Batch6_WT_Mock_1_80h_bud2	150	3821778
WT_Mock	Batch6_WT_Mock_1_80h_bud2	154	1339574
WT_Mock	Batch6_WT_Mock_1_80h_bud2	158	845451
WT_Mock	Batch6_WT_Mock_1_80h_bud2	162	546778
WT_Mock	Batch6_WT_Mock_1_80h_bud2	166	184440
WT_Mock	Batch6_WT_Mock_1_80h_bud2	170	229325
WT_Mock	Batch6_WT_Mock_1_80h_bud2	174	265639
WT_Mock	Batch6_WT_Mock_1_80h_bud2	178	62600.9
WT_Mock	Batch6_WT_Mock_1_80h_bud2	182	40271.3
WT_Mock	Batch6_WT_Mock_1_80h_bud2	186	34119.8
WT_Mock	Batch6_WT_Mock_1_80h_bud2	190	29916.4
WT_Mock	Batch6_WT_Mock_1_80h_bud2	194	30716.1
WT_Mock	Batch6_WT_Mock_1_80h_bud2	198	34119.8
WT_Mock	Batch6_WT_Mock_1_80h_bud2	202	70249.2
WT_Mock	Batch6_WT_Mock_1_80h_bud2	206	207959
WT_Mock	Batch6_WT_Mock_1_80h_bud2	210	1009777
WT_Mock	Batch6_WT_Mock_1_80h_bud2	214	4776697
WT_Mock	Batch6_WT_Mock_1_80h_bud2	218	6542610
WT_Mock	Batch6_WT_Mock_1_80h_bud2	222	3919437
WT_Mock	Batch6_WT_Mock_1_80h_bud2	226	1857770
WT_Mock	Batch6_WT_Mock_1_80h_bud2	230	1977025
WT_Mock	Batch6_WT_Mock_1_80h_bud2	234	1399837
WT_Mock	Batch6_WT_Mock_1_80h_bud2	238	1510255
WT_Mock	Batch6_WT_Mock_1_80h_bud2	242	1592766
WT_Mock	Batch6_WT_Mock_1_80h_bud2	246	778544
WT_Mock	Batch6_WT_Mock_1_80h_bud2	250	359611
WT_Mock	Batch6_WT_Mock_1_80h_bud2	254	235292
WT_Mock	Batch6_WT_Mock_1_80h_bud2	258	176382
WT_Mock	Batch6_WT_Mock_1_80h_bud2	262	114806
WT_Mock	Batch6_WT_Mock_1_80h_bud2	266	75395.8
WT_Mock	Batch6_WT_Mock_1_80h_bud2	270	61985.8
WT_Mock	Batch6_WT_Mock_1_80h_bud2	274	50154.6
WT_Mock	Batch6_WT_Mock_1_80h_bud2	278	74842.2
WT_Mock	Batch6_WT_Mock_1_80h_bud2	282	72279.2
WT_Mock	Batch6_WT_Mock_1_80h_bud2	286	196579
WT_Mock	Batch6_WT_Mock_1_80h_bud2	290	439540
WT_Mock	Batch6_WT_Mock_1_80h_bud2	294	1403016
WT_Mock	Batch6_WT_Mock_1_80h_bud2	298	2751960
WT_Mock	Batch6_WT_Mock_1_80h_bud2	302	4117268
WT_Mock	Batch6_WT_Mock_1_80h_bud2	306	5118250
WT_Mock	Batch6_WT_Mock_1_80h_bud2	310	6748810
WT_Mock	Batch6_WT_Mock_1_80h_bud2	314	5283430
WT_Mock	Batch6_WT_Mock_1_80h_bud2	318	7405280
WT_Mock	Batch6_WT_Mock_1_80h_bud2	322	3857018
WT_Mock	Batch6_WT_Mock_1_80h_bud2	326	1843928
WT_Mock	Batch6_WT_Mock_1_80h_bud2	330	920005
WT_Mock	Batch6_WT_Mock_1_80h_bud2	334	840407
WT_Mock	Batch6_WT_Mock_1_80h_bud2	338	211609
WT_Mock	Batch6_WT_Mock_1_80h_bud2	342	102585
WT_Mock	Batch6_WT_Mock_1_80h_bud2	346	46976.4
WT_Mock	Batch6_WT_Mock_1_80h_bud2	350	41255.5
WT_Mock	Batch6_WT_Mock_1_80h_bud2	354	31044.2
WT_Mock	Batch6_WT_Mock_1_80h_bud2	358	15604.1
WT_Mock	Batch6_WT_Mock_2_80h_bud1	2	206565
WT_Mock	Batch6_WT_Mock_2_80h_bud1	6	150525
WT_Mock	Batch6_WT_Mock_2_80h_bud1	10	127047
WT_Mock	Batch6_WT_Mock_2_80h_bud1	14	238736
WT_Mock	Batch6_WT_Mock_2_80h_bud1	18	542534
WT_Mock	Batch6_WT_Mock_2_80h_bud1	22	742395
WT_Mock	Batch6_WT_Mock_2_80h_bud1	26	1223948
WT_Mock	Batch6_WT_Mock_2_80h_bud1	30	2106204
WT_Mock	Batch6_WT_Mock_2_80h_bud1	34	3349384
WT_Mock	Batch6_WT_Mock_2_80h_bud1	38	3898497
WT_Mock	Batch6_WT_Mock_2_80h_bud1	42	3767904
WT_Mock	Batch6_WT_Mock_2_80h_bud1	46	4758532
WT_Mock	Batch6_WT_Mock_2_80h_bud1	50	2847122
WT_Mock	Batch6_WT_Mock_2_80h_bud1	54	5144940
WT_Mock	Batch6_WT_Mock_2_80h_bud1	58	4245217
WT_Mock	Batch6_WT_Mock_2_80h_bud1	62	3446271
WT_Mock	Batch6_WT_Mock_2_80h_bud1	66	3036196
WT_Mock	Batch6_WT_Mock_2_80h_bud1	70	1393624
WT_Mock	Batch6_WT_Mock_2_80h_bud1	74	690230
WT_Mock	Batch6_WT_Mock_2_80h_bud1	78	230904
WT_Mock	Batch6_WT_Mock_2_80h_bud1	82	123459
WT_Mock	Batch6_WT_Mock_2_80h_bud1	86	140211
WT_Mock	Batch6_WT_Mock_2_80h_bud1	90	187413
WT_Mock	Batch6_WT_Mock_2_80h_bud1	94	364492
WT_Mock	Batch6_WT_Mock_2_80h_bud1	98	647006
WT_Mock	Batch6_WT_Mock_2_80h_bud1	102	239454
WT_Mock	Batch6_WT_Mock_2_80h_bud1	106	83351.7
WT_Mock	Batch6_WT_Mock_2_80h_bud1	110	104677
WT_Mock	Batch6_WT_Mock_2_80h_bud1	114	215730
WT_Mock	Batch6_WT_Mock_2_80h_bud1	118	480281
WT_Mock	Batch6_WT_Mock_2_80h_bud1	122	660847
WT_Mock	Batch6_WT_Mock_2_80h_bud1	126	1461310
WT_Mock	Batch6_WT_Mock_2_80h_bud1	130	2149981
WT_Mock	Batch6_WT_Mock_2_80h_bud1	134	2023407
WT_Mock	Batch6_WT_Mock_2_80h_bud1	138	2398889
WT_Mock	Batch6_WT_Mock_2_80h_bud1	142	1737366
WT_Mock	Batch6_WT_Mock_2_80h_bud1	146	1756722
WT_Mock	Batch6_WT_Mock_2_80h_bud1	150	806922
WT_Mock	Batch6_WT_Mock_2_80h_bud1	154	671858
WT_Mock	Batch6_WT_Mock_2_80h_bud1	158	375729
WT_Mock	Batch6_WT_Mock_2_80h_bud1	162	263096
WT_Mock	Batch6_WT_Mock_2_80h_bud1	166	210071
WT_Mock	Batch6_WT_Mock_2_80h_bud1	170	81321.7
WT_Mock	Batch6_WT_Mock_2_80h_bud1	174	27148.3
WT_Mock	Batch6_WT_Mock_2_80h_bud1	178	26533.1
WT_Mock	Batch6_WT_Mock_2_80h_bud1	182	27107.2
WT_Mock	Batch6_WT_Mock_2_80h_bud1	186	26369.1
WT_Mock	Batch6_WT_Mock_2_80h_bud1	190	25220.8
WT_Mock	Batch6_WT_Mock_2_80h_bud1	194	50503.2
WT_Mock	Batch6_WT_Mock_2_80h_bud1	198	123541
WT_Mock	Batch6_WT_Mock_2_80h_bud1	202	137361
WT_Mock	Batch6_WT_Mock_2_80h_bud1	206	253746
WT_Mock	Batch6_WT_Mock_2_80h_bud1	210	293361
WT_Mock	Batch6_WT_Mock_2_80h_bud1	214	418235
WT_Mock	Batch6_WT_Mock_2_80h_bud1	218	1526003
WT_Mock	Batch6_WT_Mock_2_80h_bud1	222	1423315
WT_Mock	Batch6_WT_Mock_2_80h_bud1	226	1627029
WT_Mock	Batch6_WT_Mock_2_80h_bud1	230	1309534
WT_Mock	Batch6_WT_Mock_2_80h_bud1	234	843257
WT_Mock	Batch6_WT_Mock_2_80h_bud1	238	740365
WT_Mock	Batch6_WT_Mock_2_80h_bud1	242	477513
WT_Mock	Batch6_WT_Mock_2_80h_bud1	246	409890
WT_Mock	Batch6_WT_Mock_2_80h_bud1	250	93706.5
WT_Mock	Batch6_WT_Mock_2_80h_bud1	254	43428.9
WT_Mock	Batch6_WT_Mock_2_80h_bud1	258	33894.3
WT_Mock	Batch6_WT_Mock_2_80h_bud1	262	30121.4
WT_Mock	Batch6_WT_Mock_2_80h_bud1	266	27045.7
WT_Mock	Batch6_WT_Mock_2_80h_bud1	270	47694.1
WT_Mock	Batch6_WT_Mock_2_80h_bud1	274	73776
WT_Mock	Batch6_WT_Mock_2_80h_bud1	278	96577.2
WT_Mock	Batch6_WT_Mock_2_80h_bud1	282	170640
WT_Mock	Batch6_WT_Mock_2_80h_bud1	286	222681
WT_Mock	Batch6_WT_Mock_2_80h_bud1	290	631340
WT_Mock	Batch6_WT_Mock_2_80h_bud1	294	1583231
WT_Mock	Batch6_WT_Mock_2_80h_bud1	298	1723073
WT_Mock	Batch6_WT_Mock_2_80h_bud1	302	2185824
WT_Mock	Batch6_WT_Mock_2_80h_bud1	306	3695937
WT_Mock	Batch6_WT_Mock_2_80h_bud1	310	2884214
WT_Mock	Batch6_WT_Mock_2_80h_bud1	314	3345755
WT_Mock	Batch6_WT_Mock_2_80h_bud1	318	1941347
WT_Mock	Batch6_WT_Mock_2_80h_bud1	322	1198481
WT_Mock	Batch6_WT_Mock_2_80h_bud1	326	749139
WT_Mock	Batch6_WT_Mock_2_80h_bud1	330	473864
WT_Mock	Batch6_WT_Mock_2_80h_bud1	334	485039
WT_Mock	Batch6_WT_Mock_2_80h_bud1	338	286718
WT_Mock	Batch6_WT_Mock_2_80h_bud1	342	266049
WT_Mock	Batch6_WT_Mock_2_80h_bud1	346	151140
WT_Mock	Batch6_WT_Mock_2_80h_bud1	350	119481
WT_Mock	Batch6_WT_Mock_2_80h_bud1	354	123582
WT_Mock	Batch6_WT_Mock_2_80h_bud1	358	235210
WT_Mock	Batch6_WT_Mock_3_80h_bud1	2	468287
WT_Mock	Batch6_WT_Mock_3_80h_bud1	6	477616
WT_Mock	Batch6_WT_Mock_3_80h_bud1	10	246815
WT_Mock	Batch6_WT_Mock_3_80h_bud1	14	468143
WT_Mock	Batch6_WT_Mock_3_80h_bud1	18	1239634
WT_Mock	Batch6_WT_Mock_3_80h_bud1	22	1637384
WT_Mock	Batch6_WT_Mock_3_80h_bud1	26	2029639
WT_Mock	Batch6_WT_Mock_3_80h_bud1	30	3135972
WT_Mock	Batch6_WT_Mock_3_80h_bud1	34	4786288
WT_Mock	Batch6_WT_Mock_3_80h_bud1	38	5649160
WT_Mock	Batch6_WT_Mock_3_80h_bud1	42	3671006
WT_Mock	Batch6_WT_Mock_3_80h_bud1	46	4624160
WT_Mock	Batch6_WT_Mock_3_80h_bud1	50	3605342
WT_Mock	Batch6_WT_Mock_3_80h_bud1	54	2158307
WT_Mock	Batch6_WT_Mock_3_80h_bud1	58	1266659
WT_Mock	Batch6_WT_Mock_3_80h_bud1	62	1115867
WT_Mock	Batch6_WT_Mock_3_80h_bud1	66	1603756
WT_Mock	Batch6_WT_Mock_3_80h_bud1	70	957838
WT_Mock	Batch6_WT_Mock_3_80h_bud1	74	319361
WT_Mock	Batch6_WT_Mock_3_80h_bud1	78	132789
WT_Mock	Batch6_WT_Mock_3_80h_bud1	82	105353
WT_Mock	Batch6_WT_Mock_3_80h_bud1	86	398468
WT_Mock	Batch6_WT_Mock_3_80h_bud1	90	467384
WT_Mock	Batch6_WT_Mock_3_80h_bud1	94	170538
WT_Mock	Batch6_WT_Mock_3_80h_bud1	98	135946
WT_Mock	Batch6_WT_Mock_3_80h_bud1	102	116590
WT_Mock	Batch6_WT_Mock_3_80h_bud1	106	210789
WT_Mock	Batch6_WT_Mock_3_80h_bud1	110	133855
WT_Mock	Batch6_WT_Mock_3_80h_bud1	114	229202
WT_Mock	Batch6_WT_Mock_3_80h_bud1	118	583319
WT_Mock	Batch6_WT_Mock_3_80h_bud1	122	1090585
WT_Mock	Batch6_WT_Mock_3_80h_bud1	126	966694
WT_Mock	Batch6_WT_Mock_3_80h_bud1	130	1260404
WT_Mock	Batch6_WT_Mock_3_80h_bud1	134	1176603
WT_Mock	Batch6_WT_Mock_3_80h_bud1	138	1666685
WT_Mock	Batch6_WT_Mock_3_80h_bud1	142	1564572
WT_Mock	Batch6_WT_Mock_3_80h_bud1	146	1557396
WT_Mock	Batch6_WT_Mock_3_80h_bud1	150	1337933
WT_Mock	Batch6_WT_Mock_3_80h_bud1	154	1067947
WT_Mock	Batch6_WT_Mock_3_80h_bud1	158	694782
WT_Mock	Batch6_WT_Mock_3_80h_bud1	162	414237
WT_Mock	Batch6_WT_Mock_3_80h_bud1	166	400477
WT_Mock	Batch6_WT_Mock_3_80h_bud1	170	243842
WT_Mock	Batch6_WT_Mock_3_80h_bud1	174	342183
WT_Mock	Batch6_WT_Mock_3_80h_bud1	178	259692
WT_Mock	Batch6_WT_Mock_3_80h_bud1	182	245688
WT_Mock	Batch6_WT_Mock_3_80h_bud1	186	187413
WT_Mock	Batch6_WT_Mock_3_80h_bud1	190	285159
WT_Mock	Batch6_WT_Mock_3_80h_bud1	194	359181
WT_Mock	Batch6_WT_Mock_3_80h_bud1	198	310216
WT_Mock	Batch6_WT_Mock_3_80h_bud1	202	390328
WT_Mock	Batch6_WT_Mock_3_80h_bud1	206	479769
WT_Mock	Batch6_WT_Mock_3_80h_bud1	210	576121
WT_Mock	Batch6_WT_Mock_3_80h_bud1	214	1119148
WT_Mock	Batch6_WT_Mock_3_80h_bud1	218	1731255
WT_Mock	Batch6_WT_Mock_3_80h_bud1	222	1266782
WT_Mock	Batch6_WT_Mock_3_80h_bud1	226	1039774
WT_Mock	Batch6_WT_Mock_3_80h_bud1	230	1275435
WT_Mock	Batch6_WT_Mock_3_80h_bud1	234	609133
WT_Mock	Batch6_WT_Mock_3_80h_bud1	238	440544
WT_Mock	Batch6_WT_Mock_3_80h_bud1	242	364041
WT_Mock	Batch6_WT_Mock_3_80h_bud1	246	221451
WT_Mock	Batch6_WT_Mock_3_80h_bud1	250	188315
WT_Mock	Batch6_WT_Mock_3_80h_bud1	254	265167
WT_Mock	Batch6_WT_Mock_3_80h_bud1	258	263875
WT_Mock	Batch6_WT_Mock_3_80h_bud1	262	288030
WT_Mock	Batch6_WT_Mock_3_80h_bud1	266	437284
WT_Mock	Batch6_WT_Mock_3_80h_bud1	270	414912
WT_Mock	Batch6_WT_Mock_3_80h_bud1	274	489468
WT_Mock	Batch6_WT_Mock_3_80h_bud1	278	651148
WT_Mock	Batch6_WT_Mock_3_80h_bud1	282	651948
WT_Mock	Batch6_WT_Mock_3_80h_bud1	286	856790
WT_Mock	Batch6_WT_Mock_3_80h_bud1	290	1305885
WT_Mock	Batch6_WT_Mock_3_80h_bud1	294	2498192
WT_Mock	Batch6_WT_Mock_3_80h_bud1	298	4695084
WT_Mock	Batch6_WT_Mock_3_80h_bud1	302	5003830
WT_Mock	Batch6_WT_Mock_3_80h_bud1	306	4511780
WT_Mock	Batch6_WT_Mock_3_80h_bud1	310	6262060
WT_Mock	Batch6_WT_Mock_3_80h_bud1	314	4073423
WT_Mock	Batch6_WT_Mock_3_80h_bud1	318	4097480
WT_Mock	Batch6_WT_Mock_3_80h_bud1	322	3907522
WT_Mock	Batch6_WT_Mock_3_80h_bud1	326	2447402
WT_Mock	Batch6_WT_Mock_3_80h_bud1	330	2001958
WT_Mock	Batch6_WT_Mock_3_80h_bud1	334	1391635
WT_Mock	Batch6_WT_Mock_3_80h_bud1	338	732265
WT_Mock	Batch6_WT_Mock_3_80h_bud1	342	181549
WT_Mock	Batch6_WT_Mock_3_80h_bud1	346	103836
WT_Mock	Batch6_WT_Mock_3_80h_bud1	350	68444.8
WT_Mock	Batch6_WT_Mock_3_80h_bud1	354	95757.1
WT_Mock	Batch6_WT_Mock_3_80h_bud1	358	147798
WT_Mock	Batch6_WT_Mock_3_80h_bud2	2	945904
WT_Mock	Batch6_WT_Mock_3_80h_bud2	6	485798
WT_Mock	Batch6_WT_Mock_3_80h_bud2	10	424878
WT_Mock	Batch6_WT_Mock_3_80h_bud2	14	1225690
WT_Mock	Batch6_WT_Mock_3_80h_bud2	18	2058120
WT_Mock	Batch6_WT_Mock_3_80h_bud2	22	2312297
WT_Mock	Batch6_WT_Mock_3_80h_bud2	26	2774023
WT_Mock	Batch6_WT_Mock_3_80h_bud2	30	7619760
WT_Mock	Batch6_WT_Mock_3_80h_bud2	34	9643380
WT_Mock	Batch6_WT_Mock_3_80h_bud2	38	6322960
WT_Mock	Batch6_WT_Mock_3_80h_bud2	42	6700760
WT_Mock	Batch6_WT_Mock_3_80h_bud2	46	5674110
WT_Mock	Batch6_WT_Mock_3_80h_bud2	50	2735473
WT_Mock	Batch6_WT_Mock_3_80h_bud2	54	3736351
WT_Mock	Batch6_WT_Mock_3_80h_bud2	58	4564410
WT_Mock	Batch6_WT_Mock_3_80h_bud2	62	2455133
WT_Mock	Batch6_WT_Mock_3_80h_bud2	66	1092635
WT_Mock	Batch6_WT_Mock_3_80h_bud2	70	510793
WT_Mock	Batch6_WT_Mock_3_80h_bud2	74	448848
WT_Mock	Batch6_WT_Mock_3_80h_bud2	78	397197
WT_Mock	Batch6_WT_Mock_3_80h_bud2	82	415753
WT_Mock	Batch6_WT_Mock_3_80h_bud2	86	258298
WT_Mock	Batch6_WT_Mock_3_80h_bud2	90	139145
WT_Mock	Batch6_WT_Mock_3_80h_bud2	94	86591.4
WT_Mock	Batch6_WT_Mock_3_80h_bud2	98	74124.6
WT_Mock	Batch6_WT_Mock_3_80h_bud2	102	123028
WT_Mock	Batch6_WT_Mock_3_80h_bud2	106	361232
WT_Mock	Batch6_WT_Mock_3_80h_bud2	110	615019
WT_Mock	Batch6_WT_Mock_3_80h_bud2	114	630273
WT_Mock	Batch6_WT_Mock_3_80h_bud2	118	1053246
WT_Mock	Batch6_WT_Mock_3_80h_bud2	122	1497808
WT_Mock	Batch6_WT_Mock_3_80h_bud2	126	2001938
WT_Mock	Batch6_WT_Mock_3_80h_bud2	130	2845338
WT_Mock	Batch6_WT_Mock_3_80h_bud2	134	5186359
WT_Mock	Batch6_WT_Mock_3_80h_bud2	138	5453767
WT_Mock	Batch6_WT_Mock_3_80h_bud2	142	3006895
WT_Mock	Batch6_WT_Mock_3_80h_bud2	146	2956534
WT_Mock	Batch6_WT_Mock_3_80h_bud2	150	2438648
WT_Mock	Batch6_WT_Mock_3_80h_bud2	154	1318536
WT_Mock	Batch6_WT_Mock_3_80h_bud2	158	831958
WT_Mock	Batch6_WT_Mock_3_80h_bud2	162	645632
WT_Mock	Batch6_WT_Mock_3_80h_bud2	166	369044
WT_Mock	Batch6_WT_Mock_3_80h_bud2	170	179703
WT_Mock	Batch6_WT_Mock_3_80h_bud2	174	101703
WT_Mock	Batch6_WT_Mock_3_80h_bud2	178	97951.1
WT_Mock	Batch6_WT_Mock_3_80h_bud2	182	80952.6
WT_Mock	Batch6_WT_Mock_3_80h_bud2	186	110172
WT_Mock	Batch6_WT_Mock_3_80h_bud2	190	203591
WT_Mock	Batch6_WT_Mock_3_80h_bud2	194	337302
WT_Mock	Batch6_WT_Mock_3_80h_bud2	198	811167
WT_Mock	Batch6_WT_Mock_3_80h_bud2	202	2789359
WT_Mock	Batch6_WT_Mock_3_80h_bud2	206	4318080
WT_Mock	Batch6_WT_Mock_3_80h_bud2	210	4916080
WT_Mock	Batch6_WT_Mock_3_80h_bud2	214	5154260
WT_Mock	Batch6_WT_Mock_3_80h_bud2	218	5748610
WT_Mock	Batch6_WT_Mock_3_80h_bud2	222	7763360
WT_Mock	Batch6_WT_Mock_3_80h_bud2	226	4568741
WT_Mock	Batch6_WT_Mock_3_80h_bud2	230	2780708
WT_Mock	Batch6_WT_Mock_3_80h_bud2	234	2024494
WT_Mock	Batch6_WT_Mock_3_80h_bud2	238	1668039
WT_Mock	Batch6_WT_Mock_3_80h_bud2	242	1293048
WT_Mock	Batch6_WT_Mock_3_80h_bud2	246	517314
WT_Mock	Batch6_WT_Mock_3_80h_bud2	250	394490
WT_Mock	Batch6_WT_Mock_3_80h_bud2	254	354506
WT_Mock	Batch6_WT_Mock_3_80h_bud2	258	259426
WT_Mock	Batch6_WT_Mock_3_80h_bud2	262	252659
WT_Mock	Batch6_WT_Mock_3_80h_bud2	266	270785
WT_Mock	Batch6_WT_Mock_3_80h_bud2	270	260656
WT_Mock	Batch6_WT_Mock_3_80h_bud2	274	341957
WT_Mock	Batch6_WT_Mock_3_80h_bud2	278	354096
WT_Mock	Batch6_WT_Mock_3_80h_bud2	282	346427
WT_Mock	Batch6_WT_Mock_3_80h_bud2	286	330782
WT_Mock	Batch6_WT_Mock_3_80h_bud2	290	502982
WT_Mock	Batch6_WT_Mock_3_80h_bud2	294	1176437
WT_Mock	Batch6_WT_Mock_3_80h_bud2	298	1683849
WT_Mock	Batch6_WT_Mock_3_80h_bud2	302	2552653
WT_Mock	Batch6_WT_Mock_3_80h_bud2	306	6702420
WT_Mock	Batch6_WT_Mock_3_80h_bud2	310	7297410
WT_Mock	Batch6_WT_Mock_3_80h_bud2	314	9744890
WT_Mock	Batch6_WT_Mock_3_80h_bud2	318	9706240
WT_Mock	Batch6_WT_Mock_3_80h_bud2	322	8842510
WT_Mock	Batch6_WT_Mock_3_80h_bud2	326	4827129
WT_Mock	Batch6_WT_Mock_3_80h_bud2	330	2378610
WT_Mock	Batch6_WT_Mock_3_80h_bud2	334	1520631
WT_Mock	Batch6_WT_Mock_3_80h_bud2	338	1230283
WT_Mock	Batch6_WT_Mock_3_80h_bud2	342	723919
WT_Mock	Batch6_WT_Mock_3_80h_bud2	346	673478
WT_Mock	Batch6_WT_Mock_3_80h_bud2	350	636425
WT_Mock	Batch6_WT_Mock_3_80h_bud2	354	478765
WT_Mock	Batch6_WT_Mock_3_80h_bud2	358	1025072
WT_Mock	Batch6_WT_Mock_4_80h_bud1	2	598204
WT_Mock	Batch6_WT_Mock_4_80h_bud1	6	1123781
WT_Mock	Batch6_WT_Mock_4_80h_bud1	10	755579
WT_Mock	Batch6_WT_Mock_4_80h_bud1	14	818713
WT_Mock	Batch6_WT_Mock_4_80h_bud1	18	1494876
WT_Mock	Batch6_WT_Mock_4_80h_bud1	22	2164909
WT_Mock	Batch6_WT_Mock_4_80h_bud1	26	3423470
WT_Mock	Batch6_WT_Mock_4_80h_bud1	30	5503340
WT_Mock	Batch6_WT_Mock_4_80h_bud1	34	6437700
WT_Mock	Batch6_WT_Mock_4_80h_bud1	38	8844920
WT_Mock	Batch6_WT_Mock_4_80h_bud1	42	7196360
WT_Mock	Batch6_WT_Mock_4_80h_bud1	46	3093281
WT_Mock	Batch6_WT_Mock_4_80h_bud1	50	4292926
WT_Mock	Batch6_WT_Mock_4_80h_bud1	54	3705446
WT_Mock	Batch6_WT_Mock_4_80h_bud1	58	4372830
WT_Mock	Batch6_WT_Mock_4_80h_bud1	62	3175341
WT_Mock	Batch6_WT_Mock_4_80h_bud1	66	1103728
WT_Mock	Batch6_WT_Mock_4_80h_bud1	70	781394
WT_Mock	Batch6_WT_Mock_4_80h_bud1	74	744670
WT_Mock	Batch6_WT_Mock_4_80h_bud1	78	728573
WT_Mock	Batch6_WT_Mock_4_80h_bud1	82	719838
WT_Mock	Batch6_WT_Mock_4_80h_bud1	86	329716
WT_Mock	Batch6_WT_Mock_4_80h_bud1	90	259610
WT_Mock	Batch6_WT_Mock_4_80h_bud1	94	194549
WT_Mock	Batch6_WT_Mock_4_80h_bud1	98	268120
WT_Mock	Batch6_WT_Mock_4_80h_bud1	102	257027
WT_Mock	Batch6_WT_Mock_4_80h_bud1	106	424448
WT_Mock	Batch6_WT_Mock_4_80h_bud1	110	299410
WT_Mock	Batch6_WT_Mock_4_80h_bud1	114	289937
WT_Mock	Batch6_WT_Mock_4_80h_bud1	118	818404
WT_Mock	Batch6_WT_Mock_4_80h_bud1	122	1092615
WT_Mock	Batch6_WT_Mock_4_80h_bud1	126	1451447
WT_Mock	Batch6_WT_Mock_4_80h_bud1	130	4135067
WT_Mock	Batch6_WT_Mock_4_80h_bud1	134	4063676
WT_Mock	Batch6_WT_Mock_4_80h_bud1	138	5843680
WT_Mock	Batch6_WT_Mock_4_80h_bud1	142	6586630
WT_Mock	Batch6_WT_Mock_4_80h_bud1	146	4619031
WT_Mock	Batch6_WT_Mock_4_80h_bud1	150	4125594
WT_Mock	Batch6_WT_Mock_4_80h_bud1	154	2821593
WT_Mock	Batch6_WT_Mock_4_80h_bud1	158	1607447
WT_Mock	Batch6_WT_Mock_4_80h_bud1	162	1175802
WT_Mock	Batch6_WT_Mock_4_80h_bud1	166	249727
WT_Mock	Batch6_WT_Mock_4_80h_bud1	170	160121
WT_Mock	Batch6_WT_Mock_4_80h_bud1	174	130369
WT_Mock	Batch6_WT_Mock_4_80h_bud1	178	98771.3
WT_Mock	Batch6_WT_Mock_4_80h_bud1	182	114109
WT_Mock	Batch6_WT_Mock_4_80h_bud1	186	52102.4
WT_Mock	Batch6_WT_Mock_4_80h_bud1	190	73119.9
WT_Mock	Batch6_WT_Mock_4_80h_bud1	194	293443
WT_Mock	Batch6_WT_Mock_4_80h_bud1	198	389016
WT_Mock	Batch6_WT_Mock_4_80h_bud1	202	663985
WT_Mock	Batch6_WT_Mock_4_80h_bud1	206	1087879
WT_Mock	Batch6_WT_Mock_4_80h_bud1	210	1014431
WT_Mock	Batch6_WT_Mock_4_80h_bud1	214	3532843
WT_Mock	Batch6_WT_Mock_4_80h_bud1	218	7244040
WT_Mock	Batch6_WT_Mock_4_80h_bud1	222	7931270
WT_Mock	Batch6_WT_Mock_4_80h_bud1	226	10039750
WT_Mock	Batch6_WT_Mock_4_80h_bud1	230	8837160
WT_Mock	Batch6_WT_Mock_4_80h_bud1	234	5821620
WT_Mock	Batch6_WT_Mock_4_80h_bud1	238	4723060
WT_Mock	Batch6_WT_Mock_4_80h_bud1	242	3139560
WT_Mock	Batch6_WT_Mock_4_80h_bud1	246	3052538
WT_Mock	Batch6_WT_Mock_4_80h_bud1	250	1409659
WT_Mock	Batch6_WT_Mock_4_80h_bud1	254	835834
WT_Mock	Batch6_WT_Mock_4_80h_bud1	258	566586
WT_Mock	Batch6_WT_Mock_4_80h_bud1	262	228976
WT_Mock	Batch6_WT_Mock_4_80h_bud1	266	114519
WT_Mock	Batch6_WT_Mock_4_80h_bud1	270	100986
WT_Mock	Batch6_WT_Mock_4_80h_bud1	274	109167
WT_Mock	Batch6_WT_Mock_4_80h_bud1	278	167319
WT_Mock	Batch6_WT_Mock_4_80h_bud1	282	175787
WT_Mock	Batch6_WT_Mock_4_80h_bud1	286	233938
WT_Mock	Batch6_WT_Mock_4_80h_bud1	290	509461
WT_Mock	Batch6_WT_Mock_4_80h_bud1	294	903398
WT_Mock	Batch6_WT_Mock_4_80h_bud1	298	3539382
WT_Mock	Batch6_WT_Mock_4_80h_bud1	302	3516973
WT_Mock	Batch6_WT_Mock_4_80h_bud1	306	4429779
WT_Mock	Batch6_WT_Mock_4_80h_bud1	310	4566070
WT_Mock	Batch6_WT_Mock_4_80h_bud1	314	4702211
WT_Mock	Batch6_WT_Mock_4_80h_bud1	318	1737037
WT_Mock	Batch6_WT_Mock_4_80h_bud1	322	1209492
WT_Mock	Batch6_WT_Mock_4_80h_bud1	326	836059
WT_Mock	Batch6_WT_Mock_4_80h_bud1	330	422643
WT_Mock	Batch6_WT_Mock_4_80h_bud1	334	343721
WT_Mock	Batch6_WT_Mock_4_80h_bud1	338	243822
WT_Mock	Batch6_WT_Mock_4_80h_bud1	342	353481
WT_Mock	Batch6_WT_Mock_4_80h_bud1	346	250547
WT_Mock	Batch6_WT_Mock_4_80h_bud1	350	228402
WT_Mock	Batch6_WT_Mock_4_80h_bud1	354	353666
WT_Mock	Batch6_WT_Mock_4_80h_bud1	358	665830
WT_Mock	Batch6_WT_Mock_4_80h_bud2	2	45766.6
WT_Mock	Batch6_WT_Mock_4_80h_bud2	6	108204
WT_Mock	Batch6_WT_Mock_4_80h_bud2	10	166519
WT_Mock	Batch6_WT_Mock_4_80h_bud2	14	341711
WT_Mock	Batch6_WT_Mock_4_80h_bud2	18	510917
WT_Mock	Batch6_WT_Mock_4_80h_bud2	22	778871
WT_Mock	Batch6_WT_Mock_4_80h_bud2	26	1237112
WT_Mock	Batch6_WT_Mock_4_80h_bud2	30	997000
WT_Mock	Batch6_WT_Mock_4_80h_bud2	34	1074817
WT_Mock	Batch6_WT_Mock_4_80h_bud2	38	1645196
WT_Mock	Batch6_WT_Mock_4_80h_bud2	42	1824038
WT_Mock	Batch6_WT_Mock_4_80h_bud2	46	2004931
WT_Mock	Batch6_WT_Mock_4_80h_bud2	50	2123673
WT_Mock	Batch6_WT_Mock_4_80h_bud2	54	1914628
WT_Mock	Batch6_WT_Mock_4_80h_bud2	58	1651984
WT_Mock	Batch6_WT_Mock_4_80h_bud2	62	745203
WT_Mock	Batch6_WT_Mock_4_80h_bud2	66	537162
WT_Mock	Batch6_WT_Mock_4_80h_bud2	70	575670
WT_Mock	Batch6_WT_Mock_4_80h_bud2	74	402138
WT_Mock	Batch6_WT_Mock_4_80h_bud2	78	156882
WT_Mock	Batch6_WT_Mock_4_80h_bud2	82	29916.4
WT_Mock	Batch6_WT_Mock_4_80h_bud2	86	23662.5
WT_Mock	Batch6_WT_Mock_4_80h_bud2	90	17593
WT_Mock	Batch6_WT_Mock_4_80h_bud2	94	17018.9
WT_Mock	Batch6_WT_Mock_4_80h_bud2	98	20996.8
WT_Mock	Batch6_WT_Mock_4_80h_bud2	102	22985.8
WT_Mock	Batch6_WT_Mock_4_80h_bud2	106	47776
WT_Mock	Batch6_WT_Mock_4_80h_bud2	110	60673.6
WT_Mock	Batch6_WT_Mock_4_80h_bud2	114	106420
WT_Mock	Batch6_WT_Mock_4_80h_bud2	118	164632
WT_Mock	Batch6_WT_Mock_4_80h_bud2	122	327071
WT_Mock	Batch6_WT_Mock_4_80h_bud2	126	1680998
WT_Mock	Batch6_WT_Mock_4_80h_bud2	130	4570230
WT_Mock	Batch6_WT_Mock_4_80h_bud2	134	5057980
WT_Mock	Batch6_WT_Mock_4_80h_bud2	138	5887330
WT_Mock	Batch6_WT_Mock_4_80h_bud2	142	7568970
WT_Mock	Batch6_WT_Mock_4_80h_bud2	146	9280820
WT_Mock	Batch6_WT_Mock_4_80h_bud2	150	5255668
WT_Mock	Batch6_WT_Mock_4_80h_bud2	154	4210040
WT_Mock	Batch6_WT_Mock_4_80h_bud2	158	2533871
WT_Mock	Batch6_WT_Mock_4_80h_bud2	162	783936
WT_Mock	Batch6_WT_Mock_4_80h_bud2	166	406384
WT_Mock	Batch6_WT_Mock_4_80h_bud2	170	335129
WT_Mock	Batch6_WT_Mock_4_80h_bud2	174	223891
WT_Mock	Batch6_WT_Mock_4_80h_bud2	178	97848.5
WT_Mock	Batch6_WT_Mock_4_80h_bud2	182	47878.5
WT_Mock	Batch6_WT_Mock_4_80h_bud2	186	42608.7
WT_Mock	Batch6_WT_Mock_4_80h_bud2	190	65246
WT_Mock	Batch6_WT_Mock_4_80h_bud2	194	87739.8
WT_Mock	Batch6_WT_Mock_4_80h_bud2	198	76646.6
WT_Mock	Batch6_WT_Mock_4_80h_bud2	202	50790.1
WT_Mock	Batch6_WT_Mock_4_80h_bud2	206	160839
WT_Mock	Batch6_WT_Mock_4_80h_bud2	210	284975
WT_Mock	Batch6_WT_Mock_4_80h_bud2	214	218129
WT_Mock	Batch6_WT_Mock_4_80h_bud2	218	98566.2
WT_Mock	Batch6_WT_Mock_4_80h_bud2	222	120301
WT_Mock	Batch6_WT_Mock_4_80h_bud2	226	277818
WT_Mock	Batch6_WT_Mock_4_80h_bud2	230	484158
WT_Mock	Batch6_WT_Mock_4_80h_bud2	234	818589
WT_Mock	Batch6_WT_Mock_4_80h_bud2	238	952897
WT_Mock	Batch6_WT_Mock_4_80h_bud2	242	749776
WT_Mock	Batch6_WT_Mock_4_80h_bud2	246	252188
WT_Mock	Batch6_WT_Mock_4_80h_bud2	250	94055.2
WT_Mock	Batch6_WT_Mock_4_80h_bud2	254	122188
WT_Mock	Batch6_WT_Mock_4_80h_bud2	258	102995
WT_Mock	Batch6_WT_Mock_4_80h_bud2	262	96003.1
WT_Mock	Batch6_WT_Mock_4_80h_bud2	266	138468
WT_Mock	Batch6_WT_Mock_4_80h_bud2	270	108183
WT_Mock	Batch6_WT_Mock_4_80h_bud2	274	93788.7
WT_Mock	Batch6_WT_Mock_4_80h_bud2	278	136438
WT_Mock	Batch6_WT_Mock_4_80h_bud2	282	172301
WT_Mock	Batch6_WT_Mock_4_80h_bud2	286	251593
WT_Mock	Batch6_WT_Mock_4_80h_bud2	290	299348
WT_Mock	Batch6_WT_Mock_4_80h_bud2	294	672432
WT_Mock	Batch6_WT_Mock_4_80h_bud2	298	2742650
WT_Mock	Batch6_WT_Mock_4_80h_bud2	302	4271480
WT_Mock	Batch6_WT_Mock_4_80h_bud2	306	4103880
WT_Mock	Batch6_WT_Mock_4_80h_bud2	310	3960792
WT_Mock	Batch6_WT_Mock_4_80h_bud2	314	2369587
WT_Mock	Batch6_WT_Mock_4_80h_bud2	318	1988794
WT_Mock	Batch6_WT_Mock_4_80h_bud2	322	1474577
WT_Mock	Batch6_WT_Mock_4_80h_bud2	326	365866
WT_Mock	Batch6_WT_Mock_4_80h_bud2	330	69839.1
WT_Mock	Batch6_WT_Mock_4_80h_bud2	334	77897.5
WT_Mock	Batch6_WT_Mock_4_80h_bud2	338	46832.8
WT_Mock	Batch6_WT_Mock_4_80h_bud2	342	18331.2
WT_Mock	Batch6_WT_Mock_4_80h_bud2	346	21776
WT_Mock	Batch6_WT_Mock_4_80h_bud2	350	18966.9
WT_Mock	Batch6_WT_Mock_4_80h_bud2	354	13697.2
WT_Mock	Batch6_WT_Mock_4_80h_bud2	358	13451.1
WT_Mock	Batch7_WT_Mock_1_80h_bud2	2	37585.1
WT_Mock	Batch7_WT_Mock_1_80h_bud2	6	58992.1
WT_Mock	Batch7_WT_Mock_1_80h_bud2	10	114683
WT_Mock	Batch7_WT_Mock_1_80h_bud2	14	358504
WT_Mock	Batch7_WT_Mock_1_80h_bud2	18	760377
WT_Mock	Batch7_WT_Mock_1_80h_bud2	22	1355814
WT_Mock	Batch7_WT_Mock_1_80h_bud2	26	2504262
WT_Mock	Batch7_WT_Mock_1_80h_bud2	30	3743037
WT_Mock	Batch7_WT_Mock_1_80h_bud2	34	4545999
WT_Mock	Batch7_WT_Mock_1_80h_bud2	38	6413740
WT_Mock	Batch7_WT_Mock_1_80h_bud2	42	8102540
WT_Mock	Batch7_WT_Mock_1_80h_bud2	46	10725400
WT_Mock	Batch7_WT_Mock_1_80h_bud2	50	11100760
WT_Mock	Batch7_WT_Mock_1_80h_bud2	54	6147050
WT_Mock	Batch7_WT_Mock_1_80h_bud2	58	3195641
WT_Mock	Batch7_WT_Mock_1_80h_bud2	62	2230279
WT_Mock	Batch7_WT_Mock_1_80h_bud2	66	2434915
WT_Mock	Batch7_WT_Mock_1_80h_bud2	70	1122038
WT_Mock	Batch7_WT_Mock_1_80h_bud2	74	252618
WT_Mock	Batch7_WT_Mock_1_80h_bud2	78	221102
WT_Mock	Batch7_WT_Mock_1_80h_bud2	82	180503
WT_Mock	Batch7_WT_Mock_1_80h_bud2	86	164838
WT_Mock	Batch7_WT_Mock_1_80h_bud2	90	83126.2
WT_Mock	Batch7_WT_Mock_1_80h_bud2	94	54152.9
WT_Mock	Batch7_WT_Mock_1_80h_bud2	98	110972
WT_Mock	Batch7_WT_Mock_1_80h_bud2	102	77651.4
WT_Mock	Batch7_WT_Mock_1_80h_bud2	106	78389.6
WT_Mock	Batch7_WT_Mock_1_80h_bud2	110	139494
WT_Mock	Batch7_WT_Mock_1_80h_bud2	114	192068
WT_Mock	Batch7_WT_Mock_1_80h_bud2	118	488955
WT_Mock	Batch7_WT_Mock_1_80h_bud2	122	918304
WT_Mock	Batch7_WT_Mock_1_80h_bud2	126	1064626
WT_Mock	Batch7_WT_Mock_1_80h_bud2	130	1414170
WT_Mock	Batch7_WT_Mock_1_80h_bud2	134	1758669
WT_Mock	Batch7_WT_Mock_1_80h_bud2	138	2498357
WT_Mock	Batch7_WT_Mock_1_80h_bud2	142	1815591
WT_Mock	Batch7_WT_Mock_1_80h_bud2	146	2126750
WT_Mock	Batch7_WT_Mock_1_80h_bud2	150	1104037
WT_Mock	Batch7_WT_Mock_1_80h_bud2	154	889188
WT_Mock	Batch7_WT_Mock_1_80h_bud2	158	524286
WT_Mock	Batch7_WT_Mock_1_80h_bud2	162	271524
WT_Mock	Batch7_WT_Mock_1_80h_bud2	166	155549
WT_Mock	Batch7_WT_Mock_1_80h_bud2	170	174106
WT_Mock	Batch7_WT_Mock_1_80h_bud2	174	224301
WT_Mock	Batch7_WT_Mock_1_80h_bud2	178	257191
WT_Mock	Batch7_WT_Mock_1_80h_bud2	182	387868
WT_Mock	Batch7_WT_Mock_1_80h_bud2	186	648565
WT_Mock	Batch7_WT_Mock_1_80h_bud2	190	625969
WT_Mock	Batch7_WT_Mock_1_80h_bud2	194	1016460
WT_Mock	Batch7_WT_Mock_1_80h_bud2	198	1167805
WT_Mock	Batch7_WT_Mock_1_80h_bud2	202	749776
WT_Mock	Batch7_WT_Mock_1_80h_bud2	206	1370905
WT_Mock	Batch7_WT_Mock_1_80h_bud2	210	2219574
WT_Mock	Batch7_WT_Mock_1_80h_bud2	214	3397984
WT_Mock	Batch7_WT_Mock_1_80h_bud2	218	7056620
WT_Mock	Batch7_WT_Mock_1_80h_bud2	222	8270040
WT_Mock	Batch7_WT_Mock_1_80h_bud2	226	6984000
WT_Mock	Batch7_WT_Mock_1_80h_bud2	230	6894430
WT_Mock	Batch7_WT_Mock_1_80h_bud2	234	3818389
WT_Mock	Batch7_WT_Mock_1_80h_bud2	238	2139730
WT_Mock	Batch7_WT_Mock_1_80h_bud2	242	906761
WT_Mock	Batch7_WT_Mock_1_80h_bud2	246	328753
WT_Mock	Batch7_WT_Mock_1_80h_bud2	250	175500
WT_Mock	Batch7_WT_Mock_1_80h_bud2	254	169246
WT_Mock	Batch7_WT_Mock_1_80h_bud2	258	128442
WT_Mock	Batch7_WT_Mock_1_80h_bud2	262	63339
WT_Mock	Batch7_WT_Mock_1_80h_bud2	266	106953
WT_Mock	Batch7_WT_Mock_1_80h_bud2	270	82244.5
WT_Mock	Batch7_WT_Mock_1_80h_bud2	274	105189
WT_Mock	Batch7_WT_Mock_1_80h_bud2	278	107814
WT_Mock	Batch7_WT_Mock_1_80h_bud2	282	114847
WT_Mock	Batch7_WT_Mock_1_80h_bud2	286	157087
WT_Mock	Batch7_WT_Mock_1_80h_bud2	290	281366
WT_Mock	Batch7_WT_Mock_1_80h_bud2	294	671858
WT_Mock	Batch7_WT_Mock_1_80h_bud2	298	830277
WT_Mock	Batch7_WT_Mock_1_80h_bud2	302	1084392
WT_Mock	Batch7_WT_Mock_1_80h_bud2	306	1989861
WT_Mock	Batch7_WT_Mock_1_80h_bud2	310	2632479
WT_Mock	Batch7_WT_Mock_1_80h_bud2	314	2631412
WT_Mock	Batch7_WT_Mock_1_80h_bud2	318	3219795
WT_Mock	Batch7_WT_Mock_1_80h_bud2	322	2385622
WT_Mock	Batch7_WT_Mock_1_80h_bud2	326	2014692
WT_Mock	Batch7_WT_Mock_1_80h_bud2	330	1274328
WT_Mock	Batch7_WT_Mock_1_80h_bud2	334	922036
WT_Mock	Batch7_WT_Mock_1_80h_bud2	338	425288
WT_Mock	Batch7_WT_Mock_1_80h_bud2	342	203509
WT_Mock	Batch7_WT_Mock_1_80h_bud2	346	194426
WT_Mock	Batch7_WT_Mock_1_80h_bud2	350	114191
WT_Mock	Batch7_WT_Mock_1_80h_bud2	354	56818.6
WT_Mock	Batch7_WT_Mock_1_80h_bud2	358	77959
WT_Mock	Batch7_WT_Mock_2_80h_bud1	2	35555.2
WT_Mock	Batch7_WT_Mock_2_80h_bud1	6	11605.7
WT_Mock	Batch7_WT_Mock_2_80h_bud1	10	5802.84
WT_Mock	Batch7_WT_Mock_2_80h_bud1	14	9616.71
WT_Mock	Batch7_WT_Mock_2_80h_bud1	18	18946.4
WT_Mock	Batch7_WT_Mock_2_80h_bud1	22	61145.1
WT_Mock	Batch7_WT_Mock_2_80h_bud1	26	406834
WT_Mock	Batch7_WT_Mock_2_80h_bud1	30	2230996
WT_Mock	Batch7_WT_Mock_2_80h_bud1	34	5144073
WT_Mock	Batch7_WT_Mock_2_80h_bud1	38	5811640
WT_Mock	Batch7_WT_Mock_2_80h_bud1	42	5197820
WT_Mock	Batch7_WT_Mock_2_80h_bud1	46	4441578
WT_Mock	Batch7_WT_Mock_2_80h_bud1	50	3477150
WT_Mock	Batch7_WT_Mock_2_80h_bud1	54	7447480
WT_Mock	Batch7_WT_Mock_2_80h_bud1	58	4652560
WT_Mock	Batch7_WT_Mock_2_80h_bud1	62	910471
WT_Mock	Batch7_WT_Mock_2_80h_bud1	66	521045
WT_Mock	Batch7_WT_Mock_2_80h_bud1	70	291269
WT_Mock	Batch7_WT_Mock_2_80h_bud1	74	55588.3
WT_Mock	Batch7_WT_Mock_2_80h_bud1	78	11093.1
WT_Mock	Batch7_WT_Mock_2_80h_bud1	82	9309.15
WT_Mock	Batch7_WT_Mock_2_80h_bud1	86	46238.2
WT_Mock	Batch7_WT_Mock_2_80h_bud1	90	72586.7
WT_Mock	Batch7_WT_Mock_2_80h_bud1	94	92127.7
WT_Mock	Batch7_WT_Mock_2_80h_bud1	98	217166
WT_Mock	Batch7_WT_Mock_2_80h_bud1	102	288460
WT_Mock	Batch7_WT_Mock_2_80h_bud1	106	101580
WT_Mock	Batch7_WT_Mock_2_80h_bud1	110	119809
WT_Mock	Batch7_WT_Mock_2_80h_bud1	114	199613
WT_Mock	Batch7_WT_Mock_2_80h_bud1	118	345402
WT_Mock	Batch7_WT_Mock_2_80h_bud1	122	738683
WT_Mock	Batch7_WT_Mock_2_80h_bud1	126	1292740
WT_Mock	Batch7_WT_Mock_2_80h_bud1	130	3116304
WT_Mock	Batch7_WT_Mock_2_80h_bud1	134	3305690
WT_Mock	Batch7_WT_Mock_2_80h_bud1	138	3576721
WT_Mock	Batch7_WT_Mock_2_80h_bud1	142	3104846
WT_Mock	Batch7_WT_Mock_2_80h_bud1	146	1435393
WT_Mock	Batch7_WT_Mock_2_80h_bud1	150	696811
WT_Mock	Batch7_WT_Mock_2_80h_bud1	154	264962
WT_Mock	Batch7_WT_Mock_2_80h_bud1	158	201274
WT_Mock	Batch7_WT_Mock_2_80h_bud1	162	66394.2
WT_Mock	Batch7_WT_Mock_2_80h_bud1	166	37667.2
WT_Mock	Batch7_WT_Mock_2_80h_bud1	170	36395.9
WT_Mock	Batch7_WT_Mock_2_80h_bud1	174	26205
WT_Mock	Batch7_WT_Mock_2_80h_bud1	178	18597.8
WT_Mock	Batch7_WT_Mock_2_80h_bud1	182	22473.2
WT_Mock	Batch7_WT_Mock_2_80h_bud1	186	19479.5
WT_Mock	Batch7_WT_Mock_2_80h_bud1	190	17183
WT_Mock	Batch7_WT_Mock_2_80h_bud1	194	17777.6
WT_Mock	Batch7_WT_Mock_2_80h_bud1	198	23826.5
WT_Mock	Batch7_WT_Mock_2_80h_bud1	202	82572.5
WT_Mock	Batch7_WT_Mock_2_80h_bud1	206	367875
WT_Mock	Batch7_WT_Mock_2_80h_bud1	210	1009345
WT_Mock	Batch7_WT_Mock_2_80h_bud1	214	1592951
WT_Mock	Batch7_WT_Mock_2_80h_bud1	218	4433639
WT_Mock	Batch7_WT_Mock_2_80h_bud1	222	7022810
WT_Mock	Batch7_WT_Mock_2_80h_bud1	226	7026850
WT_Mock	Batch7_WT_Mock_2_80h_bud1	230	3533184
WT_Mock	Batch7_WT_Mock_2_80h_bud1	234	2796948
WT_Mock	Batch7_WT_Mock_2_80h_bud1	238	1707059
WT_Mock	Batch7_WT_Mock_2_80h_bud1	242	196538
WT_Mock	Batch7_WT_Mock_2_80h_bud1	246	156144
WT_Mock	Batch7_WT_Mock_2_80h_bud1	250	143554
WT_Mock	Batch7_WT_Mock_2_80h_bud1	254	106624
WT_Mock	Batch7_WT_Mock_2_80h_bud1	258	44413.2
WT_Mock	Batch7_WT_Mock_2_80h_bud1	262	14209.8
WT_Mock	Batch7_WT_Mock_2_80h_bud1	266	25200.3
WT_Mock	Batch7_WT_Mock_2_80h_bud1	270	21160.9
WT_Mock	Batch7_WT_Mock_2_80h_bud1	274	21858
WT_Mock	Batch7_WT_Mock_2_80h_bud1	278	16588.3
WT_Mock	Batch7_WT_Mock_2_80h_bud1	282	10457.4
WT_Mock	Batch7_WT_Mock_2_80h_bud1	286	20074.1
WT_Mock	Batch7_WT_Mock_2_80h_bud1	290	31864.3
WT_Mock	Batch7_WT_Mock_2_80h_bud1	294	165042
WT_Mock	Batch7_WT_Mock_2_80h_bud1	298	166088
WT_Mock	Batch7_WT_Mock_2_80h_bud1	302	577720
WT_Mock	Batch7_WT_Mock_2_80h_bud1	306	2092713
WT_Mock	Batch7_WT_Mock_2_80h_bud1	310	3050035
WT_Mock	Batch7_WT_Mock_2_80h_bud1	314	5861051
WT_Mock	Batch7_WT_Mock_2_80h_bud1	318	5314556
WT_Mock	Batch7_WT_Mock_2_80h_bud1	322	1463320
WT_Mock	Batch7_WT_Mock_2_80h_bud1	326	880801
WT_Mock	Batch7_WT_Mock_2_80h_bud1	330	502120
WT_Mock	Batch7_WT_Mock_2_80h_bud1	334	188767
WT_Mock	Batch7_WT_Mock_2_80h_bud1	338	125817
WT_Mock	Batch7_WT_Mock_2_80h_bud1	342	66004.7
WT_Mock	Batch7_WT_Mock_2_80h_bud1	346	80727.1
WT_Mock	Batch7_WT_Mock_2_80h_bud1	350	29485.8
WT_Mock	Batch7_WT_Mock_2_80h_bud1	354	31064.7
WT_Mock	Batch7_WT_Mock_2_80h_bud1	358	50708.2
WT_Mock	Batch7_WT_Mock_2_80h_bud2	2	21447.9
WT_Mock	Batch7_WT_Mock_2_80h_bud2	6	21447.9
WT_Mock	Batch7_WT_Mock_2_80h_bud2	10	22083.6
WT_Mock	Batch7_WT_Mock_2_80h_bud2	14	40066.2
WT_Mock	Batch7_WT_Mock_2_80h_bud2	18	90856.5
WT_Mock	Batch7_WT_Mock_2_80h_bud2	22	253500
WT_Mock	Batch7_WT_Mock_2_80h_bud2	26	471691
WT_Mock	Batch7_WT_Mock_2_80h_bud2	30	663533
WT_Mock	Batch7_WT_Mock_2_80h_bud2	34	567899
WT_Mock	Batch7_WT_Mock_2_80h_bud2	38	644053
WT_Mock	Batch7_WT_Mock_2_80h_bud2	42	1445563
WT_Mock	Batch7_WT_Mock_2_80h_bud2	46	1755553
WT_Mock	Batch7_WT_Mock_2_80h_bud2	50	1696623
WT_Mock	Batch7_WT_Mock_2_80h_bud2	54	1585077
WT_Mock	Batch7_WT_Mock_2_80h_bud2	58	657135
WT_Mock	Batch7_WT_Mock_2_80h_bud2	62	270724
WT_Mock	Batch7_WT_Mock_2_80h_bud2	66	135680
WT_Mock	Batch7_WT_Mock_2_80h_bud2	70	42506.3
WT_Mock	Batch7_WT_Mock_2_80h_bud2	74	19295
WT_Mock	Batch7_WT_Mock_2_80h_bud2	78	5228.71
WT_Mock	Batch7_WT_Mock_2_80h_bud2	82	4429.02
WT_Mock	Batch7_WT_Mock_2_80h_bud2	86	3444.79
WT_Mock	Batch7_WT_Mock_2_80h_bud2	90	4798.11
WT_Mock	Batch7_WT_Mock_2_80h_bud2	94	3096.21
WT_Mock	Batch7_WT_Mock_2_80h_bud2	98	5064.67
WT_Mock	Batch7_WT_Mock_2_80h_bud2	102	6458.98
WT_Mock	Batch7_WT_Mock_2_80h_bud2	106	11810.7
WT_Mock	Batch7_WT_Mock_2_80h_bud2	110	92271.3
WT_Mock	Batch7_WT_Mock_2_80h_bud2	114	133486
WT_Mock	Batch7_WT_Mock_2_80h_bud2	118	126227
WT_Mock	Batch7_WT_Mock_2_80h_bud2	122	267525
WT_Mock	Batch7_WT_Mock_2_80h_bud2	126	507676
WT_Mock	Batch7_WT_Mock_2_80h_bud2	130	1834475
WT_Mock	Batch7_WT_Mock_2_80h_bud2	134	2276310
WT_Mock	Batch7_WT_Mock_2_80h_bud2	138	2656797
WT_Mock	Batch7_WT_Mock_2_80h_bud2	142	1936589
WT_Mock	Batch7_WT_Mock_2_80h_bud2	146	1402543
WT_Mock	Batch7_WT_Mock_2_80h_bud2	150	793635
WT_Mock	Batch7_WT_Mock_2_80h_bud2	154	422500
WT_Mock	Batch7_WT_Mock_2_80h_bud2	158	148434
WT_Mock	Batch7_WT_Mock_2_80h_bud2	162	98976.3
WT_Mock	Batch7_WT_Mock_2_80h_bud2	166	52574.1
WT_Mock	Batch7_WT_Mock_2_80h_bud2	170	22350.1
WT_Mock	Batch7_WT_Mock_2_80h_bud2	174	22350.2
WT_Mock	Batch7_WT_Mock_2_80h_bud2	178	10211.4
WT_Mock	Batch7_WT_Mock_2_80h_bud2	182	11359.6
WT_Mock	Batch7_WT_Mock_2_80h_bud2	186	19151.4
WT_Mock	Batch7_WT_Mock_2_80h_bud2	190	25877
WT_Mock	Batch7_WT_Mock_2_80h_bud2	194	15788.6
WT_Mock	Batch7_WT_Mock_2_80h_bud2	198	19418
WT_Mock	Batch7_WT_Mock_2_80h_bud2	202	42711.3
WT_Mock	Batch7_WT_Mock_2_80h_bud2	206	121060
WT_Mock	Batch7_WT_Mock_2_80h_bud2	210	265823
WT_Mock	Batch7_WT_Mock_2_80h_bud2	214	309396
WT_Mock	Batch7_WT_Mock_2_80h_bud2	218	257990
WT_Mock	Batch7_WT_Mock_2_80h_bud2	222	199654
WT_Mock	Batch7_WT_Mock_2_80h_bud2	226	221369
WT_Mock	Batch7_WT_Mock_2_80h_bud2	230	278126
WT_Mock	Batch7_WT_Mock_2_80h_bud2	234	307366
WT_Mock	Batch7_WT_Mock_2_80h_bud2	238	327419
WT_Mock	Batch7_WT_Mock_2_80h_bud2	242	411468
WT_Mock	Batch7_WT_Mock_2_80h_bud2	246	411591
WT_Mock	Batch7_WT_Mock_2_80h_bud2	250	296621
WT_Mock	Batch7_WT_Mock_2_80h_bud2	254	118599
WT_Mock	Batch7_WT_Mock_2_80h_bud2	258	21140.4
WT_Mock	Batch7_WT_Mock_2_80h_bud2	262	16075.7
WT_Mock	Batch7_WT_Mock_2_80h_bud2	266	30162.5
WT_Mock	Batch7_WT_Mock_2_80h_bud2	270	30552
WT_Mock	Batch7_WT_Mock_2_80h_bud2	274	26102.5
WT_Mock	Batch7_WT_Mock_2_80h_bud2	278	19766.5
WT_Mock	Batch7_WT_Mock_2_80h_bud2	282	21960.5
WT_Mock	Batch7_WT_Mock_2_80h_bud2	286	58869.1
WT_Mock	Batch7_WT_Mock_2_80h_bud2	290	141319
WT_Mock	Batch7_WT_Mock_2_80h_bud2	294	276712
WT_Mock	Batch7_WT_Mock_2_80h_bud2	298	921564
WT_Mock	Batch7_WT_Mock_2_80h_bud2	302	1316423
WT_Mock	Batch7_WT_Mock_2_80h_bud2	306	1416978
WT_Mock	Batch7_WT_Mock_2_80h_bud2	310	1266104
WT_Mock	Batch7_WT_Mock_2_80h_bud2	314	1130631
WT_Mock	Batch7_WT_Mock_2_80h_bud2	318	1131984
WT_Mock	Batch7_WT_Mock_2_80h_bud2	322	642864
WT_Mock	Batch7_WT_Mock_2_80h_bud2	326	317187
WT_Mock	Batch7_WT_Mock_2_80h_bud2	330	90589.8
WT_Mock	Batch7_WT_Mock_2_80h_bud2	334	97766.5
WT_Mock	Batch7_WT_Mock_2_80h_bud2	338	40948
WT_Mock	Batch7_WT_Mock_2_80h_bud2	342	25548.9
WT_Mock	Batch7_WT_Mock_2_80h_bud2	346	16198.7
WT_Mock	Batch7_WT_Mock_2_80h_bud2	350	10621.4
WT_Mock	Batch7_WT_Mock_2_80h_bud2	354	7525.24
WT_Mock	Batch7_WT_Mock_2_80h_bud2	358	14271.3
WT_Mock	Batch7_WT_Mock_3_80h_bud1	2	4844820
WT_Mock	Batch7_WT_Mock_3_80h_bud1	6	4478180
WT_Mock	Batch7_WT_Mock_3_80h_bud1	10	4640710
WT_Mock	Batch7_WT_Mock_3_80h_bud1	14	3727494
WT_Mock	Batch7_WT_Mock_3_80h_bud1	18	3829076
WT_Mock	Batch7_WT_Mock_3_80h_bud1	22	4148965
WT_Mock	Batch7_WT_Mock_3_80h_bud1	26	3633088
WT_Mock	Batch7_WT_Mock_3_80h_bud1	30	4448642
WT_Mock	Batch7_WT_Mock_3_80h_bud1	34	5867490
WT_Mock	Batch7_WT_Mock_3_80h_bud1	38	6955410
WT_Mock	Batch7_WT_Mock_3_80h_bud1	42	6375650
WT_Mock	Batch7_WT_Mock_3_80h_bud1	46	4399616
WT_Mock	Batch7_WT_Mock_3_80h_bud1	50	10744750
WT_Mock	Batch7_WT_Mock_3_80h_bud1	54	14245360
WT_Mock	Batch7_WT_Mock_3_80h_bud1	58	12741070
WT_Mock	Batch7_WT_Mock_3_80h_bud1	62	9203980
WT_Mock	Batch7_WT_Mock_3_80h_bud1	66	5747640
WT_Mock	Batch7_WT_Mock_3_80h_bud1	70	4054439
WT_Mock	Batch7_WT_Mock_3_80h_bud1	74	5044520
WT_Mock	Batch7_WT_Mock_3_80h_bud1	78	5711020
WT_Mock	Batch7_WT_Mock_3_80h_bud1	82	4436312
WT_Mock	Batch7_WT_Mock_3_80h_bud1	86	4125539
WT_Mock	Batch7_WT_Mock_3_80h_bud1	90	3865122
WT_Mock	Batch7_WT_Mock_3_80h_bud1	94	2215617
WT_Mock	Batch7_WT_Mock_3_80h_bud1	98	1148593
WT_Mock	Batch7_WT_Mock_3_80h_bud1	102	330618
WT_Mock	Batch7_WT_Mock_3_80h_bud1	106	744240
WT_Mock	Batch7_WT_Mock_3_80h_bud1	110	694842
WT_Mock	Batch7_WT_Mock_3_80h_bud1	114	601281
WT_Mock	Batch7_WT_Mock_3_80h_bud1	118	672986
WT_Mock	Batch7_WT_Mock_3_80h_bud1	122	871123
WT_Mock	Batch7_WT_Mock_3_80h_bud1	126	2404035
WT_Mock	Batch7_WT_Mock_3_80h_bud1	130	3706578
WT_Mock	Batch7_WT_Mock_3_80h_bud1	134	6033230
WT_Mock	Batch7_WT_Mock_3_80h_bud1	138	5623430
WT_Mock	Batch7_WT_Mock_3_80h_bud1	142	5937710
WT_Mock	Batch7_WT_Mock_3_80h_bud1	146	6140890
WT_Mock	Batch7_WT_Mock_3_80h_bud1	150	3734508
WT_Mock	Batch7_WT_Mock_3_80h_bud1	154	2241699
WT_Mock	Batch7_WT_Mock_3_80h_bud1	158	1369593
WT_Mock	Batch7_WT_Mock_3_80h_bud1	162	522932
WT_Mock	Batch7_WT_Mock_3_80h_bud1	166	251921
WT_Mock	Batch7_WT_Mock_3_80h_bud1	170	178268
WT_Mock	Batch7_WT_Mock_3_80h_bud1	174	106707
WT_Mock	Batch7_WT_Mock_3_80h_bud1	178	150300
WT_Mock	Batch7_WT_Mock_3_80h_bud1	182	312308
WT_Mock	Batch7_WT_Mock_3_80h_bud1	186	322642
WT_Mock	Batch7_WT_Mock_3_80h_bud1	190	671672
WT_Mock	Batch7_WT_Mock_3_80h_bud1	194	1055049
WT_Mock	Batch7_WT_Mock_3_80h_bud1	198	2452672
WT_Mock	Batch7_WT_Mock_3_80h_bud1	202	5713530
WT_Mock	Batch7_WT_Mock_3_80h_bud1	206	7167060
WT_Mock	Batch7_WT_Mock_3_80h_bud1	210	9003980
WT_Mock	Batch7_WT_Mock_3_80h_bud1	214	11161870
WT_Mock	Batch7_WT_Mock_3_80h_bud1	218	17120540
WT_Mock	Batch7_WT_Mock_3_80h_bud1	222	19059300
WT_Mock	Batch7_WT_Mock_3_80h_bud1	226	13440260
WT_Mock	Batch7_WT_Mock_3_80h_bud1	230	10341580
WT_Mock	Batch7_WT_Mock_3_80h_bud1	234	7408250
WT_Mock	Batch7_WT_Mock_3_80h_bud1	238	4643070
WT_Mock	Batch7_WT_Mock_3_80h_bud1	242	3807895
WT_Mock	Batch7_WT_Mock_3_80h_bud1	246	2209036
WT_Mock	Batch7_WT_Mock_3_80h_bud1	250	1282919
WT_Mock	Batch7_WT_Mock_3_80h_bud1	254	1435393
WT_Mock	Batch7_WT_Mock_3_80h_bud1	258	1380727
WT_Mock	Batch7_WT_Mock_3_80h_bud1	262	970611
WT_Mock	Batch7_WT_Mock_3_80h_bud1	266	1000343
WT_Mock	Batch7_WT_Mock_3_80h_bud1	270	893472
WT_Mock	Batch7_WT_Mock_3_80h_bud1	274	737821
WT_Mock	Batch7_WT_Mock_3_80h_bud1	278	541304
WT_Mock	Batch7_WT_Mock_3_80h_bud1	282	938420
WT_Mock	Batch7_WT_Mock_3_80h_bud1	286	748443
WT_Mock	Batch7_WT_Mock_3_80h_bud1	290	382885
WT_Mock	Batch7_WT_Mock_3_80h_bud1	294	884717
WT_Mock	Batch7_WT_Mock_3_80h_bud1	298	1101041
WT_Mock	Batch7_WT_Mock_3_80h_bud1	302	2210142
WT_Mock	Batch7_WT_Mock_3_80h_bud1	306	3262958
WT_Mock	Batch7_WT_Mock_3_80h_bud1	310	3671715
WT_Mock	Batch7_WT_Mock_3_80h_bud1	314	4892520
WT_Mock	Batch7_WT_Mock_3_80h_bud1	318	3186498
WT_Mock	Batch7_WT_Mock_3_80h_bud1	322	818487
WT_Mock	Batch7_WT_Mock_3_80h_bud1	326	625845
WT_Mock	Batch7_WT_Mock_3_80h_bud1	330	881478
WT_Mock	Batch7_WT_Mock_3_80h_bud1	334	821214
WT_Mock	Batch7_WT_Mock_3_80h_bud1	338	478272
WT_Mock	Batch7_WT_Mock_3_80h_bud1	342	736693
WT_Mock	Batch7_WT_Mock_3_80h_bud1	346	1740421
WT_Mock	Batch7_WT_Mock_3_80h_bud1	350	2483921
WT_Mock	Batch7_WT_Mock_3_80h_bud1	354	1457004
WT_Mock	Batch7_WT_Mock_3_80h_bud1	358	3188585
WT_Mock	Batch7_WT_Mock_3_80h_bud2	2	26430.6
WT_Mock	Batch7_WT_Mock_3_80h_bud2	6	44290.2
WT_Mock	Batch7_WT_Mock_3_80h_bud2	10	51159.3
WT_Mock	Batch7_WT_Mock_3_80h_bud2	14	54809.2
WT_Mock	Batch7_WT_Mock_3_80h_bud2	18	124095
WT_Mock	Batch7_WT_Mock_3_80h_bud2	22	385284
WT_Mock	Batch7_WT_Mock_3_80h_bud2	26	1036288
WT_Mock	Batch7_WT_Mock_3_80h_bud2	30	1420137
WT_Mock	Batch7_WT_Mock_3_80h_bud2	34	1173751
WT_Mock	Batch7_WT_Mock_3_80h_bud2	38	898599
WT_Mock	Batch7_WT_Mock_3_80h_bud2	42	1299487
WT_Mock	Batch7_WT_Mock_3_80h_bud2	46	1478883
WT_Mock	Batch7_WT_Mock_3_80h_bud2	50	1097084
WT_Mock	Batch7_WT_Mock_3_80h_bud2	54	836162
WT_Mock	Batch7_WT_Mock_3_80h_bud2	58	1980572
WT_Mock	Batch7_WT_Mock_3_80h_bud2	62	1877494
WT_Mock	Batch7_WT_Mock_3_80h_bud2	66	942806
WT_Mock	Batch7_WT_Mock_3_80h_bud2	70	256001
WT_Mock	Batch7_WT_Mock_3_80h_bud2	74	141298
WT_Mock	Batch7_WT_Mock_3_80h_bud2	78	104144
WT_Mock	Batch7_WT_Mock_3_80h_bud2	82	102175
WT_Mock	Batch7_WT_Mock_3_80h_bud2	86	76298.1
WT_Mock	Batch7_WT_Mock_3_80h_bud2	90	63441.7
WT_Mock	Batch7_WT_Mock_3_80h_bud2	94	74022.1
WT_Mock	Batch7_WT_Mock_3_80h_bud2	98	76933.7
WT_Mock	Batch7_WT_Mock_3_80h_bud2	102	119358
WT_Mock	Batch7_WT_Mock_3_80h_bud2	106	205498
WT_Mock	Batch7_WT_Mock_3_80h_bud2	110	269330
WT_Mock	Batch7_WT_Mock_3_80h_bud2	114	897554
WT_Mock	Batch7_WT_Mock_3_80h_bud2	118	1676527
WT_Mock	Batch7_WT_Mock_3_80h_bud2	122	2015820
WT_Mock	Batch7_WT_Mock_3_80h_bud2	126	2616587
WT_Mock	Batch7_WT_Mock_3_80h_bud2	130	5117689
WT_Mock	Batch7_WT_Mock_3_80h_bud2	134	6149590
WT_Mock	Batch7_WT_Mock_3_80h_bud2	138	4574630
WT_Mock	Batch7_WT_Mock_3_80h_bud2	142	5200240
WT_Mock	Batch7_WT_Mock_3_80h_bud2	146	5605710
WT_Mock	Batch7_WT_Mock_3_80h_bud2	150	4320799
WT_Mock	Batch7_WT_Mock_3_80h_bud2	154	2527597
WT_Mock	Batch7_WT_Mock_3_80h_bud2	158	1697853
WT_Mock	Batch7_WT_Mock_3_80h_bud2	162	879838
WT_Mock	Batch7_WT_Mock_3_80h_bud2	166	518031
WT_Mock	Batch7_WT_Mock_3_80h_bud2	170	305807
WT_Mock	Batch7_WT_Mock_3_80h_bud2	174	270457
WT_Mock	Batch7_WT_Mock_3_80h_bud2	178	267464
WT_Mock	Batch7_WT_Mock_3_80h_bud2	182	259774
WT_Mock	Batch7_WT_Mock_3_80h_bud2	186	217842
WT_Mock	Batch7_WT_Mock_3_80h_bud2	190	185875
WT_Mock	Batch7_WT_Mock_3_80h_bud2	194	180380
WT_Mock	Batch7_WT_Mock_3_80h_bud2	198	217330
WT_Mock	Batch7_WT_Mock_3_80h_bud2	202	416409
WT_Mock	Batch7_WT_Mock_3_80h_bud2	206	1491063
WT_Mock	Batch7_WT_Mock_3_80h_bud2	210	2344633
WT_Mock	Batch7_WT_Mock_3_80h_bud2	214	2219965
WT_Mock	Batch7_WT_Mock_3_80h_bud2	218	1477058
WT_Mock	Batch7_WT_Mock_3_80h_bud2	222	1157595
WT_Mock	Batch7_WT_Mock_3_80h_bud2	226	1223005
WT_Mock	Batch7_WT_Mock_3_80h_bud2	230	2311681
WT_Mock	Batch7_WT_Mock_3_80h_bud2	234	2857908
WT_Mock	Batch7_WT_Mock_3_80h_bud2	238	1975999
WT_Mock	Batch7_WT_Mock_3_80h_bud2	242	598901
WT_Mock	Batch7_WT_Mock_3_80h_bud2	246	168856
WT_Mock	Batch7_WT_Mock_3_80h_bud2	250	105046
WT_Mock	Batch7_WT_Mock_3_80h_bud2	254	92107.2
WT_Mock	Batch7_WT_Mock_3_80h_bud2	258	67112
WT_Mock	Batch7_WT_Mock_3_80h_bud2	262	72074.1
WT_Mock	Batch7_WT_Mock_3_80h_bud2	266	93706.6
WT_Mock	Batch7_WT_Mock_3_80h_bud2	270	126289
WT_Mock	Batch7_WT_Mock_3_80h_bud2	274	192765
WT_Mock	Batch7_WT_Mock_3_80h_bud2	278	67132.5
WT_Mock	Batch7_WT_Mock_3_80h_bud2	282	47037.9
WT_Mock	Batch7_WT_Mock_3_80h_bud2	286	91799.6
WT_Mock	Batch7_WT_Mock_3_80h_bud2	290	495148
WT_Mock	Batch7_WT_Mock_3_80h_bud2	294	1625102
WT_Mock	Batch7_WT_Mock_3_80h_bud2	298	2513551
WT_Mock	Batch7_WT_Mock_3_80h_bud2	302	3503412
WT_Mock	Batch7_WT_Mock_3_80h_bud2	306	3713630
WT_Mock	Batch7_WT_Mock_3_80h_bud2	310	3071833
WT_Mock	Batch7_WT_Mock_3_80h_bud2	314	4634292
WT_Mock	Batch7_WT_Mock_3_80h_bud2	318	4645280
WT_Mock	Batch7_WT_Mock_3_80h_bud2	322	3793193
WT_Mock	Batch7_WT_Mock_3_80h_bud2	326	2936236
WT_Mock	Batch7_WT_Mock_3_80h_bud2	330	2054266
WT_Mock	Batch7_WT_Mock_3_80h_bud2	334	1114493
WT_Mock	Batch7_WT_Mock_3_80h_bud2	338	757342
WT_Mock	Batch7_WT_Mock_3_80h_bud2	342	418174
WT_Mock	Batch7_WT_Mock_3_80h_bud2	346	71746.1
WT_Mock	Batch7_WT_Mock_3_80h_bud2	350	48288.6
WT_Mock	Batch7_WT_Mock_3_80h_bud2	354	23929
WT_Mock	Batch7_WT_Mock_3_80h_bud2	358	20279.2
WT_Mock	Batch7_WT_Mock_4_80h_bud2	2	189238
WT_Mock	Batch7_WT_Mock_4_80h_bud2	6	280976
WT_Mock	Batch7_WT_Mock_4_80h_bud2	10	201090
WT_Mock	Batch7_WT_Mock_4_80h_bud2	14	142282
WT_Mock	Batch7_WT_Mock_4_80h_bud2	18	167995
WT_Mock	Batch7_WT_Mock_4_80h_bud2	22	84623
WT_Mock	Batch7_WT_Mock_4_80h_bud2	26	154237
WT_Mock	Batch7_WT_Mock_4_80h_bud2	30	432568
WT_Mock	Batch7_WT_Mock_4_80h_bud2	34	753262
WT_Mock	Batch7_WT_Mock_4_80h_bud2	38	792427
WT_Mock	Batch7_WT_Mock_4_80h_bud2	42	348457
WT_Mock	Batch7_WT_Mock_4_80h_bud2	46	370828
WT_Mock	Batch7_WT_Mock_4_80h_bud2	50	144353
WT_Mock	Batch7_WT_Mock_4_80h_bud2	54	49047.3
WT_Mock	Batch7_WT_Mock_4_80h_bud2	58	86899
WT_Mock	Batch7_WT_Mock_4_80h_bud2	62	307427
WT_Mock	Batch7_WT_Mock_4_80h_bud2	66	224014
WT_Mock	Batch7_WT_Mock_4_80h_bud2	70	21119.9
WT_Mock	Batch7_WT_Mock_4_80h_bud2	74	63093
WT_Mock	Batch7_WT_Mock_4_80h_bud2	78	32664
WT_Mock	Batch7_WT_Mock_4_80h_bud2	82	60817
WT_Mock	Batch7_WT_Mock_4_80h_bud2	86	42116.7
WT_Mock	Batch7_WT_Mock_4_80h_bud2	90	68342.2
WT_Mock	Batch7_WT_Mock_4_80h_bud2	94	189730
WT_Mock	Batch7_WT_Mock_4_80h_bud2	98	158009
WT_Mock	Batch7_WT_Mock_4_80h_bud2	102	81567.8
WT_Mock	Batch7_WT_Mock_4_80h_bud2	106	96946.3
WT_Mock	Batch7_WT_Mock_4_80h_bud2	110	159219
WT_Mock	Batch7_WT_Mock_4_80h_bud2	114	136315
WT_Mock	Batch7_WT_Mock_4_80h_bud2	118	215176
WT_Mock	Batch7_WT_Mock_4_80h_bud2	122	530457
WT_Mock	Batch7_WT_Mock_4_80h_bud2	126	2673959
WT_Mock	Batch7_WT_Mock_4_80h_bud2	130	4045536
WT_Mock	Batch7_WT_Mock_4_80h_bud2	134	4858221
WT_Mock	Batch7_WT_Mock_4_80h_bud2	138	4024755
WT_Mock	Batch7_WT_Mock_4_80h_bud2	142	5845550
WT_Mock	Batch7_WT_Mock_4_80h_bud2	146	1995725
WT_Mock	Batch7_WT_Mock_4_80h_bud2	150	979962
WT_Mock	Batch7_WT_Mock_4_80h_bud2	154	940552
WT_Mock	Batch7_WT_Mock_4_80h_bud2	158	284893
WT_Mock	Batch7_WT_Mock_4_80h_bud2	162	74514.2
WT_Mock	Batch7_WT_Mock_4_80h_bud2	166	221533
WT_Mock	Batch7_WT_Mock_4_80h_bud2	170	262748
WT_Mock	Batch7_WT_Mock_4_80h_bud2	174	187290
WT_Mock	Batch7_WT_Mock_4_80h_bud2	178	67932.2
WT_Mock	Batch7_WT_Mock_4_80h_bud2	182	51179.7
WT_Mock	Batch7_WT_Mock_4_80h_bud2	186	49744.4
WT_Mock	Batch7_WT_Mock_4_80h_bud2	190	55957.3
WT_Mock	Batch7_WT_Mock_4_80h_bud2	194	169841
WT_Mock	Batch7_WT_Mock_4_80h_bud2	198	667799
WT_Mock	Batch7_WT_Mock_4_80h_bud2	202	973564
WT_Mock	Batch7_WT_Mock_4_80h_bud2	206	1638779
WT_Mock	Batch7_WT_Mock_4_80h_bud2	210	2222323
WT_Mock	Batch7_WT_Mock_4_80h_bud2	214	1760515
WT_Mock	Batch7_WT_Mock_4_80h_bud2	218	2685237
WT_Mock	Batch7_WT_Mock_4_80h_bud2	222	3168411
WT_Mock	Batch7_WT_Mock_4_80h_bud2	226	3858906
WT_Mock	Batch7_WT_Mock_4_80h_bud2	230	3834096
WT_Mock	Batch7_WT_Mock_4_80h_bud2	234	2957294
WT_Mock	Batch7_WT_Mock_4_80h_bud2	238	1149495
WT_Mock	Batch7_WT_Mock_4_80h_bud2	242	541303
WT_Mock	Batch7_WT_Mock_4_80h_bud2	246	287989
WT_Mock	Batch7_WT_Mock_4_80h_bud2	250	110213
WT_Mock	Batch7_WT_Mock_4_80h_bud2	254	143410
WT_Mock	Batch7_WT_Mock_4_80h_bud2	258	62929
WT_Mock	Batch7_WT_Mock_4_80h_bud2	262	71438.5
WT_Mock	Batch7_WT_Mock_4_80h_bud2	266	61042.6
WT_Mock	Batch7_WT_Mock_4_80h_bud2	270	55957.4
WT_Mock	Batch7_WT_Mock_4_80h_bud2	274	131845
WT_Mock	Batch7_WT_Mock_4_80h_bud2	278	115831
WT_Mock	Batch7_WT_Mock_4_80h_bud2	282	98402.3
WT_Mock	Batch7_WT_Mock_4_80h_bud2	286	97828.1
WT_Mock	Batch7_WT_Mock_4_80h_bud2	290	164550
WT_Mock	Batch7_WT_Mock_4_80h_bud2	294	1311462
WT_Mock	Batch7_WT_Mock_4_80h_bud2	298	2990204
WT_Mock	Batch7_WT_Mock_4_80h_bud2	302	3648712
WT_Mock	Batch7_WT_Mock_4_80h_bud2	306	3859883
WT_Mock	Batch7_WT_Mock_4_80h_bud2	310	4534060
WT_Mock	Batch7_WT_Mock_4_80h_bud2	314	4538351
WT_Mock	Batch7_WT_Mock_4_80h_bud2	318	5758590
WT_Mock	Batch7_WT_Mock_4_80h_bud2	322	4189614
WT_Mock	Batch7_WT_Mock_4_80h_bud2	326	1898430
WT_Mock	Batch7_WT_Mock_4_80h_bud2	330	739134
WT_Mock	Batch7_WT_Mock_4_80h_bud2	334	800627
WT_Mock	Batch7_WT_Mock_4_80h_bud2	338	321883
WT_Mock	Batch7_WT_Mock_4_80h_bud2	342	128893
WT_Mock	Batch7_WT_Mock_4_80h_bud2	346	197624
WT_Mock	Batch7_WT_Mock_4_80h_bud2	350	246938
WT_Mock	Batch7_WT_Mock_4_80h_bud2	354	85258.7
WT_Mock	Batch7_WT_Mock_4_80h_bud2	358	129713
WT_BAP	Batch6_WT_BAP_1_80h_bud1	2	484829
WT_BAP	Batch6_WT_BAP_1_80h_bud1	6	550526
WT_BAP	Batch6_WT_BAP_1_80h_bud1	10	740178
WT_BAP	Batch6_WT_BAP_1_80h_bud1	14	1046429
WT_BAP	Batch6_WT_BAP_1_80h_bud1	18	1070700
WT_BAP	Batch6_WT_BAP_1_80h_bud1	22	2366012
WT_BAP	Batch6_WT_BAP_1_80h_bud1	26	5051276
WT_BAP	Batch6_WT_BAP_1_80h_bud1	30	4287906
WT_BAP	Batch6_WT_BAP_1_80h_bud1	34	3991434
WT_BAP	Batch6_WT_BAP_1_80h_bud1	38	8436260
WT_BAP	Batch6_WT_BAP_1_80h_bud1	42	10734700
WT_BAP	Batch6_WT_BAP_1_80h_bud1	46	5677501
WT_BAP	Batch6_WT_BAP_1_80h_bud1	50	6169630
WT_BAP	Batch6_WT_BAP_1_80h_bud1	54	7121130
WT_BAP	Batch6_WT_BAP_1_80h_bud1	58	2531246
WT_BAP	Batch6_WT_BAP_1_80h_bud1	62	2653573
WT_BAP	Batch6_WT_BAP_1_80h_bud1	66	3559337
WT_BAP	Batch6_WT_BAP_1_80h_bud1	70	2262845
WT_BAP	Batch6_WT_BAP_1_80h_bud1	74	1165511
WT_BAP	Batch6_WT_BAP_1_80h_bud1	78	335543
WT_BAP	Batch6_WT_BAP_1_80h_bud1	82	286321
WT_BAP	Batch6_WT_BAP_1_80h_bud1	86	221244
WT_BAP	Batch6_WT_BAP_1_80h_bud1	90	138953
WT_BAP	Batch6_WT_BAP_1_80h_bud1	94	409448
WT_BAP	Batch6_WT_BAP_1_80h_bud1	98	526580
WT_BAP	Batch6_WT_BAP_1_80h_bud1	102	825156
WT_BAP	Batch6_WT_BAP_1_80h_bud1	106	890854
WT_BAP	Batch6_WT_BAP_1_80h_bud1	110	976245
WT_BAP	Batch6_WT_BAP_1_80h_bud1	114	1976198
WT_BAP	Batch6_WT_BAP_1_80h_bud1	118	4568736
WT_BAP	Batch6_WT_BAP_1_80h_bud1	122	9420640
WT_BAP	Batch6_WT_BAP_1_80h_bud1	126	11433990
WT_BAP	Batch6_WT_BAP_1_80h_bud1	130	14415740
WT_BAP	Batch6_WT_BAP_1_80h_bud1	134	17646780
WT_BAP	Batch6_WT_BAP_1_80h_bud1	138	16858410
WT_BAP	Batch6_WT_BAP_1_80h_bud1	142	19256230
WT_BAP	Batch6_WT_BAP_1_80h_bud1	146	13592340
WT_BAP	Batch6_WT_BAP_1_80h_bud1	150	11923310
WT_BAP	Batch6_WT_BAP_1_80h_bud1	154	7095160
WT_BAP	Batch6_WT_BAP_1_80h_bud1	158	5784230
WT_BAP	Batch6_WT_BAP_1_80h_bud1	162	2714307
WT_BAP	Batch6_WT_BAP_1_80h_bud1	166	922771
WT_BAP	Batch6_WT_BAP_1_80h_bud1	170	507094
WT_BAP	Batch6_WT_BAP_1_80h_bud1	174	380954
WT_BAP	Batch6_WT_BAP_1_80h_bud1	178	388366
WT_BAP	Batch6_WT_BAP_1_80h_bud1	182	389340
WT_BAP	Batch6_WT_BAP_1_80h_bud1	186	333771
WT_BAP	Batch6_WT_BAP_1_80h_bud1	190	280062
WT_BAP	Batch6_WT_BAP_1_80h_bud1	194	615516
WT_BAP	Batch6_WT_BAP_1_80h_bud1	198	781279
WT_BAP	Batch6_WT_BAP_1_80h_bud1	202	771801
WT_BAP	Batch6_WT_BAP_1_80h_bud1	206	1024638
WT_BAP	Batch6_WT_BAP_1_80h_bud1	210	941639
WT_BAP	Batch6_WT_BAP_1_80h_bud1	214	1348282
WT_BAP	Batch6_WT_BAP_1_80h_bud1	218	3538373
WT_BAP	Batch6_WT_BAP_1_80h_bud1	222	2261398
WT_BAP	Batch6_WT_BAP_1_80h_bud1	226	2235326
WT_BAP	Batch6_WT_BAP_1_80h_bud1	230	2047182
WT_BAP	Batch6_WT_BAP_1_80h_bud1	234	1670272
WT_BAP	Batch6_WT_BAP_1_80h_bud1	238	2159118
WT_BAP	Batch6_WT_BAP_1_80h_bud1	242	1924940
WT_BAP	Batch6_WT_BAP_1_80h_bud1	246	2478952
WT_BAP	Batch6_WT_BAP_1_80h_bud1	250	2736957
WT_BAP	Batch6_WT_BAP_1_80h_bud1	254	1866506
WT_BAP	Batch6_WT_BAP_1_80h_bud1	258	1102737
WT_BAP	Batch6_WT_BAP_1_80h_bud1	262	773307
WT_BAP	Batch6_WT_BAP_1_80h_bud1	266	818424
WT_BAP	Batch6_WT_BAP_1_80h_bud1	270	796958
WT_BAP	Batch6_WT_BAP_1_80h_bud1	274	872575
WT_BAP	Batch6_WT_BAP_1_80h_bud1	278	726890
WT_BAP	Batch6_WT_BAP_1_80h_bud1	282	670937
WT_BAP	Batch6_WT_BAP_1_80h_bud1	286	1171358
WT_BAP	Batch6_WT_BAP_1_80h_bud1	290	1989487
WT_BAP	Batch6_WT_BAP_1_80h_bud1	294	5134410
WT_BAP	Batch6_WT_BAP_1_80h_bud1	298	5751310
WT_BAP	Batch6_WT_BAP_1_80h_bud1	302	6465960
WT_BAP	Batch6_WT_BAP_1_80h_bud1	306	7367110
WT_BAP	Batch6_WT_BAP_1_80h_bud1	310	9111010
WT_BAP	Batch6_WT_BAP_1_80h_bud1	314	6273180
WT_BAP	Batch6_WT_BAP_1_80h_bud1	318	5320050
WT_BAP	Batch6_WT_BAP_1_80h_bud1	322	4354350
WT_BAP	Batch6_WT_BAP_1_80h_bud1	326	2431089
WT_BAP	Batch6_WT_BAP_1_80h_bud1	330	2005638
WT_BAP	Batch6_WT_BAP_1_80h_bud1	334	1696668
WT_BAP	Batch6_WT_BAP_1_80h_bud1	338	916955
WT_BAP	Batch6_WT_BAP_1_80h_bud1	342	1614083
WT_BAP	Batch6_WT_BAP_1_80h_bud1	346	1799009
WT_BAP	Batch6_WT_BAP_1_80h_bud1	350	1011441
WT_BAP	Batch6_WT_BAP_1_80h_bud1	354	680888
WT_BAP	Batch6_WT_BAP_1_80h_bud1	358	588261
WT_BAP	Batch6_WT_BAP_1_80h_bud2	2	1667467
WT_BAP	Batch6_WT_BAP_1_80h_bud2	6	2305600
WT_BAP	Batch6_WT_BAP_1_80h_bud2	10	2750981
WT_BAP	Batch6_WT_BAP_1_80h_bud2	14	1904567
WT_BAP	Batch6_WT_BAP_1_80h_bud2	18	3456938
WT_BAP	Batch6_WT_BAP_1_80h_bud2	22	4166527
WT_BAP	Batch6_WT_BAP_1_80h_bud2	26	2891884
WT_BAP	Batch6_WT_BAP_1_80h_bud2	30	4162859
WT_BAP	Batch6_WT_BAP_1_80h_bud2	34	4098436
WT_BAP	Batch6_WT_BAP_1_80h_bud2	38	5079980
WT_BAP	Batch6_WT_BAP_1_80h_bud2	42	5567780
WT_BAP	Batch6_WT_BAP_1_80h_bud2	46	5227210
WT_BAP	Batch6_WT_BAP_1_80h_bud2	50	5467240
WT_BAP	Batch6_WT_BAP_1_80h_bud2	54	5836380
WT_BAP	Batch6_WT_BAP_1_80h_bud2	58	5466320
WT_BAP	Batch6_WT_BAP_1_80h_bud2	62	3979918
WT_BAP	Batch6_WT_BAP_1_80h_bud2	66	3965650
WT_BAP	Batch6_WT_BAP_1_80h_bud2	70	3990970
WT_BAP	Batch6_WT_BAP_1_80h_bud2	74	3578381
WT_BAP	Batch6_WT_BAP_1_80h_bud2	78	2488724
WT_BAP	Batch6_WT_BAP_1_80h_bud2	82	2770824
WT_BAP	Batch6_WT_BAP_1_80h_bud2	86	2972521
WT_BAP	Batch6_WT_BAP_1_80h_bud2	90	3026733
WT_BAP	Batch6_WT_BAP_1_80h_bud2	94	1993118
WT_BAP	Batch6_WT_BAP_1_80h_bud2	98	1424667
WT_BAP	Batch6_WT_BAP_1_80h_bud2	102	1372966
WT_BAP	Batch6_WT_BAP_1_80h_bud2	106	924573
WT_BAP	Batch6_WT_BAP_1_80h_bud2	110	512644
WT_BAP	Batch6_WT_BAP_1_80h_bud2	114	526050
WT_BAP	Batch6_WT_BAP_1_80h_bud2	118	663585
WT_BAP	Batch6_WT_BAP_1_80h_bud2	122	1539084
WT_BAP	Batch6_WT_BAP_1_80h_bud2	126	4303265
WT_BAP	Batch6_WT_BAP_1_80h_bud2	130	8430670
WT_BAP	Batch6_WT_BAP_1_80h_bud2	134	12124440
WT_BAP	Batch6_WT_BAP_1_80h_bud2	138	13689770
WT_BAP	Batch6_WT_BAP_1_80h_bud2	142	12977050
WT_BAP	Batch6_WT_BAP_1_80h_bud2	146	10141630
WT_BAP	Batch6_WT_BAP_1_80h_bud2	150	5239350
WT_BAP	Batch6_WT_BAP_1_80h_bud2	154	3224475
WT_BAP	Batch6_WT_BAP_1_80h_bud2	158	1267497
WT_BAP	Batch6_WT_BAP_1_80h_bud2	162	505027
WT_BAP	Batch6_WT_BAP_1_80h_bud2	166	629215
WT_BAP	Batch6_WT_BAP_1_80h_bud2	170	993931
WT_BAP	Batch6_WT_BAP_1_80h_bud2	174	1177943
WT_BAP	Batch6_WT_BAP_1_80h_bud2	178	1040140
WT_BAP	Batch6_WT_BAP_1_80h_bud2	182	565054
WT_BAP	Batch6_WT_BAP_1_80h_bud2	186	758484
WT_BAP	Batch6_WT_BAP_1_80h_bud2	190	1530522
WT_BAP	Batch6_WT_BAP_1_80h_bud2	194	2642768
WT_BAP	Batch6_WT_BAP_1_80h_bud2	198	2228210
WT_BAP	Batch6_WT_BAP_1_80h_bud2	202	1055377
WT_BAP	Batch6_WT_BAP_1_80h_bud2	206	1053133
WT_BAP	Batch6_WT_BAP_1_80h_bud2	210	1671393
WT_BAP	Batch6_WT_BAP_1_80h_bud2	214	1324041
WT_BAP	Batch6_WT_BAP_1_80h_bud2	218	391614
WT_BAP	Batch6_WT_BAP_1_80h_bud2	222	305366
WT_BAP	Batch6_WT_BAP_1_80h_bud2	226	360847
WT_BAP	Batch6_WT_BAP_1_80h_bud2	230	305160
WT_BAP	Batch6_WT_BAP_1_80h_bud2	234	416682
WT_BAP	Batch6_WT_BAP_1_80h_bud2	238	374281
WT_BAP	Batch6_WT_BAP_1_80h_bud2	242	216550
WT_BAP	Batch6_WT_BAP_1_80h_bud2	246	193076
WT_BAP	Batch6_WT_BAP_1_80h_bud2	250	200014
WT_BAP	Batch6_WT_BAP_1_80h_bud2	254	121266
WT_BAP	Batch6_WT_BAP_1_80h_bud2	258	102133
WT_BAP	Batch6_WT_BAP_1_80h_bud2	262	165084
WT_BAP	Batch6_WT_BAP_1_80h_bud2	266	95962
WT_BAP	Batch6_WT_BAP_1_80h_bud2	270	178873
WT_BAP	Batch6_WT_BAP_1_80h_bud2	274	391318
WT_BAP	Batch6_WT_BAP_1_80h_bud2	278	541020
WT_BAP	Batch6_WT_BAP_1_80h_bud2	282	2028875
WT_BAP	Batch6_WT_BAP_1_80h_bud2	286	4323161
WT_BAP	Batch6_WT_BAP_1_80h_bud2	290	4127844
WT_BAP	Batch6_WT_BAP_1_80h_bud2	294	8792480
WT_BAP	Batch6_WT_BAP_1_80h_bud2	298	10055380
WT_BAP	Batch6_WT_BAP_1_80h_bud2	302	7903410
WT_BAP	Batch6_WT_BAP_1_80h_bud2	306	8354220
WT_BAP	Batch6_WT_BAP_1_80h_bud2	310	10570510
WT_BAP	Batch6_WT_BAP_1_80h_bud2	314	10098700
WT_BAP	Batch6_WT_BAP_1_80h_bud2	318	3316511
WT_BAP	Batch6_WT_BAP_1_80h_bud2	322	2105850
WT_BAP	Batch6_WT_BAP_1_80h_bud2	326	848423
WT_BAP	Batch6_WT_BAP_1_80h_bud2	330	475500
WT_BAP	Batch6_WT_BAP_1_80h_bud2	334	834250
WT_BAP	Batch6_WT_BAP_1_80h_bud2	338	725472
WT_BAP	Batch6_WT_BAP_1_80h_bud2	342	506678
WT_BAP	Batch6_WT_BAP_1_80h_bud2	346	428641
WT_BAP	Batch6_WT_BAP_1_80h_bud2	350	1261237
WT_BAP	Batch6_WT_BAP_1_80h_bud2	354	2265856
WT_BAP	Batch6_WT_BAP_1_80h_bud2	358	2498852
WT_BAP	Batch6_WT_BAP_2_80h_bud1	2	349938
WT_BAP	Batch6_WT_BAP_2_80h_bud1	6	718931
WT_BAP	Batch6_WT_BAP_2_80h_bud1	10	1824202
WT_BAP	Batch6_WT_BAP_2_80h_bud1	14	2151996
WT_BAP	Batch6_WT_BAP_2_80h_bud1	18	4585556
WT_BAP	Batch6_WT_BAP_2_80h_bud1	22	7470420
WT_BAP	Batch6_WT_BAP_2_80h_bud1	26	10182730
WT_BAP	Batch6_WT_BAP_2_80h_bud1	30	11849420
WT_BAP	Batch6_WT_BAP_2_80h_bud1	34	15189510
WT_BAP	Batch6_WT_BAP_2_80h_bud1	38	42078470
WT_BAP	Batch6_WT_BAP_2_80h_bud1	42	47101600
WT_BAP	Batch6_WT_BAP_2_80h_bud1	46	28688270
WT_BAP	Batch6_WT_BAP_2_80h_bud1	50	21504040
WT_BAP	Batch6_WT_BAP_2_80h_bud1	54	11136400
WT_BAP	Batch6_WT_BAP_2_80h_bud1	58	9394920
WT_BAP	Batch6_WT_BAP_2_80h_bud1	62	8281940
WT_BAP	Batch6_WT_BAP_2_80h_bud1	66	9599580
WT_BAP	Batch6_WT_BAP_2_80h_bud1	70	13700570
WT_BAP	Batch6_WT_BAP_2_80h_bud1	74	15779160
WT_BAP	Batch6_WT_BAP_2_80h_bud1	78	9426790
WT_BAP	Batch6_WT_BAP_2_80h_bud1	82	9867900
WT_BAP	Batch6_WT_BAP_2_80h_bud1	86	3997239
WT_BAP	Batch6_WT_BAP_2_80h_bud1	90	3824224
WT_BAP	Batch6_WT_BAP_2_80h_bud1	94	3442174
WT_BAP	Batch6_WT_BAP_2_80h_bud1	98	5021597
WT_BAP	Batch6_WT_BAP_2_80h_bud1	102	1232466
WT_BAP	Batch6_WT_BAP_2_80h_bud1	106	1036758
WT_BAP	Batch6_WT_BAP_2_80h_bud1	110	1751262
WT_BAP	Batch6_WT_BAP_2_80h_bud1	114	1976726
WT_BAP	Batch6_WT_BAP_2_80h_bud1	118	2966935
WT_BAP	Batch6_WT_BAP_2_80h_bud1	122	2323851
WT_BAP	Batch6_WT_BAP_2_80h_bud1	126	3998662
WT_BAP	Batch6_WT_BAP_2_80h_bud1	130	7200200
WT_BAP	Batch6_WT_BAP_2_80h_bud1	134	8269850
WT_BAP	Batch6_WT_BAP_2_80h_bud1	138	7887620
WT_BAP	Batch6_WT_BAP_2_80h_bud1	142	13378690
WT_BAP	Batch6_WT_BAP_2_80h_bud1	146	16123020
WT_BAP	Batch6_WT_BAP_2_80h_bud1	150	9544170
WT_BAP	Batch6_WT_BAP_2_80h_bud1	154	7632540
WT_BAP	Batch6_WT_BAP_2_80h_bud1	158	7148530
WT_BAP	Batch6_WT_BAP_2_80h_bud1	162	2323113
WT_BAP	Batch6_WT_BAP_2_80h_bud1	166	1414241
WT_BAP	Batch6_WT_BAP_2_80h_bud1	170	1152145
WT_BAP	Batch6_WT_BAP_2_80h_bud1	174	994269
WT_BAP	Batch6_WT_BAP_2_80h_bud1	178	750303
WT_BAP	Batch6_WT_BAP_2_80h_bud1	182	403133
WT_BAP	Batch6_WT_BAP_2_80h_bud1	186	657849
WT_BAP	Batch6_WT_BAP_2_80h_bud1	190	259790
WT_BAP	Batch6_WT_BAP_2_80h_bud1	194	545231
WT_BAP	Batch6_WT_BAP_2_80h_bud1	198	287886
WT_BAP	Batch6_WT_BAP_2_80h_bud1	202	481333
WT_BAP	Batch6_WT_BAP_2_80h_bud1	206	540341
WT_BAP	Batch6_WT_BAP_2_80h_bud1	210	866150
WT_BAP	Batch6_WT_BAP_2_80h_bud1	214	3750180
WT_BAP	Batch6_WT_BAP_2_80h_bud1	218	4468690
WT_BAP	Batch6_WT_BAP_2_80h_bud1	222	3935698
WT_BAP	Batch6_WT_BAP_2_80h_bud1	226	5438790
WT_BAP	Batch6_WT_BAP_2_80h_bud1	230	2801216
WT_BAP	Batch6_WT_BAP_2_80h_bud1	234	4242858
WT_BAP	Batch6_WT_BAP_2_80h_bud1	238	3813292
WT_BAP	Batch6_WT_BAP_2_80h_bud1	242	1591679
WT_BAP	Batch6_WT_BAP_2_80h_bud1	246	264865
WT_BAP	Batch6_WT_BAP_2_80h_bud1	250	157415
WT_BAP	Batch6_WT_BAP_2_80h_bud1	254	103759
WT_BAP	Batch6_WT_BAP_2_80h_bud1	258	121152
WT_BAP	Batch6_WT_BAP_2_80h_bud1	262	173147
WT_BAP	Batch6_WT_BAP_2_80h_bud1	266	300712
WT_BAP	Batch6_WT_BAP_2_80h_bud1	270	449499
WT_BAP	Batch6_WT_BAP_2_80h_bud1	274	1239157
WT_BAP	Batch6_WT_BAP_2_80h_bud1	278	1748678
WT_BAP	Batch6_WT_BAP_2_80h_bud1	282	2996923
WT_BAP	Batch6_WT_BAP_2_80h_bud1	286	4682070
WT_BAP	Batch6_WT_BAP_2_80h_bud1	290	8304830
WT_BAP	Batch6_WT_BAP_2_80h_bud1	294	13459830
WT_BAP	Batch6_WT_BAP_2_80h_bud1	298	17672160
WT_BAP	Batch6_WT_BAP_2_80h_bud1	302	24179120
WT_BAP	Batch6_WT_BAP_2_80h_bud1	306	22597630
WT_BAP	Batch6_WT_BAP_2_80h_bud1	310	17372870
WT_BAP	Batch6_WT_BAP_2_80h_bud1	314	12932690
WT_BAP	Batch6_WT_BAP_2_80h_bud1	318	9552560
WT_BAP	Batch6_WT_BAP_2_80h_bud1	322	4548660
WT_BAP	Batch6_WT_BAP_2_80h_bud1	326	5567700
WT_BAP	Batch6_WT_BAP_2_80h_bud1	330	8981720
WT_BAP	Batch6_WT_BAP_2_80h_bud1	334	10111270
WT_BAP	Batch6_WT_BAP_2_80h_bud1	338	11525740
WT_BAP	Batch6_WT_BAP_2_80h_bud1	342	17703850
WT_BAP	Batch6_WT_BAP_2_80h_bud1	346	5918507
WT_BAP	Batch6_WT_BAP_2_80h_bud1	350	2944098
WT_BAP	Batch6_WT_BAP_2_80h_bud1	354	1611241
WT_BAP	Batch6_WT_BAP_2_80h_bud1	358	387309
WT_BAP	Batch6_WT_BAP_2_80h_bud2	2	7318820
WT_BAP	Batch6_WT_BAP_2_80h_bud2	6	7534170
WT_BAP	Batch6_WT_BAP_2_80h_bud2	10	4754044
WT_BAP	Batch6_WT_BAP_2_80h_bud2	14	3034154
WT_BAP	Batch6_WT_BAP_2_80h_bud2	18	4437730
WT_BAP	Batch6_WT_BAP_2_80h_bud2	22	2457782
WT_BAP	Batch6_WT_BAP_2_80h_bud2	26	6200947
WT_BAP	Batch6_WT_BAP_2_80h_bud2	30	8543620
WT_BAP	Batch6_WT_BAP_2_80h_bud2	34	8345850
WT_BAP	Batch6_WT_BAP_2_80h_bud2	38	16171880
WT_BAP	Batch6_WT_BAP_2_80h_bud2	42	23130180
WT_BAP	Batch6_WT_BAP_2_80h_bud2	46	24646940
WT_BAP	Batch6_WT_BAP_2_80h_bud2	50	13242300
WT_BAP	Batch6_WT_BAP_2_80h_bud2	54	11450120
WT_BAP	Batch6_WT_BAP_2_80h_bud2	58	13672750
WT_BAP	Batch6_WT_BAP_2_80h_bud2	62	16850150
WT_BAP	Batch6_WT_BAP_2_80h_bud2	66	10671770
WT_BAP	Batch6_WT_BAP_2_80h_bud2	70	14660980
WT_BAP	Batch6_WT_BAP_2_80h_bud2	74	18963540
WT_BAP	Batch6_WT_BAP_2_80h_bud2	78	18210090
WT_BAP	Batch6_WT_BAP_2_80h_bud2	82	17364390
WT_BAP	Batch6_WT_BAP_2_80h_bud2	86	13599440
WT_BAP	Batch6_WT_BAP_2_80h_bud2	90	10334990
WT_BAP	Batch6_WT_BAP_2_80h_bud2	94	7645740
WT_BAP	Batch6_WT_BAP_2_80h_bud2	98	3818642
WT_BAP	Batch6_WT_BAP_2_80h_bud2	102	1421254
WT_BAP	Batch6_WT_BAP_2_80h_bud2	106	850326
WT_BAP	Batch6_WT_BAP_2_80h_bud2	110	980891
WT_BAP	Batch6_WT_BAP_2_80h_bud2	114	1283355
WT_BAP	Batch6_WT_BAP_2_80h_bud2	118	1612256
WT_BAP	Batch6_WT_BAP_2_80h_bud2	122	3811123
WT_BAP	Batch6_WT_BAP_2_80h_bud2	126	14183610
WT_BAP	Batch6_WT_BAP_2_80h_bud2	130	8451210
WT_BAP	Batch6_WT_BAP_2_80h_bud2	134	14832370
WT_BAP	Batch6_WT_BAP_2_80h_bud2	138	10627850
WT_BAP	Batch6_WT_BAP_2_80h_bud2	142	14385540
WT_BAP	Batch6_WT_BAP_2_80h_bud2	146	12981880
WT_BAP	Batch6_WT_BAP_2_80h_bud2	150	14047460
WT_BAP	Batch6_WT_BAP_2_80h_bud2	154	8514690
WT_BAP	Batch6_WT_BAP_2_80h_bud2	158	4416161
WT_BAP	Batch6_WT_BAP_2_80h_bud2	162	1984385
WT_BAP	Batch6_WT_BAP_2_80h_bud2	166	1137612
WT_BAP	Batch6_WT_BAP_2_80h_bud2	170	1066009
WT_BAP	Batch6_WT_BAP_2_80h_bud2	174	527331
WT_BAP	Batch6_WT_BAP_2_80h_bud2	178	441472
WT_BAP	Batch6_WT_BAP_2_80h_bud2	182	341680
WT_BAP	Batch6_WT_BAP_2_80h_bud2	186	1059274
WT_BAP	Batch6_WT_BAP_2_80h_bud2	190	3917605
WT_BAP	Batch6_WT_BAP_2_80h_bud2	194	5211340
WT_BAP	Batch6_WT_BAP_2_80h_bud2	198	7912170
WT_BAP	Batch6_WT_BAP_2_80h_bud2	202	8254170
WT_BAP	Batch6_WT_BAP_2_80h_bud2	206	10185130
WT_BAP	Batch6_WT_BAP_2_80h_bud2	210	9663660
WT_BAP	Batch6_WT_BAP_2_80h_bud2	214	11692330
WT_BAP	Batch6_WT_BAP_2_80h_bud2	218	9848250
WT_BAP	Batch6_WT_BAP_2_80h_bud2	222	12778740
WT_BAP	Batch6_WT_BAP_2_80h_bud2	226	10282390
WT_BAP	Batch6_WT_BAP_2_80h_bud2	230	5834630
WT_BAP	Batch6_WT_BAP_2_80h_bud2	234	4004386
WT_BAP	Batch6_WT_BAP_2_80h_bud2	238	3041629
WT_BAP	Batch6_WT_BAP_2_80h_bud2	242	2842277
WT_BAP	Batch6_WT_BAP_2_80h_bud2	246	1441138
WT_BAP	Batch6_WT_BAP_2_80h_bud2	250	785044
WT_BAP	Batch6_WT_BAP_2_80h_bud2	254	815677
WT_BAP	Batch6_WT_BAP_2_80h_bud2	258	812402
WT_BAP	Batch6_WT_BAP_2_80h_bud2	262	489545
WT_BAP	Batch6_WT_BAP_2_80h_bud2	266	583846
WT_BAP	Batch6_WT_BAP_2_80h_bud2	270	607099
WT_BAP	Batch6_WT_BAP_2_80h_bud2	274	1167231
WT_BAP	Batch6_WT_BAP_2_80h_bud2	278	2073888
WT_BAP	Batch6_WT_BAP_2_80h_bud2	282	2646755
WT_BAP	Batch6_WT_BAP_2_80h_bud2	286	3496896
WT_BAP	Batch6_WT_BAP_2_80h_bud2	290	6930160
WT_BAP	Batch6_WT_BAP_2_80h_bud2	294	22740990
WT_BAP	Batch6_WT_BAP_2_80h_bud2	298	22829980
WT_BAP	Batch6_WT_BAP_2_80h_bud2	302	22737150
WT_BAP	Batch6_WT_BAP_2_80h_bud2	306	16626770
WT_BAP	Batch6_WT_BAP_2_80h_bud2	310	14901710
WT_BAP	Batch6_WT_BAP_2_80h_bud2	314	11754020
WT_BAP	Batch6_WT_BAP_2_80h_bud2	318	6867330
WT_BAP	Batch6_WT_BAP_2_80h_bud2	322	3545658
WT_BAP	Batch6_WT_BAP_2_80h_bud2	326	1906601
WT_BAP	Batch6_WT_BAP_2_80h_bud2	330	1681873
WT_BAP	Batch6_WT_BAP_2_80h_bud2	334	1114959
WT_BAP	Batch6_WT_BAP_2_80h_bud2	338	1182041
WT_BAP	Batch6_WT_BAP_2_80h_bud2	342	1935344
WT_BAP	Batch6_WT_BAP_2_80h_bud2	346	2288049
WT_BAP	Batch6_WT_BAP_2_80h_bud2	350	2921953
WT_BAP	Batch6_WT_BAP_2_80h_bud2	354	6107150
WT_BAP	Batch6_WT_BAP_2_80h_bud2	358	4211172
WT_BAP	Batch6_WT_BAP_3_80h_bud1	2	1277541
WT_BAP	Batch6_WT_BAP_3_80h_bud1	6	2755450
WT_BAP	Batch6_WT_BAP_3_80h_bud1	10	4359400
WT_BAP	Batch6_WT_BAP_3_80h_bud1	14	5526920
WT_BAP	Batch6_WT_BAP_3_80h_bud1	18	8423810
WT_BAP	Batch6_WT_BAP_3_80h_bud1	22	8975690
WT_BAP	Batch6_WT_BAP_3_80h_bud1	26	9650560
WT_BAP	Batch6_WT_BAP_3_80h_bud1	30	9712730
WT_BAP	Batch6_WT_BAP_3_80h_bud1	34	14740790
WT_BAP	Batch6_WT_BAP_3_80h_bud1	38	14394870
WT_BAP	Batch6_WT_BAP_3_80h_bud1	42	11254600
WT_BAP	Batch6_WT_BAP_3_80h_bud1	46	9948170
WT_BAP	Batch6_WT_BAP_3_80h_bud1	50	8348110
WT_BAP	Batch6_WT_BAP_3_80h_bud1	54	8951980
WT_BAP	Batch6_WT_BAP_3_80h_bud1	58	8683050
WT_BAP	Batch6_WT_BAP_3_80h_bud1	62	7659160
WT_BAP	Batch6_WT_BAP_3_80h_bud1	66	7914790
WT_BAP	Batch6_WT_BAP_3_80h_bud1	70	4703023
WT_BAP	Batch6_WT_BAP_3_80h_bud1	74	1528335
WT_BAP	Batch6_WT_BAP_3_80h_bud1	78	1042295
WT_BAP	Batch6_WT_BAP_3_80h_bud1	82	442533
WT_BAP	Batch6_WT_BAP_3_80h_bud1	86	534804
WT_BAP	Batch6_WT_BAP_3_80h_bud1	90	391784
WT_BAP	Batch6_WT_BAP_3_80h_bud1	94	410054
WT_BAP	Batch6_WT_BAP_3_80h_bud1	98	289086
WT_BAP	Batch6_WT_BAP_3_80h_bud1	102	1209491
WT_BAP	Batch6_WT_BAP_3_80h_bud1	106	1848700
WT_BAP	Batch6_WT_BAP_3_80h_bud1	110	995376
WT_BAP	Batch6_WT_BAP_3_80h_bud1	114	801237
WT_BAP	Batch6_WT_BAP_3_80h_bud1	118	891247
WT_BAP	Batch6_WT_BAP_3_80h_bud1	122	986933
WT_BAP	Batch6_WT_BAP_3_80h_bud1	126	1666557
WT_BAP	Batch6_WT_BAP_3_80h_bud1	130	2803615
WT_BAP	Batch6_WT_BAP_3_80h_bud1	134	3179805
WT_BAP	Batch6_WT_BAP_3_80h_bud1	138	5027215
WT_BAP	Batch6_WT_BAP_3_80h_bud1	142	5582780
WT_BAP	Batch6_WT_BAP_3_80h_bud1	146	4177167
WT_BAP	Batch6_WT_BAP_3_80h_bud1	150	4404757
WT_BAP	Batch6_WT_BAP_3_80h_bud1	154	2044915
WT_BAP	Batch6_WT_BAP_3_80h_bud1	158	700016
WT_BAP	Batch6_WT_BAP_3_80h_bud1	162	453744
WT_BAP	Batch6_WT_BAP_3_80h_bud1	166	145373
WT_BAP	Batch6_WT_BAP_3_80h_bud1	170	79537.8
WT_BAP	Batch6_WT_BAP_3_80h_bud1	174	91487
WT_BAP	Batch6_WT_BAP_3_80h_bud1	178	200598
WT_BAP	Batch6_WT_BAP_3_80h_bud1	182	190079
WT_BAP	Batch6_WT_BAP_3_80h_bud1	186	218129
WT_BAP	Batch6_WT_BAP_3_80h_bud1	190	232985
WT_BAP	Batch6_WT_BAP_3_80h_bud1	194	384263
WT_BAP	Batch6_WT_BAP_3_80h_bud1	198	411206
WT_BAP	Batch6_WT_BAP_3_80h_bud1	202	478703
WT_BAP	Batch6_WT_BAP_3_80h_bud1	206	425785
WT_BAP	Batch6_WT_BAP_3_80h_bud1	210	644607
WT_BAP	Batch6_WT_BAP_3_80h_bud1	214	892079
WT_BAP	Batch6_WT_BAP_3_80h_bud1	218	1224300
WT_BAP	Batch6_WT_BAP_3_80h_bud1	222	849357
WT_BAP	Batch6_WT_BAP_3_80h_bud1	226	760130
WT_BAP	Batch6_WT_BAP_3_80h_bud1	230	1608103
WT_BAP	Batch6_WT_BAP_3_80h_bud1	234	2455061
WT_BAP	Batch6_WT_BAP_3_80h_bud1	238	1864156
WT_BAP	Batch6_WT_BAP_3_80h_bud1	242	1075143
WT_BAP	Batch6_WT_BAP_3_80h_bud1	246	331392
WT_BAP	Batch6_WT_BAP_3_80h_bud1	250	215822
WT_BAP	Batch6_WT_BAP_3_80h_bud1	254	247702
WT_BAP	Batch6_WT_BAP_3_80h_bud1	258	334668
WT_BAP	Batch6_WT_BAP_3_80h_bud1	262	595288
WT_BAP	Batch6_WT_BAP_3_80h_bud1	266	568345
WT_BAP	Batch6_WT_BAP_3_80h_bud1	270	372130
WT_BAP	Batch6_WT_BAP_3_80h_bud1	274	257252
WT_BAP	Batch6_WT_BAP_3_80h_bud1	278	240874
WT_BAP	Batch6_WT_BAP_3_80h_bud1	282	463940
WT_BAP	Batch6_WT_BAP_3_80h_bud1	286	813324
WT_BAP	Batch6_WT_BAP_3_80h_bud1	290	2204730
WT_BAP	Batch6_WT_BAP_3_80h_bud1	294	3088733
WT_BAP	Batch6_WT_BAP_3_80h_bud1	298	4087748
WT_BAP	Batch6_WT_BAP_3_80h_bud1	302	5073580
WT_BAP	Batch6_WT_BAP_3_80h_bud1	306	9435520
WT_BAP	Batch6_WT_BAP_3_80h_bud1	310	9002940
WT_BAP	Batch6_WT_BAP_3_80h_bud1	314	7323330
WT_BAP	Batch6_WT_BAP_3_80h_bud1	318	4436810
WT_BAP	Batch6_WT_BAP_3_80h_bud1	322	3424088
WT_BAP	Batch6_WT_BAP_3_80h_bud1	326	3341418
WT_BAP	Batch6_WT_BAP_3_80h_bud1	330	2343227
WT_BAP	Batch6_WT_BAP_3_80h_bud1	334	2454368
WT_BAP	Batch6_WT_BAP_3_80h_bud1	338	1595370
WT_BAP	Batch6_WT_BAP_3_80h_bud1	342	976230
WT_BAP	Batch6_WT_BAP_3_80h_bud1	346	671180
WT_BAP	Batch6_WT_BAP_3_80h_bud1	350	693511
WT_BAP	Batch6_WT_BAP_3_80h_bud1	354	888850
WT_BAP	Batch6_WT_BAP_3_80h_bud1	358	764883
WT_BAP	Batch6_WT_BAP_3_80h_bud2	2	676671
WT_BAP	Batch6_WT_BAP_3_80h_bud2	6	1830062
WT_BAP	Batch6_WT_BAP_3_80h_bud2	10	3457407
WT_BAP	Batch6_WT_BAP_3_80h_bud2	14	4314826
WT_BAP	Batch6_WT_BAP_3_80h_bud2	18	3481481
WT_BAP	Batch6_WT_BAP_3_80h_bud2	22	5253380
WT_BAP	Batch6_WT_BAP_3_80h_bud2	26	6153380
WT_BAP	Batch6_WT_BAP_3_80h_bud2	30	5598550
WT_BAP	Batch6_WT_BAP_3_80h_bud2	34	5041140
WT_BAP	Batch6_WT_BAP_3_80h_bud2	38	10174600
WT_BAP	Batch6_WT_BAP_3_80h_bud2	42	11679840
WT_BAP	Batch6_WT_BAP_3_80h_bud2	46	10898110
WT_BAP	Batch6_WT_BAP_3_80h_bud2	50	18022880
WT_BAP	Batch6_WT_BAP_3_80h_bud2	54	15307300
WT_BAP	Batch6_WT_BAP_3_80h_bud2	58	14493180
WT_BAP	Batch6_WT_BAP_3_80h_bud2	62	15452900
WT_BAP	Batch6_WT_BAP_3_80h_bud2	66	10861200
WT_BAP	Batch6_WT_BAP_3_80h_bud2	70	3884714
WT_BAP	Batch6_WT_BAP_3_80h_bud2	74	5273950
WT_BAP	Batch6_WT_BAP_3_80h_bud2	78	2514945
WT_BAP	Batch6_WT_BAP_3_80h_bud2	82	1239848
WT_BAP	Batch6_WT_BAP_3_80h_bud2	86	1609211
WT_BAP	Batch6_WT_BAP_3_80h_bud2	90	988318
WT_BAP	Batch6_WT_BAP_3_80h_bud2	94	439811
WT_BAP	Batch6_WT_BAP_3_80h_bud2	98	539049
WT_BAP	Batch6_WT_BAP_3_80h_bud2	102	605806
WT_BAP	Batch6_WT_BAP_3_80h_bud2	106	801282
WT_BAP	Batch6_WT_BAP_3_80h_bud2	110	1027625
WT_BAP	Batch6_WT_BAP_3_80h_bud2	114	2241498
WT_BAP	Batch6_WT_BAP_3_80h_bud2	118	4834460
WT_BAP	Batch6_WT_BAP_3_80h_bud2	122	5713110
WT_BAP	Batch6_WT_BAP_3_80h_bud2	126	10221200
WT_BAP	Batch6_WT_BAP_3_80h_bud2	130	15356100
WT_BAP	Batch6_WT_BAP_3_80h_bud2	134	23526350
WT_BAP	Batch6_WT_BAP_3_80h_bud2	138	17258690
WT_BAP	Batch6_WT_BAP_3_80h_bud2	142	18305650
WT_BAP	Batch6_WT_BAP_3_80h_bud2	146	11434350
WT_BAP	Batch6_WT_BAP_3_80h_bud2	150	5963490
WT_BAP	Batch6_WT_BAP_3_80h_bud2	154	3580589
WT_BAP	Batch6_WT_BAP_3_80h_bud2	158	3749401
WT_BAP	Batch6_WT_BAP_3_80h_bud2	162	1904894
WT_BAP	Batch6_WT_BAP_3_80h_bud2	166	431783
WT_BAP	Batch6_WT_BAP_3_80h_bud2	170	338128
WT_BAP	Batch6_WT_BAP_3_80h_bud2	174	428922
WT_BAP	Batch6_WT_BAP_3_80h_bud2	178	567007
WT_BAP	Batch6_WT_BAP_3_80h_bud2	182	621862
WT_BAP	Batch6_WT_BAP_3_80h_bud2	186	1594170
WT_BAP	Batch6_WT_BAP_3_80h_bud2	190	2577090
WT_BAP	Batch6_WT_BAP_3_80h_bud2	194	2071074
WT_BAP	Batch6_WT_BAP_3_80h_bud2	198	767928
WT_BAP	Batch6_WT_BAP_3_80h_bud2	202	1761503
WT_BAP	Batch6_WT_BAP_3_80h_bud2	206	2101200
WT_BAP	Batch6_WT_BAP_3_80h_bud2	210	1078004
WT_BAP	Batch6_WT_BAP_3_80h_bud2	214	1988537
WT_BAP	Batch6_WT_BAP_3_80h_bud2	218	1875873
WT_BAP	Batch6_WT_BAP_3_80h_bud2	222	777109
WT_BAP	Batch6_WT_BAP_3_80h_bud2	226	1835782
WT_BAP	Batch6_WT_BAP_3_80h_bud2	230	2047544
WT_BAP	Batch6_WT_BAP_3_80h_bud2	234	620892
WT_BAP	Batch6_WT_BAP_3_80h_bud2	238	955561
WT_BAP	Batch6_WT_BAP_3_80h_bud2	242	1025503
WT_BAP	Batch6_WT_BAP_3_80h_bud2	246	416143
WT_BAP	Batch6_WT_BAP_3_80h_bud2	250	310354
WT_BAP	Batch6_WT_BAP_3_80h_bud2	254	594827
WT_BAP	Batch6_WT_BAP_3_80h_bud2	258	410838
WT_BAP	Batch6_WT_BAP_3_80h_bud2	262	187357
WT_BAP	Batch6_WT_BAP_3_80h_bud2	266	252362
WT_BAP	Batch6_WT_BAP_3_80h_bud2	270	207333
WT_BAP	Batch6_WT_BAP_3_80h_bud2	274	171255
WT_BAP	Batch6_WT_BAP_3_80h_bud2	278	278336
WT_BAP	Batch6_WT_BAP_3_80h_bud2	282	434781
WT_BAP	Batch6_WT_BAP_3_80h_bud2	286	885480
WT_BAP	Batch6_WT_BAP_3_80h_bud2	290	2227242
WT_BAP	Batch6_WT_BAP_3_80h_bud2	294	4413144
WT_BAP	Batch6_WT_BAP_3_80h_bud2	298	7425710
WT_BAP	Batch6_WT_BAP_3_80h_bud2	302	8049100
WT_BAP	Batch6_WT_BAP_3_80h_bud2	306	7793820
WT_BAP	Batch6_WT_BAP_3_80h_bud2	310	9139880
WT_BAP	Batch6_WT_BAP_3_80h_bud2	314	7966880
WT_BAP	Batch6_WT_BAP_3_80h_bud2	318	4611900
WT_BAP	Batch6_WT_BAP_3_80h_bud2	322	4758830
WT_BAP	Batch6_WT_BAP_3_80h_bud2	326	3501178
WT_BAP	Batch6_WT_BAP_3_80h_bud2	330	1248799
WT_BAP	Batch6_WT_BAP_3_80h_bud2	334	753441
WT_BAP	Batch6_WT_BAP_3_80h_bud2	338	635518
WT_BAP	Batch6_WT_BAP_3_80h_bud2	342	410792
WT_BAP	Batch6_WT_BAP_3_80h_bud2	346	408162
WT_BAP	Batch6_WT_BAP_3_80h_bud2	350	225003
WT_BAP	Batch6_WT_BAP_3_80h_bud2	354	220252
WT_BAP	Batch6_WT_BAP_3_80h_bud2	358	278613
WT_BAP	Batch6_WT_BAP_4_80h_bud1	2	4666202
WT_BAP	Batch6_WT_BAP_4_80h_bud1	6	2051097
WT_BAP	Batch6_WT_BAP_4_80h_bud1	10	2149088
WT_BAP	Batch6_WT_BAP_4_80h_bud1	14	1893360
WT_BAP	Batch6_WT_BAP_4_80h_bud1	18	2646754
WT_BAP	Batch6_WT_BAP_4_80h_bud1	22	3958713
WT_BAP	Batch6_WT_BAP_4_80h_bud1	26	5640080
WT_BAP	Batch6_WT_BAP_4_80h_bud1	30	5688830
WT_BAP	Batch6_WT_BAP_4_80h_bud1	34	9922480
WT_BAP	Batch6_WT_BAP_4_80h_bud1	38	14065920
WT_BAP	Batch6_WT_BAP_4_80h_bud1	42	10004650
WT_BAP	Batch6_WT_BAP_4_80h_bud1	46	9397830
WT_BAP	Batch6_WT_BAP_4_80h_bud1	50	14096610
WT_BAP	Batch6_WT_BAP_4_80h_bud1	54	14264260
WT_BAP	Batch6_WT_BAP_4_80h_bud1	58	9790580
WT_BAP	Batch6_WT_BAP_4_80h_bud1	62	9092860
WT_BAP	Batch6_WT_BAP_4_80h_bud1	66	8922630
WT_BAP	Batch6_WT_BAP_4_80h_bud1	70	6457640
WT_BAP	Batch6_WT_BAP_4_80h_bud1	74	5066570
WT_BAP	Batch6_WT_BAP_4_80h_bud1	78	4746750
WT_BAP	Batch6_WT_BAP_4_80h_bud1	82	4617570
WT_BAP	Batch6_WT_BAP_4_80h_bud1	86	4383805
WT_BAP	Batch6_WT_BAP_4_80h_bud1	90	2849889
WT_BAP	Batch6_WT_BAP_4_80h_bud1	94	2059216
WT_BAP	Batch6_WT_BAP_4_80h_bud1	98	3174500
WT_BAP	Batch6_WT_BAP_4_80h_bud1	102	2004269
WT_BAP	Batch6_WT_BAP_4_80h_bud1	106	2096587
WT_BAP	Batch6_WT_BAP_4_80h_bud1	110	1398047
WT_BAP	Batch6_WT_BAP_4_80h_bud1	114	1736498
WT_BAP	Batch6_WT_BAP_4_80h_bud1	118	2158732
WT_BAP	Batch6_WT_BAP_4_80h_bud1	122	2249619
WT_BAP	Batch6_WT_BAP_4_80h_bud1	126	3216257
WT_BAP	Batch6_WT_BAP_4_80h_bud1	130	3918714
WT_BAP	Batch6_WT_BAP_4_80h_bud1	134	6191030
WT_BAP	Batch6_WT_BAP_4_80h_bud1	138	9800580
WT_BAP	Batch6_WT_BAP_4_80h_bud1	142	13867860
WT_BAP	Batch6_WT_BAP_4_80h_bud1	146	14091610
WT_BAP	Batch6_WT_BAP_4_80h_bud1	150	10351590
WT_BAP	Batch6_WT_BAP_4_80h_bud1	154	5889810
WT_BAP	Batch6_WT_BAP_4_80h_bud1	158	3660636
WT_BAP	Batch6_WT_BAP_4_80h_bud1	162	1551449
WT_BAP	Batch6_WT_BAP_4_80h_bud1	166	673165
WT_BAP	Batch6_WT_BAP_4_80h_bud1	170	312938
WT_BAP	Batch6_WT_BAP_4_80h_bud1	174	137484
WT_BAP	Batch6_WT_BAP_4_80h_bud1	178	154139
WT_BAP	Batch6_WT_BAP_4_80h_bud1	182	186942
WT_BAP	Batch6_WT_BAP_4_80h_bud1	186	320735
WT_BAP	Batch6_WT_BAP_4_80h_bud1	190	122029
WT_BAP	Batch6_WT_BAP_4_80h_bud1	194	109342
WT_BAP	Batch6_WT_BAP_4_80h_bud1	198	89872.2
WT_BAP	Batch6_WT_BAP_4_80h_bud1	202	135408
WT_BAP	Batch6_WT_BAP_4_80h_bud1	206	265141
WT_BAP	Batch6_WT_BAP_4_80h_bud1	210	3040338
WT_BAP	Batch6_WT_BAP_4_80h_bud1	214	3481485
WT_BAP	Batch6_WT_BAP_4_80h_bud1	218	5631082
WT_BAP	Batch6_WT_BAP_4_80h_bud1	222	4271926
WT_BAP	Batch6_WT_BAP_4_80h_bud1	226	3114246
WT_BAP	Batch6_WT_BAP_4_80h_bud1	230	3060406
WT_BAP	Batch6_WT_BAP_4_80h_bud1	234	1865770
WT_BAP	Batch6_WT_BAP_4_80h_bud1	238	1417932
WT_BAP	Batch6_WT_BAP_4_80h_bud1	242	892263
WT_BAP	Batch6_WT_BAP_4_80h_bud1	246	1009354
WT_BAP	Batch6_WT_BAP_4_80h_bud1	250	371992
WT_BAP	Batch6_WT_BAP_4_80h_bud1	254	332176
WT_BAP	Batch6_WT_BAP_4_80h_bud1	258	287471
WT_BAP	Batch6_WT_BAP_4_80h_bud1	262	374759
WT_BAP	Batch6_WT_BAP_4_80h_bud1	266	396951
WT_BAP	Batch6_WT_BAP_4_80h_bud1	270	344034
WT_BAP	Batch6_WT_BAP_4_80h_bud1	274	190125
WT_BAP	Batch6_WT_BAP_4_80h_bud1	278	567652
WT_BAP	Batch6_WT_BAP_4_80h_bud1	282	1811699
WT_BAP	Batch6_WT_BAP_4_80h_bud1	286	2947420
WT_BAP	Batch6_WT_BAP_4_80h_bud1	290	3320012
WT_BAP	Batch6_WT_BAP_4_80h_bud1	294	5569120
WT_BAP	Batch6_WT_BAP_4_80h_bud1	298	6476850
WT_BAP	Batch6_WT_BAP_4_80h_bud1	302	9955340
WT_BAP	Batch6_WT_BAP_4_80h_bud1	306	8404900
WT_BAP	Batch6_WT_BAP_4_80h_bud1	310	5703560
WT_BAP	Batch6_WT_BAP_4_80h_bud1	314	4883870
WT_BAP	Batch6_WT_BAP_4_80h_bud1	318	2386545
WT_BAP	Batch6_WT_BAP_4_80h_bud1	322	816509
WT_BAP	Batch6_WT_BAP_4_80h_bud1	326	1138073
WT_BAP	Batch6_WT_BAP_4_80h_bud1	330	1879749
WT_BAP	Batch6_WT_BAP_4_80h_bud1	334	2736396
WT_BAP	Batch6_WT_BAP_4_80h_bud1	338	6160950
WT_BAP	Batch6_WT_BAP_4_80h_bud1	342	12487160
WT_BAP	Batch6_WT_BAP_4_80h_bud1	346	21252100
WT_BAP	Batch6_WT_BAP_4_80h_bud1	350	22314420
WT_BAP	Batch6_WT_BAP_4_80h_bud1	354	11883850
WT_BAP	Batch6_WT_BAP_4_80h_bud1	358	7876310
WT_BAP	Batch6_WT_BAP_4_80h_bud2	2	9747340
WT_BAP	Batch6_WT_BAP_4_80h_bud2	6	10537050
WT_BAP	Batch6_WT_BAP_4_80h_bud2	10	7599370
WT_BAP	Batch6_WT_BAP_4_80h_bud2	14	3909944
WT_BAP	Batch6_WT_BAP_4_80h_bud2	18	3114431
WT_BAP	Batch6_WT_BAP_4_80h_bud2	22	2498198
WT_BAP	Batch6_WT_BAP_4_80h_bud2	26	3635071
WT_BAP	Batch6_WT_BAP_4_80h_bud2	30	4013435
WT_BAP	Batch6_WT_BAP_4_80h_bud2	34	3311567
WT_BAP	Batch6_WT_BAP_4_80h_bud2	38	4808670
WT_BAP	Batch6_WT_BAP_4_80h_bud2	42	4361202
WT_BAP	Batch6_WT_BAP_4_80h_bud2	46	9491160
WT_BAP	Batch6_WT_BAP_4_80h_bud2	50	16464750
WT_BAP	Batch6_WT_BAP_4_80h_bud2	54	45318690
WT_BAP	Batch6_WT_BAP_4_80h_bud2	58	39584290
WT_BAP	Batch6_WT_BAP_4_80h_bud2	62	26641790
WT_BAP	Batch6_WT_BAP_4_80h_bud2	66	15184380
WT_BAP	Batch6_WT_BAP_4_80h_bud2	70	12433840
WT_BAP	Batch6_WT_BAP_4_80h_bud2	74	11363210
WT_BAP	Batch6_WT_BAP_4_80h_bud2	78	6843480
WT_BAP	Batch6_WT_BAP_4_80h_bud2	82	5832370
WT_BAP	Batch6_WT_BAP_4_80h_bud2	86	4516633
WT_BAP	Batch6_WT_BAP_4_80h_bud2	90	1898019
WT_BAP	Batch6_WT_BAP_4_80h_bud2	94	1492718
WT_BAP	Batch6_WT_BAP_4_80h_bud2	98	1019182
WT_BAP	Batch6_WT_BAP_4_80h_bud2	102	1155836
WT_BAP	Batch6_WT_BAP_4_80h_bud2	106	837269
WT_BAP	Batch6_WT_BAP_4_80h_bud2	110	431645
WT_BAP	Batch6_WT_BAP_4_80h_bud2	114	946703
WT_BAP	Batch6_WT_BAP_4_80h_bud2	118	1280356
WT_BAP	Batch6_WT_BAP_4_80h_bud2	122	3870723
WT_BAP	Batch6_WT_BAP_4_80h_bud2	126	4178175
WT_BAP	Batch6_WT_BAP_4_80h_bud2	130	7288740
WT_BAP	Batch6_WT_BAP_4_80h_bud2	134	8923970
WT_BAP	Batch6_WT_BAP_4_80h_bud2	138	13694430
WT_BAP	Batch6_WT_BAP_4_80h_bud2	142	21247850
WT_BAP	Batch6_WT_BAP_4_80h_bud2	146	20225530
WT_BAP	Batch6_WT_BAP_4_80h_bud2	150	21220540
WT_BAP	Batch6_WT_BAP_4_80h_bud2	154	8314703
WT_BAP	Batch6_WT_BAP_4_80h_bud2	158	2835772
WT_BAP	Batch6_WT_BAP_4_80h_bud2	162	1840118
WT_BAP	Batch6_WT_BAP_4_80h_bud2	166	1601137
WT_BAP	Batch6_WT_BAP_4_80h_bud2	170	1048339
WT_BAP	Batch6_WT_BAP_4_80h_bud2	174	685667
WT_BAP	Batch6_WT_BAP_4_80h_bud2	178	539603
WT_BAP	Batch6_WT_BAP_4_80h_bud2	182	675656
WT_BAP	Batch6_WT_BAP_4_80h_bud2	186	557318
WT_BAP	Batch6_WT_BAP_4_80h_bud2	190	675103
WT_BAP	Batch6_WT_BAP_4_80h_bud2	194	1143933
WT_BAP	Batch6_WT_BAP_4_80h_bud2	198	1100842
WT_BAP	Batch6_WT_BAP_4_80h_bud2	202	1222870
WT_BAP	Batch6_WT_BAP_4_80h_bud2	206	1748356
WT_BAP	Batch6_WT_BAP_4_80h_bud2	210	1576269
WT_BAP	Batch6_WT_BAP_4_80h_bud2	214	3253668
WT_BAP	Batch6_WT_BAP_4_80h_bud2	218	4199674
WT_BAP	Batch6_WT_BAP_4_80h_bud2	222	3222066
WT_BAP	Batch6_WT_BAP_4_80h_bud2	226	3401994
WT_BAP	Batch6_WT_BAP_4_80h_bud2	230	3676128
WT_BAP	Batch6_WT_BAP_4_80h_bud2	234	3289654
WT_BAP	Batch6_WT_BAP_4_80h_bud2	238	1755737
WT_BAP	Batch6_WT_BAP_4_80h_bud2	242	1828954
WT_BAP	Batch6_WT_BAP_4_80h_bud2	246	1492026
WT_BAP	Batch6_WT_BAP_4_80h_bud2	250	1104671
WT_BAP	Batch6_WT_BAP_4_80h_bud2	254	1054799
WT_BAP	Batch6_WT_BAP_4_80h_bud2	258	786889
WT_BAP	Batch6_WT_BAP_4_80h_bud2	262	993438
WT_BAP	Batch6_WT_BAP_4_80h_bud2	266	972031
WT_BAP	Batch6_WT_BAP_4_80h_bud2	270	770372
WT_BAP	Batch6_WT_BAP_4_80h_bud2	274	825090
WT_BAP	Batch6_WT_BAP_4_80h_bud2	278	671365
WT_BAP	Batch6_WT_BAP_4_80h_bud2	282	1238879
WT_BAP	Batch6_WT_BAP_4_80h_bud2	286	1501484
WT_BAP	Batch6_WT_BAP_4_80h_bud2	290	1746741
WT_BAP	Batch6_WT_BAP_4_80h_bud2	294	3142246
WT_BAP	Batch6_WT_BAP_4_80h_bud2	298	14812750
WT_BAP	Batch6_WT_BAP_4_80h_bud2	302	18996900
WT_BAP	Batch6_WT_BAP_4_80h_bud2	306	9476030
WT_BAP	Batch6_WT_BAP_4_80h_bud2	310	19426970
WT_BAP	Batch6_WT_BAP_4_80h_bud2	314	7703070
WT_BAP	Batch6_WT_BAP_4_80h_bud2	318	4205268
WT_BAP	Batch6_WT_BAP_4_80h_bud2	322	3332651
WT_BAP	Batch6_WT_BAP_4_80h_bud2	326	3122459
WT_BAP	Batch6_WT_BAP_4_80h_bud2	330	1561598
WT_BAP	Batch6_WT_BAP_4_80h_bud2	334	895169
WT_BAP	Batch6_WT_BAP_4_80h_bud2	338	839576
WT_BAP	Batch6_WT_BAP_4_80h_bud2	342	894892
WT_BAP	Batch6_WT_BAP_4_80h_bud2	346	1512971
WT_BAP	Batch6_WT_BAP_4_80h_bud2	350	2593513
WT_BAP	Batch6_WT_BAP_4_80h_bud2	354	4505604
WT_BAP	Batch6_WT_BAP_4_80h_bud2	358	5288530
WT_BAP	Batch7_WT_BAP_1_80h_bud1	2	233173
WT_BAP	Batch7_WT_BAP_1_80h_bud1	6	683635
WT_BAP	Batch7_WT_BAP_1_80h_bud1	10	852822
WT_BAP	Batch7_WT_BAP_1_80h_bud1	14	3373498
WT_BAP	Batch7_WT_BAP_1_80h_bud1	18	5913450
WT_BAP	Batch7_WT_BAP_1_80h_bud1	22	4296500
WT_BAP	Batch7_WT_BAP_1_80h_bud1	26	7132350
WT_BAP	Batch7_WT_BAP_1_80h_bud1	30	10532080
WT_BAP	Batch7_WT_BAP_1_80h_bud1	34	11234860
WT_BAP	Batch7_WT_BAP_1_80h_bud1	38	8706510
WT_BAP	Batch7_WT_BAP_1_80h_bud1	42	12997490
WT_BAP	Batch7_WT_BAP_1_80h_bud1	46	17302230
WT_BAP	Batch7_WT_BAP_1_80h_bud1	50	14860660
WT_BAP	Batch7_WT_BAP_1_80h_bud1	54	13012130
WT_BAP	Batch7_WT_BAP_1_80h_bud1	58	10788650
WT_BAP	Batch7_WT_BAP_1_80h_bud1	62	8238060
WT_BAP	Batch7_WT_BAP_1_80h_bud1	66	6905750
WT_BAP	Batch7_WT_BAP_1_80h_bud1	70	4292606
WT_BAP	Batch7_WT_BAP_1_80h_bud1	74	3461693
WT_BAP	Batch7_WT_BAP_1_80h_bud1	78	2371799
WT_BAP	Batch7_WT_BAP_1_80h_bud1	82	740030
WT_BAP	Batch7_WT_BAP_1_80h_bud1	86	452350
WT_BAP	Batch7_WT_BAP_1_80h_bud1	90	116572
WT_BAP	Batch7_WT_BAP_1_80h_bud1	94	172082
WT_BAP	Batch7_WT_BAP_1_80h_bud1	98	459408
WT_BAP	Batch7_WT_BAP_1_80h_bud1	102	1099637
WT_BAP	Batch7_WT_BAP_1_80h_bud1	106	4268218
WT_BAP	Batch7_WT_BAP_1_80h_bud1	110	7406390
WT_BAP	Batch7_WT_BAP_1_80h_bud1	114	6467880
WT_BAP	Batch7_WT_BAP_1_80h_bud1	118	4364831
WT_BAP	Batch7_WT_BAP_1_80h_bud1	122	2846029
WT_BAP	Batch7_WT_BAP_1_80h_bud1	126	2462327
WT_BAP	Batch7_WT_BAP_1_80h_bud1	130	1885198
WT_BAP	Batch7_WT_BAP_1_80h_bud1	134	2998712
WT_BAP	Batch7_WT_BAP_1_80h_bud1	138	3289315
WT_BAP	Batch7_WT_BAP_1_80h_bud1	142	5036020
WT_BAP	Batch7_WT_BAP_1_80h_bud1	146	5786690
WT_BAP	Batch7_WT_BAP_1_80h_bud1	150	6992870
WT_BAP	Batch7_WT_BAP_1_80h_bud1	154	11520280
WT_BAP	Batch7_WT_BAP_1_80h_bud1	158	9487780
WT_BAP	Batch7_WT_BAP_1_80h_bud1	162	4852991
WT_BAP	Batch7_WT_BAP_1_80h_bud1	166	1927302
WT_BAP	Batch7_WT_BAP_1_80h_bud1	170	772066
WT_BAP	Batch7_WT_BAP_1_80h_bud1	174	352344
WT_BAP	Batch7_WT_BAP_1_80h_bud1	178	147900
WT_BAP	Batch7_WT_BAP_1_80h_bud1	182	116572
WT_BAP	Batch7_WT_BAP_1_80h_bud1	186	139071
WT_BAP	Batch7_WT_BAP_1_80h_bud1	190	48364.9
WT_BAP	Batch7_WT_BAP_1_80h_bud1	194	66199.2
WT_BAP	Batch7_WT_BAP_1_80h_bud1	198	73344.5
WT_BAP	Batch7_WT_BAP_1_80h_bud1	202	114771
WT_BAP	Batch7_WT_BAP_1_80h_bud1	206	205536
WT_BAP	Batch7_WT_BAP_1_80h_bud1	210	148047
WT_BAP	Batch7_WT_BAP_1_80h_bud1	214	421023
WT_BAP	Batch7_WT_BAP_1_80h_bud1	218	1570825
WT_BAP	Batch7_WT_BAP_1_80h_bud1	222	3944988
WT_BAP	Batch7_WT_BAP_1_80h_bud1	226	2846974
WT_BAP	Batch7_WT_BAP_1_80h_bud1	230	5925170
WT_BAP	Batch7_WT_BAP_1_80h_bud1	234	3378692
WT_BAP	Batch7_WT_BAP_1_80h_bud1	238	1079175
WT_BAP	Batch7_WT_BAP_1_80h_bud1	242	437823
WT_BAP	Batch7_WT_BAP_1_80h_bud1	246	144681
WT_BAP	Batch7_WT_BAP_1_80h_bud1	250	104436
WT_BAP	Batch7_WT_BAP_1_80h_bud1	254	65018.1
WT_BAP	Batch7_WT_BAP_1_80h_bud1	258	108836
WT_BAP	Batch7_WT_BAP_1_80h_bud1	262	134376
WT_BAP	Batch7_WT_BAP_1_80h_bud1	266	159710
WT_BAP	Batch7_WT_BAP_1_80h_bud1	270	415530
WT_BAP	Batch7_WT_BAP_1_80h_bud1	274	957083
WT_BAP	Batch7_WT_BAP_1_80h_bud1	278	724794
WT_BAP	Batch7_WT_BAP_1_80h_bud1	282	687000
WT_BAP	Batch7_WT_BAP_1_80h_bud1	286	1281404
WT_BAP	Batch7_WT_BAP_1_80h_bud1	290	2604086
WT_BAP	Batch7_WT_BAP_1_80h_bud1	294	5050553
WT_BAP	Batch7_WT_BAP_1_80h_bud1	298	6898670
WT_BAP	Batch7_WT_BAP_1_80h_bud1	302	9429380
WT_BAP	Batch7_WT_BAP_1_80h_bud1	306	13901500
WT_BAP	Batch7_WT_BAP_1_80h_bud1	310	13653370
WT_BAP	Batch7_WT_BAP_1_80h_bud1	314	8461040
WT_BAP	Batch7_WT_BAP_1_80h_bud1	318	6229090
WT_BAP	Batch7_WT_BAP_1_80h_bud1	322	3566747
WT_BAP	Batch7_WT_BAP_1_80h_bud1	326	3501552
WT_BAP	Batch7_WT_BAP_1_80h_bud1	330	1897450
WT_BAP	Batch7_WT_BAP_1_80h_bud1	334	1449086
WT_BAP	Batch7_WT_BAP_1_80h_bud1	338	5236400
WT_BAP	Batch7_WT_BAP_1_80h_bud1	342	6465890
WT_BAP	Batch7_WT_BAP_1_80h_bud1	346	5857200
WT_BAP	Batch7_WT_BAP_1_80h_bud1	350	5212310
WT_BAP	Batch7_WT_BAP_1_80h_bud1	354	3348897
WT_BAP	Batch7_WT_BAP_1_80h_bud1	358	445205
WT_BAP	Batch7_WT_BAP_1_80h_bud2	2	1328380
WT_BAP	Batch7_WT_BAP_1_80h_bud2	6	1951780
WT_BAP	Batch7_WT_BAP_1_80h_bud2	10	2313069
WT_BAP	Batch7_WT_BAP_1_80h_bud2	14	3135391
WT_BAP	Batch7_WT_BAP_1_80h_bud2	18	4820910
WT_BAP	Batch7_WT_BAP_1_80h_bud2	22	5607830
WT_BAP	Batch7_WT_BAP_1_80h_bud2	26	8349790
WT_BAP	Batch7_WT_BAP_1_80h_bud2	30	10005690
WT_BAP	Batch7_WT_BAP_1_80h_bud2	34	8153380
WT_BAP	Batch7_WT_BAP_1_80h_bud2	38	6909680
WT_BAP	Batch7_WT_BAP_1_80h_bud2	42	7071130
WT_BAP	Batch7_WT_BAP_1_80h_bud2	46	8306950
WT_BAP	Batch7_WT_BAP_1_80h_bud2	50	4984710
WT_BAP	Batch7_WT_BAP_1_80h_bud2	54	3939527
WT_BAP	Batch7_WT_BAP_1_80h_bud2	58	4692930
WT_BAP	Batch7_WT_BAP_1_80h_bud2	62	6507480
WT_BAP	Batch7_WT_BAP_1_80h_bud2	66	9122240
[truncated: 7,363 more rows]

## Sheet: 5h-k
Number and position of sepal primordia in WT, cuc1, and 5mCUC1 treated with mock or BAP, related to Figure 5h-k
Below are the angles between each pair of adjacent sepals in each bud of indicated genotype. Note that the last angle is not shown, and can be derived by subtracting the sum of all the other angles from 360. The number of sepals can be derived by counting the number of angles provided on this sheet plus one. In the case where there was just one sepal primordium in a bud, "360" was typed in the fi…
Genotype and treatment	Image name	Sepal1to2	Sepal2to3	Sepal3to4	Sepal4to5	Sepal5to6	Sepal6to7	Sepal7to8
WT Mock	WT_Mock_1_96h_PI_Render_Series1.lsm	94	86	88
WT Mock	WT_Mock_1_96h_PI_Render_Series2.lsm	94	89	84
WT Mock	WT_Mock_1_PI_Render_Series1.lsm	97	89	84
WT Mock	WT_Mock_1_PI_Render_Series2.lsm	96	87	91
WT Mock	WT_Mock_2_96h_PI_Render_Series.lsm	91	88	93
WT Mock	WT_Mock_2_PI_Render_Series.lsm	93	92	87
WT Mock	WT_Mock_3_96h_PI_Render_Series1.lsm	93	85	93
WT Mock	WT_Mock_3_96h_PI_Render_Series2.lsm	97	82	92
WT Mock	WT_Mock_3_PI_Render_Series-4sepals.lsm	94	87	86
WT Mock	WT_Mock_3_PI_Render_Series2.lsm	96	82	90
WT Mock	WT_Mock_4_96h_PI_Render_Series.lsm	93	87	88
WT Mock	WT_Mock_4_PI_Render_Series1.lsm	91	92	88
WT Mock	WT_Mock_4_PI_Render_Series2.lsm	90	87	93
WT BAP	WT_BAP_1_96h_PI_Render_Series-4sepals.lsm	104	79	84
WT BAP	WT_BAP_1_96h_PI_Render_Series-5sepals.lsm	83	96	75	42
WT BAP	WT_BAP_1_PI_Render_Series1-4sepals.lsm	96	86	95
WT BAP	WT_BAP_1_PI_Render_Series2-6sepals.lsm	69	45	72	79	38
WT BAP	WT_BAP_2_96h_PI_Render_Series-5sepals.lsm	94	83	65	41
WT BAP	WT_BAP_2_96h_PI_Render_Series2.lsm	96	75	82
WT BAP	WT_BAP_2_PI_Render_Series1-5sepals.lsm	87	80	77	41
WT BAP	WT_BAP_2_PI_Render_Series2-5sepals.lsm	64	45	84	83
WT BAP	WT_BAP_3_96h_PI_Render_Series-4sepals.lsm	112	85	81
WT BAP	WT_BAP_3_96h_PI_Render_Series-6sepals.lsm	64	39	63	51	51
WT BAP	WT_BAP_3_PI_Render_Series-6sepals.lsm	57	47	80	75	49
WT BAP	WT_BAP_4_96h_PI_Render_Series-5sepals.lsm	71	94	88	40
WT BAP	WT_BAP_4_96h_PI_Render_Series2-5sepals.lsm	68	90	69	69
WT BAP	WT_BAP_4_PI_Render_Series1.lsm	109	77	86
WT BAP	WT_BAP_4_PI_Render_Series2-5sepals.lsm	59	64	79	106
WT BAP	WT_BAP_5_PI_Render_Series-4sepals.lsm	93	85	92
WT BAP	WT_BAP_6_PI_Render_Series1-4sepals.lsm	95	86	89
WT BAP	WT_BAP_6_PI_Render_Series2-5sepals.lsm	89	79	78	47
cuc1 Mock	cuc1_Mock_1_96h_PI_Render_Series1.lsm	94	86	86
cuc1 Mock	cuc1_Mock_1_96h_PI_Render_Series2.lsm	87	88	91
cuc1 Mock	cuc1_Mock_1_PI_Render_Series1.lsm	93	88	89
cuc1 Mock	cuc1_Mock_1_PI_Render_Series2.lsm	88	92	88
cuc1 Mock	cuc1_Mock_2_96h_PI_Render_Series.lsm	97	86	83
cuc1 Mock	cuc1_Mock_2_PI_Render_Series1.lsm	98	82	90
cuc1 Mock	cuc1_Mock_2_PI_Render_Series2.lsm	96	86	90
cuc1 Mock	cuc1_Mock_3_96h_PI_Render_Series1.lsm	97	84	85
cuc1 Mock	cuc1_Mock_3_96h_PI_Render_Series2.lsm	95	88	89
cuc1 Mock	cuc1_Mock_3_PI_Render_Series1.lsm	95	84	90
cuc1 Mock	cuc1_Mock_3_PI_Render_Series2.lsm	93	87	85
cuc1 Mock	cuc1_Mock_4_96h_PI_Render_Series1.lsm	99	86	84
cuc1 Mock	cuc1_Mock_4_96h_PI_Render_Series2.lsm	98	82	84
cuc1 Mock	cuc1_Mock_4_PI_Render_Series1.lsm	90	93	85
cuc1 Mock	cuc1_Mock_4_PI_Render_Series2.lsm	106	86	76
cuc1 BAP	cuc1_BAP_1_96h_PI_Render_Series1-4sepals.lsm	97	84	79
cuc1 BAP	cuc1_BAP_1_96h_PI_Render_Series2-4sepals.lsm	94	81	89
cuc1 BAP	cuc1_BAP_1_96h_PI_Render_Series3-4sepals.lsm	96	81	86
cuc1 BAP	cuc1_BAP_1_PI_Render_Series1.lsm	95	89	85
cuc1 BAP	cuc1_BAP_1_PI_Render_Series2.lsm	100	80	88
cuc1 BAP	cuc1_BAP_1_PI_Render_Series3.lsm	104	77	81
cuc1 BAP	cuc1_BAP_2_96h_PI_Render_Series.lsm	84	88	88
cuc1 BAP	cuc1_BAP_2_PI_Render_Series1.lsm	93	90	96
cuc1 BAP	cuc1_BAP_2_PI_Render_Series2-4sepals.lsm	93	90	96
cuc1 BAP	cuc1_BAP_2_PI_Render_Series3-4sepals.lsm	93	95	78
cuc1 BAP	cuc1_BAP_3_96h_PI_Render_Series1.lsm	100	78	81
cuc1 BAP	cuc1_BAP_3_96h_PI_Render_Series2.lsm	99	79	83
cuc1 BAP	cuc1_BAP_3_PI_Render_Series-4sepals.lsm	109	77	81
cuc1 BAP	cuc1_BAP_4_96h_PI-reimaged_Render_Series.lsm	93	77	89
cuc1 BAP	cuc1_BAP_4_PI_Render_Series1.lsm	100	84	82
cuc1 BAP	cuc1_BAP_4_PI_Render_Series2-4sepals.lsm	101	87	78
cuc1 BAP	cuc1_BAP_5_PI_Render_Series1.lsm	93	94	81
cuc1 BAP	cuc1_BAP_5_PI_Render_Series2.lsm	98	83	90
cuc1 BAP	cuc1_BAP_6_PI_Render_Series1-5sepals.lsm	88	71	64	52
cuc1 BAP	cuc1_BAP_6_PI_Render_Series2-4sepals.lsm	90	92	84
cuc1 BAP	cuc1_BAP_6_PI_Render_Series3.lsm	99	81	79
5mCUC1 Mock	5mCUC1_Mock_1_96h_PI_Render_Series.lsm	92	92	89
5mCUC1 Mock	5mCUC1_Mock_1_PI_Render_Series1-2sepals.lsm	174
5mCUC1 Mock	5mCUC1_Mock_1_PI_Render_Series2-3sepals.lsm	99	79
5mCUC1 Mock	5mCUC1_Mock_1_PI_Render_Series3-4sepals.lsm	102	81	85
5mCUC1 Mock	5mCUC1_Mock_2_96h_PI_Render_Series.lsm	86	91	91
5mCUC1 Mock	5mCUC1_Mock_2_96h_PI_Render_Series2.lsm	87	90	88
5mCUC1 Mock	5mCUC1_Mock_2_PI_Render_Series1-4sepals.lsm	102	76	95
5mCUC1 Mock	5mCUC1_Mock_2_PI_Render_Series2-4sepals.lsm	101	114	69
5mCUC1 Mock	5mCUC1_Mock_2_PI_Render_Series3-4sepals.lsm	85	83	105
5mCUC1 Mock	5mCUC1_Mock_3_96h_PI_Render_Series1.lsm	92	88	92
5mCUC1 Mock	5mCUC1_Mock_3_96h_PI_Render_Series2.lsm	98	85	75
5mCUC1 Mock	5mCUC1_Mock_3_PI_Render_Series.lsm	93	84	90
5mCUC1 Mock	5mCUC1_Mock_4_96h_PI_Render_Series1.lsm	89	82	99
5mCUC1 Mock	5mCUC1_Mock_4_96h_PI_Render_Series2.lsm	92	87	81
5mCUC1 Mock	5mCUC1_Mock_4_PI_Render_Series1-1sepal.lsm	360
5mCUC1 Mock	5mCUC1_Mock_4_PI_Render_Series2-4sepals.lsm	91	90	84
5mCUC1 Mock	5mCUC1_Mock_4_PI_Render_Series3-5sepals.lsm	83	54	77	96
5mCUC1 BAP	5mCUC1_BAP_1_96h_PI_Render_Series-5sepals.lsm	86	111	41	37
5mCUC1 BAP	5mCUC1_BAP_1_96h_PI_Render_Series-8sepals.lsm	45	37	50	50	44	31	38
5mCUC1 BAP	5mCUC1_BAP_1_PI_Render_Series1-8sepals.lsm	55	39	35	56	44	41	40
5mCUC1 BAP	5mCUC1_BAP_1_PI_Render_Series2-6sepals.lsm	69	45	75	54	44
5mCUC1 BAP	5mCUC1_BAP_2_96h_PI_Render_Series-5sepals-or-maybe-petals.lsm	54	52	72	90
5mCUC1 BAP	5mCUC1_BAP_2_96h_PI_Render_Series-6sepals.lsm	46	47	85	57	41
5mCUC1 BAP	5mCUC1_BAP_2_PI_Render_Series1-3sepals.lsm	85	89
5mCUC1 BAP	5mCUC1_BAP_2_PI_Render_Series2-5sepals.lsm	90	90	74	32
5mCUC1 BAP	5mCUC1_BAP_2_PI_Render_Series3-5sepals.lsm	97	86	66	38
5mCUC1 BAP	5mCUC1_BAP_3_96h_PI_Render_Series-6sepals.lsm	63	41	83	81	44
5mCUC1 BAP	5mCUC1_BAP_3_96h_PI_Render_Series2-6sepals.lsm	68	55	49	58	56
5mCUC1 BAP	5mCUC1_BAP_3_PI_Render_Series1-7sepals.lsm	50	36	67	42	57	65
5mCUC1 BAP	5mCUC1_BAP_3_PI_Render_Series2-4sepals.lsm	105	75	81
5mCUC1 BAP	5mCUC1_BAP_3_PI_Render_Series3-7sepals.lsm	76	42	37	52	61	35
5mCUC1 BAP	5mCUC1_BAP_4_96h_PI_Render_Series-5sepals.lsm	77	42	55	83
5mCUC1 BAP	5mCUC1_BAP_4_PI_Render_Series1-6sepals.lsm	70	53	50	53	60
5mCUC1 BAP	5mCUC1_BAP_4_PI_Render_Series2-4sepals.lsm	84	98	106
5mCUC1 BAP	5mCUC1_BAP_4_PI_Render_Series3-4sepals.lsm	74	99	68
5mCUC1 BAP	5mCUC1_BAP_5_PI_Render_Series1-6sepals.lsm	90	58	86	57
5mCUC1 BAP	5mCUC1_BAP_5_PI_Render_Series2-5sepals.lsm	77	45	73	83
5mCUC1 BAP	5mCUC1_BAP_5_PI_Render_Series3-7sepals.lsm	82	55	53	77	32	20
5mCUC1 BAP	5mCUC1_BAP_6_PI_Render_Series1-8sepals.lsm	70	34	40	64	45	32	31
5mCUC1 BAP	5mCUC1_BAP_6_PI_Render_Series2-6sepals.lsm	82	41	73	79	35

## Sheet: 6h
Simulated auxin maxima concentrations in WT, drmy1, cuc1, and drmy1 cuc1, related to Fig. 6h
Each row represents one simulation. For each simulation, auxin concentration (A.U.) was averaged across all the auxin maxima. Growth rate, 0.8; time point, t=100.
budTimeID	genotype	aux.conc.mean
CUC_0_0.1_0.0_Linear_Quadratic_0.8_sim100_20230911_100	cuc1	24.8306
CUC_0_0.1_0.0_Linear_Quadratic_0.8_sim101_20230911_100	cuc1	25.0724
CUC_0_0.1_0.0_Linear_Quadratic_0.8_sim102_20230911_100	cuc1	25.388
CUC_0_0.1_0.0_Linear_Quadratic_0.8_sim103_20230911_100	cuc1	24.7855
CUC_0_0.1_0.0_Linear_Quadratic_0.8_sim104_20230911_100	cuc1	25.2316
CUC_0_0.1_0.0_Linear_Quadratic_0.8_sim105_20230911_100	cuc1	25.6221
CUC_0_0.1_0.0_Linear_Quadratic_0.8_sim106_20230911_100	cuc1	23.9196
CUC_0_0.1_0.0_Linear_Quadratic_0.8_sim107_20230911_100	cuc1	26.0758
CUC_0_0.1_0.0_Linear_Quadratic_0.8_sim108_20230911_100	cuc1	26.0246
CUC_0_0.1_0.0_Linear_Quadratic_0.8_sim109_20230911_100	cuc1	24.75
CUC_0_0.1_0.0_Linear_Quadratic_0.8_sim10_20230911_100	cuc1	25.0076
CUC_0_0.1_0.0_Linear_Quadratic_0.8_sim110_20230911_100	cuc1	24.5349
CUC_0_0.1_0.0_Linear_Quadratic_0.8_sim111_20230911_100	cuc1	25.4372
CUC_0_0.1_0.0_Linear_Quadratic_0.8_sim112_20230911_100	cuc1	25.3422
CUC_0_0.1_0.0_Linear_Quadratic_0.8_sim113_20230911_100	cuc1	24.6547
CUC_0_0.1_0.0_Linear_Quadratic_0.8_sim114_20230911_100	cuc1	25.2436
CUC_0_0.1_0.0_Linear_Quadratic_0.8_sim115_20230911_100	cuc1	24.3021
CUC_0_0.1_0.0_Linear_Quadratic_0.8_sim116_20230911_100	cuc1	23.5759
CUC_0_0.1_0.0_Linear_Quadratic_0.8_sim117_20230911_100	cuc1	24.9231
CUC_0_0.1_0.0_Linear_Quadratic_0.8_sim118_20230911_100	cuc1	25.6276
CUC_0_0.1_0.0_Linear_Quadratic_0.8_sim119_20230911_100	cuc1	24.8943
CUC_0_0.1_0.0_Linear_Quadratic_0.8_sim11_20230911_100	cuc1	23.9594
CUC_0_0.1_0.0_Linear_Quadratic_0.8_sim120_20230911_100	cuc1	26.137
CUC_0_0.1_0.0_Linear_Quadratic_0.8_sim121_20230911_100	cuc1	26.516
CUC_0_0.1_0.0_Linear_Quadratic_0.8_sim122_20230911_100	cuc1	25.4123
CUC_0_0.1_0.0_Linear_Quadratic_0.8_sim123_20230911_100	cuc1	25.5632
CUC_0_0.1_0.0_Linear_Quadratic_0.8_sim124_20230911_100	cuc1	22.5691
CUC_0_0.1_0.0_Linear_Quadratic_0.8_sim125_20230911_100	cuc1	25.3728
CUC_0_0.1_0.0_Linear_Quadratic_0.8_sim126_20230911_100	cuc1	26.7182
CUC_0_0.1_0.0_Linear_Quadratic_0.8_sim127_20230911_100	cuc1	28.57
CUC_0_0.1_0.0_Linear_Quadratic_0.8_sim128_20230911_100	cuc1	24.3114
CUC_0_0.1_0.0_Linear_Quadratic_0.8_sim129_20230911_100	cuc1	24.5518
CUC_0_0.1_0.0_Linear_Quadratic_0.8_sim12_20230911_100	cuc1	26.278
CUC_0_0.1_0.0_Linear_Quadratic_0.8_sim130_20230911_100	cuc1	23.5196
CUC_0_0.1_0.0_Linear_Quadratic_0.8_sim131_20230911_100	cuc1	24.2154
CUC_0_0.1_0.0_Linear_Quadratic_0.8_sim132_20230911_100	cuc1	24.8308
CUC_0_0.1_0.0_Linear_Quadratic_0.8_sim133_20230911_100	cuc1	23.242
CUC_0_0.1_0.0_Linear_Quadratic_0.8_sim134_20230911_100	cuc1	23.6037
CUC_0_0.1_0.0_Linear_Quadratic_0.8_sim135_20230911_100	cuc1	26.2336
CUC_0_0.1_0.0_Linear_Quadratic_0.8_sim136_20230911_100	cuc1	24.8607
CUC_0_0.1_0.0_Linear_Quadratic_0.8_sim137_20230911_100	cuc1	23.2041
CUC_0_0.1_0.0_Linear_Quadratic_0.8_sim138_20230911_100	cuc1	24.3905
CUC_0_0.1_0.0_Linear_Quadratic_0.8_sim139_20230911_100	cuc1	24.5568
CUC_0_0.1_0.0_Linear_Quadratic_0.8_sim13_20230911_100	cuc1	24.7905
CUC_0_0.1_0.0_Linear_Quadratic_0.8_sim140_20230911_100	cuc1	23.578
CUC_0_0.1_0.0_Linear_Quadratic_0.8_sim141_20230911_100	cuc1	25.1451
CUC_0_0.1_0.0_Linear_Quadratic_0.8_sim142_20230911_100	cuc1	24.9612
CUC_0_0.1_0.0_Linear_Quadratic_0.8_sim143_20230911_100	cuc1	22.3345
CUC_0_0.1_0.0_Linear_Quadratic_0.8_sim144_20230911_100	cuc1	24.4429
CUC_0_0.1_0.0_Linear_Quadratic_0.8_sim145_20230911_100	cuc1	26.6841
CUC_0_0.1_0.0_Linear_Quadratic_0.8_sim146_20230911_100	cuc1	24.3068
CUC_0_0.1_0.0_Linear_Quadratic_0.8_sim147_20230911_100	cuc1	23.9497
CUC_0_0.1_0.0_Linear_Quadratic_0.8_sim148_20230911_100	cuc1	24.5733
CUC_0_0.1_0.0_Linear_Quadratic_0.8_sim149_20230911_100	cuc1	24.5102
CUC_0_0.1_0.0_Linear_Quadratic_0.8_sim14_20230911_100	cuc1	26.9294
CUC_0_0.1_0.0_Linear_Quadratic_0.8_sim150_20230911_100	cuc1	25.0214
CUC_0_0.1_0.0_Linear_Quadratic_0.8_sim151_20230911_100	cuc1	25.2653
CUC_0_0.1_0.0_Linear_Quadratic_0.8_sim152_20230911_100	cuc1	22.9735
CUC_0_0.1_0.0_Linear_Quadratic_0.8_sim153_20230911_100	cuc1	26.1071
CUC_0_0.1_0.0_Linear_Quadratic_0.8_sim154_20230911_100	cuc1	23.2739
CUC_0_0.1_0.0_Linear_Quadratic_0.8_sim155_20230911_100	cuc1	27.2925
CUC_0_0.1_0.0_Linear_Quadratic_0.8_sim156_20230911_100	cuc1	24.255
CUC_0_0.1_0.0_Linear_Quadratic_0.8_sim157_20230911_100	cuc1	24.2064
CUC_0_0.1_0.0_Linear_Quadratic_0.8_sim158_20230911_100	cuc1	25.1371
CUC_0_0.1_0.0_Linear_Quadratic_0.8_sim159_20230911_100	cuc1	26.9885
CUC_0_0.1_0.0_Linear_Quadratic_0.8_sim15_20230911_100	cuc1	24.9051
CUC_0_0.1_0.0_Linear_Quadratic_0.8_sim160_20230911_100	cuc1	23.7492
CUC_0_0.1_0.0_Linear_Quadratic_0.8_sim161_20230911_100	cuc1	22.7089
CUC_0_0.1_0.0_Linear_Quadratic_0.8_sim162_20230911_100	cuc1	26.1454
CUC_0_0.1_0.0_Linear_Quadratic_0.8_sim163_20230911_100	cuc1	22.924
CUC_0_0.1_0.0_Linear_Quadratic_0.8_sim164_20230911_100	cuc1	21.9074
CUC_0_0.1_0.0_Linear_Quadratic_0.8_sim165_20230911_100	cuc1	24.9278
CUC_0_0.1_0.0_Linear_Quadratic_0.8_sim166_20230911_100	cuc1	24.4023
CUC_0_0.1_0.0_Linear_Quadratic_0.8_sim167_20230911_100	cuc1	27.3819
CUC_0_0.1_0.0_Linear_Quadratic_0.8_sim168_20230911_100	cuc1	26.5137
CUC_0_0.1_0.0_Linear_Quadratic_0.8_sim169_20230911_100	cuc1	24.986
CUC_0_0.1_0.0_Linear_Quadratic_0.8_sim16_20230911_100	cuc1	23.8818
CUC_0_0.1_0.0_Linear_Quadratic_0.8_sim170_20230911_100	cuc1	23.1805
CUC_0_0.1_0.0_Linear_Quadratic_0.8_sim171_20230911_100	cuc1	24.3366
CUC_0_0.1_0.0_Linear_Quadratic_0.8_sim172_20230911_100	cuc1	25.5188
CUC_0_0.1_0.0_Linear_Quadratic_0.8_sim173_20230911_100	cuc1	21.9406
CUC_0_0.1_0.0_Linear_Quadratic_0.8_sim174_20230911_100	cuc1	26.711
CUC_0_0.1_0.0_Linear_Quadratic_0.8_sim175_20230911_100	cuc1	25.7053
CUC_0_0.1_0.0_Linear_Quadratic_0.8_sim176_20230911_100	cuc1	24.4837
CUC_0_0.1_0.0_Linear_Quadratic_0.8_sim177_20230911_100	cuc1	23.8381
CUC_0_0.1_0.0_Linear_Quadratic_0.8_sim178_20230911_100	cuc1	24.0944
CUC_0_0.1_0.0_Linear_Quadratic_0.8_sim179_20230911_100	cuc1	22.6542
CUC_0_0.1_0.0_Linear_Quadratic_0.8_sim17_20230911_100	cuc1	23.7244
CUC_0_0.1_0.0_Linear_Quadratic_0.8_sim180_20230911_100	cuc1	27.6319
CUC_0_0.1_0.0_Linear_Quadratic_0.8_sim181_20230911_100	cuc1	25.0661
CUC_0_0.1_0.0_Linear_Quadratic_0.8_sim182_20230911_100	cuc1	26.4625
CUC_0_0.1_0.0_Linear_Quadratic_0.8_sim183_20230911_100	cuc1	24.8115
CUC_0_0.1_0.0_Linear_Quadratic_0.8_sim184_20230911_100	cuc1	23.9734
CUC_0_0.1_0.0_Linear_Quadratic_0.8_sim185_20230911_100	cuc1	24.1721
CUC_0_0.1_0.0_Linear_Quadratic_0.8_sim186_20230911_100	cuc1	26.6989
CUC_0_0.1_0.0_Linear_Quadratic_0.8_sim187_20230911_100	cuc1	26.9265
CUC_0_0.1_0.0_Linear_Quadratic_0.8_sim188_20230911_100	cuc1	25.2703
CUC_0_0.1_0.0_Linear_Quadratic_0.8_sim189_20230911_100	cuc1	24.1969
CUC_0_0.1_0.0_Linear_Quadratic_0.8_sim18_20230911_100	cuc1	24.5291
CUC_0_0.1_0.0_Linear_Quadratic_0.8_sim190_20230911_100	cuc1	29.686
CUC_0_0.1_0.0_Linear_Quadratic_0.8_sim191_20230911_100	cuc1	25.5375
CUC_0_0.1_0.0_Linear_Quadratic_0.8_sim192_20230911_100	cuc1	26.2543
CUC_0_0.1_0.0_Linear_Quadratic_0.8_sim193_20230911_100	cuc1	25.4823
CUC_0_0.1_0.0_Linear_Quadratic_0.8_sim194_20230911_100	cuc1	23.7344
CUC_0_0.1_0.0_Linear_Quadratic_0.8_sim195_20230911_100	cuc1	25.2038
CUC_0_0.1_0.0_Linear_Quadratic_0.8_sim196_20230911_100	cuc1	26.6138
CUC_0_0.1_0.0_Linear_Quadratic_0.8_sim197_20230911_100	cuc1	26.2861
CUC_0_0.1_0.0_Linear_Quadratic_0.8_sim198_20230911_100	cuc1	25.0203
CUC_0_0.1_0.0_Linear_Quadratic_0.8_sim199_20230911_100	cuc1	24.7122
CUC_0_0.1_0.0_Linear_Quadratic_0.8_sim19_20230911_100	cuc1	24.1163
CUC_0_0.1_0.0_Linear_Quadratic_0.8_sim1_20230911_100	cuc1	25.3122
CUC_0_0.1_0.0_Linear_Quadratic_0.8_sim200_20230911_100	cuc1	23.5003
CUC_0_0.1_0.0_Linear_Quadratic_0.8_sim201_20230911_100	cuc1	23.695
CUC_0_0.1_0.0_Linear_Quadratic_0.8_sim202_20230911_100	cuc1	22.72
CUC_0_0.1_0.0_Linear_Quadratic_0.8_sim203_20230911_100	cuc1	28.4878
CUC_0_0.1_0.0_Linear_Quadratic_0.8_sim204_20230911_100	cuc1	25.6021
CUC_0_0.1_0.0_Linear_Quadratic_0.8_sim205_20230911_100	cuc1	24.5817
CUC_0_0.1_0.0_Linear_Quadratic_0.8_sim206_20230911_100	cuc1	25.2193
CUC_0_0.1_0.0_Linear_Quadratic_0.8_sim207_20230911_100	cuc1	25.7388
CUC_0_0.1_0.0_Linear_Quadratic_0.8_sim208_20230911_100	cuc1	23.8943
CUC_0_0.1_0.0_Linear_Quadratic_0.8_sim209_20230911_100	cuc1	23.6442
CUC_0_0.1_0.0_Linear_Quadratic_0.8_sim20_20230911_100	cuc1	25.4206
CUC_0_0.1_0.0_Linear_Quadratic_0.8_sim210_20230911_100	cuc1	23.3424
CUC_0_0.1_0.0_Linear_Quadratic_0.8_sim211_20230911_100	cuc1	23.7655
CUC_0_0.1_0.0_Linear_Quadratic_0.8_sim212_20230911_100	cuc1	25.2245
CUC_0_0.1_0.0_Linear_Quadratic_0.8_sim213_20230911_100	cuc1	24.1888
CUC_0_0.1_0.0_Linear_Quadratic_0.8_sim214_20230911_100	cuc1	23.6162
CUC_0_0.1_0.0_Linear_Quadratic_0.8_sim215_20230911_100	cuc1	23.7166
CUC_0_0.1_0.0_Linear_Quadratic_0.8_sim216_20230911_100	cuc1	26.287
CUC_0_0.1_0.0_Linear_Quadratic_0.8_sim217_20230911_100	cuc1	23.7486
CUC_0_0.1_0.0_Linear_Quadratic_0.8_sim218_20230911_100	cuc1	25.4814
CUC_0_0.1_0.0_Linear_Quadratic_0.8_sim219_20230911_100	cuc1	23.9871
CUC_0_0.1_0.0_Linear_Quadratic_0.8_sim21_20230911_100	cuc1	24.3216
CUC_0_0.1_0.0_Linear_Quadratic_0.8_sim220_20230911_100	cuc1	23.1869
CUC_0_0.1_0.0_Linear_Quadratic_0.8_sim221_20230911_100	cuc1	24.2237
CUC_0_0.1_0.0_Linear_Quadratic_0.8_sim222_20230911_100	cuc1	23.5975
CUC_0_0.1_0.0_Linear_Quadratic_0.8_sim223_20230911_100	cuc1	24.5952
CUC_0_0.1_0.0_Linear_Quadratic_0.8_sim224_20230911_100	cuc1	23.1763
CUC_0_0.1_0.0_Linear_Quadratic_0.8_sim225_20230911_100	cuc1	26.8475
CUC_0_0.1_0.0_Linear_Quadratic_0.8_sim226_20230911_100	cuc1	22.9407
CUC_0_0.1_0.0_Linear_Quadratic_0.8_sim227_20230911_100	cuc1	24.2767
CUC_0_0.1_0.0_Linear_Quadratic_0.8_sim228_20230911_100	cuc1	23.8397
CUC_0_0.1_0.0_Linear_Quadratic_0.8_sim229_20230911_100	cuc1	27.9061
CUC_0_0.1_0.0_Linear_Quadratic_0.8_sim22_20230911_100	cuc1	23.8016
CUC_0_0.1_0.0_Linear_Quadratic_0.8_sim230_20230911_100	cuc1	25.0559
CUC_0_0.1_0.0_Linear_Quadratic_0.8_sim231_20230911_100	cuc1	23.0253
CUC_0_0.1_0.0_Linear_Quadratic_0.8_sim232_20230911_100	cuc1	24.2652
CUC_0_0.1_0.0_Linear_Quadratic_0.8_sim233_20230911_100	cuc1	25.288
CUC_0_0.1_0.0_Linear_Quadratic_0.8_sim234_20230911_100	cuc1	25.6488
CUC_0_0.1_0.0_Linear_Quadratic_0.8_sim235_20230911_100	cuc1	23.004
CUC_0_0.1_0.0_Linear_Quadratic_0.8_sim236_20230911_100	cuc1	26.1055
CUC_0_0.1_0.0_Linear_Quadratic_0.8_sim237_20230911_100	cuc1	25.9739
CUC_0_0.1_0.0_Linear_Quadratic_0.8_sim238_20230911_100	cuc1	22.0029
CUC_0_0.1_0.0_Linear_Quadratic_0.8_sim239_20230911_100	cuc1	25.5854
CUC_0_0.1_0.0_Linear_Quadratic_0.8_sim23_20230911_100	cuc1	24.0397
CUC_0_0.1_0.0_Linear_Quadratic_0.8_sim240_20230911_100	cuc1	24.5939
CUC_0_0.1_0.0_Linear_Quadratic_0.8_sim241_20230911_100	cuc1	24.2008
CUC_0_0.1_0.0_Linear_Quadratic_0.8_sim242_20230911_100	cuc1	23.6822
CUC_0_0.1_0.0_Linear_Quadratic_0.8_sim243_20230911_100	cuc1	25.7054
CUC_0_0.1_0.0_Linear_Quadratic_0.8_sim244_20230911_100	cuc1	25.2507
CUC_0_0.1_0.0_Linear_Quadratic_0.8_sim245_20230911_100	cuc1	25.2246
CUC_0_0.1_0.0_Linear_Quadratic_0.8_sim246_20230911_100	cuc1	25.9572
CUC_0_0.1_0.0_Linear_Quadratic_0.8_sim247_20230911_100	cuc1	26.1904
CUC_0_0.1_0.0_Linear_Quadratic_0.8_sim248_20230911_100	cuc1	24.5844
CUC_0_0.1_0.0_Linear_Quadratic_0.8_sim249_20230911_100	cuc1	27.0746
CUC_0_0.1_0.0_Linear_Quadratic_0.8_sim24_20230911_100	cuc1	22.5857
CUC_0_0.1_0.0_Linear_Quadratic_0.8_sim250_20230911_100	cuc1	24.7342
CUC_0_0.1_0.0_Linear_Quadratic_0.8_sim251_20230911_100	cuc1	23.5756
CUC_0_0.1_0.0_Linear_Quadratic_0.8_sim252_20230911_100	cuc1	24.6286
CUC_0_0.1_0.0_Linear_Quadratic_0.8_sim253_20230911_100	cuc1	26.2289
CUC_0_0.1_0.0_Linear_Quadratic_0.8_sim254_20230911_100	cuc1	24.3631
CUC_0_0.1_0.0_Linear_Quadratic_0.8_sim255_20230911_100	cuc1	25.1288
CUC_0_0.1_0.0_Linear_Quadratic_0.8_sim256_20230911_100	cuc1	29.3065
CUC_0_0.1_0.0_Linear_Quadratic_0.8_sim257_20230911_100	cuc1	29.0698
CUC_0_0.1_0.0_Linear_Quadratic_0.8_sim258_20230911_100	cuc1	23.7888
CUC_0_0.1_0.0_Linear_Quadratic_0.8_sim259_20230911_100	cuc1	23.1159
CUC_0_0.1_0.0_Linear_Quadratic_0.8_sim25_20230911_100	cuc1	24.7253
CUC_0_0.1_0.0_Linear_Quadratic_0.8_sim260_20230911_100	cuc1	23.3416
CUC_0_0.1_0.0_Linear_Quadratic_0.8_sim261_20230911_100	cuc1	25.1635
CUC_0_0.1_0.0_Linear_Quadratic_0.8_sim262_20230911_100	cuc1	25.3912
CUC_0_0.1_0.0_Linear_Quadratic_0.8_sim263_20230911_100	cuc1	24.4378
CUC_0_0.1_0.0_Linear_Quadratic_0.8_sim264_20230911_100	cuc1	27.3131
CUC_0_0.1_0.0_Linear_Quadratic_0.8_sim265_20230911_100	cuc1	23.4757
CUC_0_0.1_0.0_Linear_Quadratic_0.8_sim266_20230911_100	cuc1	25.6029
CUC_0_0.1_0.0_Linear_Quadratic_0.8_sim267_20230911_100	cuc1	27.0024
CUC_0_0.1_0.0_Linear_Quadratic_0.8_sim268_20230911_100	cuc1	23.7957
CUC_0_0.1_0.0_Linear_Quadratic_0.8_sim269_20230911_100	cuc1	23.835
CUC_0_0.1_0.0_Linear_Quadratic_0.8_sim26_20230911_100	cuc1	25.256
CUC_0_0.1_0.0_Linear_Quadratic_0.8_sim270_20230911_100	cuc1	26.4707
CUC_0_0.1_0.0_Linear_Quadratic_0.8_sim271_20230911_100	cuc1	24.3889
CUC_0_0.1_0.0_Linear_Quadratic_0.8_sim272_20230911_100	cuc1	23.1097
CUC_0_0.1_0.0_Linear_Quadratic_0.8_sim273_20230911_100	cuc1	25.8122
CUC_0_0.1_0.0_Linear_Quadratic_0.8_sim274_20230911_100	cuc1	22.6219
CUC_0_0.1_0.0_Linear_Quadratic_0.8_sim275_20230911_100	cuc1	25.8775
CUC_0_0.1_0.0_Linear_Quadratic_0.8_sim276_20230911_100	cuc1	28.0171
CUC_0_0.1_0.0_Linear_Quadratic_0.8_sim277_20230911_100	cuc1	26.5735
CUC_0_0.1_0.0_Linear_Quadratic_0.8_sim278_20230911_100	cuc1	23.3785
CUC_0_0.1_0.0_Linear_Quadratic_0.8_sim279_20230911_100	cuc1	23.0028
CUC_0_0.1_0.0_Linear_Quadratic_0.8_sim27_20230911_100	cuc1	26.8349
CUC_0_0.1_0.0_Linear_Quadratic_0.8_sim280_20230911_100	cuc1	24.48
CUC_0_0.1_0.0_Linear_Quadratic_0.8_sim281_20230911_100	cuc1	23.4463
CUC_0_0.1_0.0_Linear_Quadratic_0.8_sim282_20230911_100	cuc1	23.5171
CUC_0_0.1_0.0_Linear_Quadratic_0.8_sim283_20230911_100	cuc1	26.821
CUC_0_0.1_0.0_Linear_Quadratic_0.8_sim284_20230911_100	cuc1	25.5828
CUC_0_0.1_0.0_Linear_Quadratic_0.8_sim285_20230911_100	cuc1	22.6982
CUC_0_0.1_0.0_Linear_Quadratic_0.8_sim286_20230911_100	cuc1	25.165
CUC_0_0.1_0.0_Linear_Quadratic_0.8_sim287_20230911_100	cuc1	25.6913
CUC_0_0.1_0.0_Linear_Quadratic_0.8_sim288_20230911_100	cuc1	25.2214
CUC_0_0.1_0.0_Linear_Quadratic_0.8_sim289_20230911_100	cuc1	24.1491
CUC_0_0.1_0.0_Linear_Quadratic_0.8_sim28_20230911_100	cuc1	21.8194
CUC_0_0.1_0.0_Linear_Quadratic_0.8_sim290_20230911_100	cuc1	23.6652
CUC_0_0.1_0.0_Linear_Quadratic_0.8_sim291_20230911_100	cuc1	28.4854
CUC_0_0.1_0.0_Linear_Quadratic_0.8_sim292_20230911_100	cuc1	24.6876
CUC_0_0.1_0.0_Linear_Quadratic_0.8_sim293_20230911_100	cuc1	24.1503
CUC_0_0.1_0.0_Linear_Quadratic_0.8_sim294_20230911_100	cuc1	25.0739
CUC_0_0.1_0.0_Linear_Quadratic_0.8_sim295_20230911_100	cuc1	23.71
CUC_0_0.1_0.0_Linear_Quadratic_0.8_sim296_20230911_100	cuc1	24.1014
CUC_0_0.1_0.0_Linear_Quadratic_0.8_sim297_20230911_100	cuc1	24.1846
CUC_0_0.1_0.0_Linear_Quadratic_0.8_sim298_20230911_100	cuc1	26.4993
CUC_0_0.1_0.0_Linear_Quadratic_0.8_sim299_20230911_100	cuc1	23.284
CUC_0_0.1_0.0_Linear_Quadratic_0.8_sim29_20230911_100	cuc1	27.5528
CUC_0_0.1_0.0_Linear_Quadratic_0.8_sim2_20230911_100	cuc1	23.903
CUC_0_0.1_0.0_Linear_Quadratic_0.8_sim300_20230911_100	cuc1	24.793
CUC_0_0.1_0.0_Linear_Quadratic_0.8_sim301_20230911_100	cuc1	24.5661
CUC_0_0.1_0.0_Linear_Quadratic_0.8_sim302_20230911_100	cuc1	25.3804
CUC_0_0.1_0.0_Linear_Quadratic_0.8_sim303_20230911_100	cuc1	24.559
CUC_0_0.1_0.0_Linear_Quadratic_0.8_sim304_20230911_100	cuc1	27.2114
CUC_0_0.1_0.0_Linear_Quadratic_0.8_sim305_20230911_100	cuc1	23.5023
CUC_0_0.1_0.0_Linear_Quadratic_0.8_sim306_20230911_100	cuc1	24.4901
CUC_0_0.1_0.0_Linear_Quadratic_0.8_sim307_20230911_100	cuc1	25.2204
CUC_0_0.1_0.0_Linear_Quadratic_0.8_sim308_20230911_100	cuc1	24.1217
CUC_0_0.1_0.0_Linear_Quadratic_0.8_sim309_20230911_100	cuc1	25.2663
CUC_0_0.1_0.0_Linear_Quadratic_0.8_sim30_20230911_100	cuc1	26.9824
CUC_0_0.1_0.0_Linear_Quadratic_0.8_sim310_20230911_100	cuc1	25.5795
CUC_0_0.1_0.0_Linear_Quadratic_0.8_sim311_20230911_100	cuc1	27.0354
CUC_0_0.1_0.0_Linear_Quadratic_0.8_sim312_20230911_100	cuc1	25.2078
CUC_0_0.1_0.0_Linear_Quadratic_0.8_sim313_20230911_100	cuc1	26.3166
CUC_0_0.1_0.0_Linear_Quadratic_0.8_sim314_20230911_100	cuc1	27.2813
CUC_0_0.1_0.0_Linear_Quadratic_0.8_sim315_20230911_100	cuc1	23.2166
CUC_0_0.1_0.0_Linear_Quadratic_0.8_sim316_20230911_100	cuc1	24.9557
CUC_0_0.1_0.0_Linear_Quadratic_0.8_sim317_20230911_100	cuc1	24.3077
CUC_0_0.1_0.0_Linear_Quadratic_0.8_sim318_20230911_100	cuc1	23.7154
CUC_0_0.1_0.0_Linear_Quadratic_0.8_sim319_20230911_100	cuc1	23.4633
CUC_0_0.1_0.0_Linear_Quadratic_0.8_sim31_20230911_100	cuc1	24.57
CUC_0_0.1_0.0_Linear_Quadratic_0.8_sim320_20230911_100	cuc1	22.8273
CUC_0_0.1_0.0_Linear_Quadratic_0.8_sim321_20230911_100	cuc1	25.4694
CUC_0_0.1_0.0_Linear_Quadratic_0.8_sim322_20230911_100	cuc1	24.806
CUC_0_0.1_0.0_Linear_Quadratic_0.8_sim323_20230911_100	cuc1	26.6654
CUC_0_0.1_0.0_Linear_Quadratic_0.8_sim324_20230911_100	cuc1	24.662
CUC_0_0.1_0.0_Linear_Quadratic_0.8_sim325_20230911_100	cuc1	25.8501
CUC_0_0.1_0.0_Linear_Quadratic_0.8_sim326_20230911_100	cuc1	25.5007
CUC_0_0.1_0.0_Linear_Quadratic_0.8_sim327_20230911_100	cuc1	23.5099
CUC_0_0.1_0.0_Linear_Quadratic_0.8_sim328_20230911_100	cuc1	24.2898
CUC_0_0.1_0.0_Linear_Quadratic_0.8_sim329_20230911_100	cuc1	22.7603
CUC_0_0.1_0.0_Linear_Quadratic_0.8_sim32_20230911_100	cuc1	25.1521
CUC_0_0.1_0.0_Linear_Quadratic_0.8_sim330_20230911_100	cuc1	25.4205
CUC_0_0.1_0.0_Linear_Quadratic_0.8_sim331_20230911_100	cuc1	26.2568
CUC_0_0.1_0.0_Linear_Quadratic_0.8_sim332_20230911_100	cuc1	24.5074
CUC_0_0.1_0.0_Linear_Quadratic_0.8_sim333_20230911_100	cuc1	28.4249
CUC_0_0.1_0.0_Linear_Quadratic_0.8_sim334_20230911_100	cuc1	21.7636
CUC_0_0.1_0.0_Linear_Quadratic_0.8_sim335_20230911_100	cuc1	23.9482
CUC_0_0.1_0.0_Linear_Quadratic_0.8_sim336_20230911_100	cuc1	23.0686
CUC_0_0.1_0.0_Linear_Quadratic_0.8_sim337_20230911_100	cuc1	23.0172
CUC_0_0.1_0.0_Linear_Quadratic_0.8_sim338_20230911_100	cuc1	24.9048
CUC_0_0.1_0.0_Linear_Quadratic_0.8_sim339_20230911_100	cuc1	24.8361
CUC_0_0.1_0.0_Linear_Quadratic_0.8_sim33_20230911_100	cuc1	23.71
CUC_0_0.1_0.0_Linear_Quadratic_0.8_sim340_20230911_100	cuc1	24.6946
CUC_0_0.1_0.0_Linear_Quadratic_0.8_sim341_20230911_100	cuc1	25.7641
CUC_0_0.1_0.0_Linear_Quadratic_0.8_sim342_20230911_100	cuc1	24.5829
CUC_0_0.1_0.0_Linear_Quadratic_0.8_sim343_20230911_100	cuc1	25.2295
CUC_0_0.1_0.0_Linear_Quadratic_0.8_sim344_20230911_100	cuc1	22.5192
CUC_0_0.1_0.0_Linear_Quadratic_0.8_sim345_20230911_100	cuc1	25.1061
CUC_0_0.1_0.0_Linear_Quadratic_0.8_sim346_20230911_100	cuc1	24.7226
CUC_0_0.1_0.0_Linear_Quadratic_0.8_sim347_20230911_100	cuc1	23.5182
CUC_0_0.1_0.0_Linear_Quadratic_0.8_sim348_20230911_100	cuc1	22.9718
CUC_0_0.1_0.0_Linear_Quadratic_0.8_sim349_20230911_100	cuc1	24.5792
CUC_0_0.1_0.0_Linear_Quadratic_0.8_sim34_20230911_100	cuc1	22.7561
CUC_0_0.1_0.0_Linear_Quadratic_0.8_sim350_20230911_100	cuc1	25.1295
CUC_0_0.1_0.0_Linear_Quadratic_0.8_sim351_20230911_100	cuc1	24.9011
CUC_0_0.1_0.0_Linear_Quadratic_0.8_sim352_20230911_100	cuc1	26.1998
CUC_0_0.1_0.0_Linear_Quadratic_0.8_sim353_20230911_100	cuc1	23.598
CUC_0_0.1_0.0_Linear_Quadratic_0.8_sim354_20230911_100	cuc1	23.6448
CUC_0_0.1_0.0_Linear_Quadratic_0.8_sim355_20230911_100	cuc1	22.8654
CUC_0_0.1_0.0_Linear_Quadratic_0.8_sim356_20230911_100	cuc1	26.5723
CUC_0_0.1_0.0_Linear_Quadratic_0.8_sim357_20230911_100	cuc1	24.0529
CUC_0_0.1_0.0_Linear_Quadratic_0.8_sim358_20230911_100	cuc1	24.6172
CUC_0_0.1_0.0_Linear_Quadratic_0.8_sim359_20230911_100	cuc1	24.4587
CUC_0_0.1_0.0_Linear_Quadratic_0.8_sim35_20230911_100	cuc1	23.0343
CUC_0_0.1_0.0_Linear_Quadratic_0.8_sim360_20230911_100	cuc1	25.3544
CUC_0_0.1_0.0_Linear_Quadratic_0.8_sim361_20230911_100	cuc1	24.7898
CUC_0_0.1_0.0_Linear_Quadratic_0.8_sim362_20230911_100	cuc1	25.8656
CUC_0_0.1_0.0_Linear_Quadratic_0.8_sim363_20230911_100	cuc1	25.0345
CUC_0_0.1_0.0_Linear_Quadratic_0.8_sim364_20230911_100	cuc1	24.3919
CUC_0_0.1_0.0_Linear_Quadratic_0.8_sim365_20230911_100	cuc1	25.3064
CUC_0_0.1_0.0_Linear_Quadratic_0.8_sim366_20230911_100	cuc1	23.9223
CUC_0_0.1_0.0_Linear_Quadratic_0.8_sim367_20230911_100	cuc1	24.1149
CUC_0_0.1_0.0_Linear_Quadratic_0.8_sim368_20230911_100	cuc1	24.4886
CUC_0_0.1_0.0_Linear_Quadratic_0.8_sim369_20230911_100	cuc1	23.7481
CUC_0_0.1_0.0_Linear_Quadratic_0.8_sim36_20230911_100	cuc1	25.1318
CUC_0_0.1_0.0_Linear_Quadratic_0.8_sim370_20230911_100	cuc1	22.798
CUC_0_0.1_0.0_Linear_Quadratic_0.8_sim371_20230911_100	cuc1	25.1482
CUC_0_0.1_0.0_Linear_Quadratic_0.8_sim372_20230911_100	cuc1	23.5233
CUC_0_0.1_0.0_Linear_Quadratic_0.8_sim373_20230911_100	cuc1	26.0891
CUC_0_0.1_0.0_Linear_Quadratic_0.8_sim374_20230911_100	cuc1	23.3916
CUC_0_0.1_0.0_Linear_Quadratic_0.8_sim375_20230911_100	cuc1	24.6825
CUC_0_0.1_0.0_Linear_Quadratic_0.8_sim376_20230911_100	cuc1	24.1872
CUC_0_0.1_0.0_Linear_Quadratic_0.8_sim377_20230911_100	cuc1	23.333
CUC_0_0.1_0.0_Linear_Quadratic_0.8_sim378_20230911_100	cuc1	25.0189
CUC_0_0.1_0.0_Linear_Quadratic_0.8_sim379_20230911_100	cuc1	25.3747
CUC_0_0.1_0.0_Linear_Quadratic_0.8_sim37_20230911_100	cuc1	23.5273
CUC_0_0.1_0.0_Linear_Quadratic_0.8_sim380_20230911_100	cuc1	28.0709
CUC_0_0.1_0.0_Linear_Quadratic_0.8_sim381_20230911_100	cuc1	23.6097
CUC_0_0.1_0.0_Linear_Quadratic_0.8_sim382_20230911_100	cuc1	24.6434
CUC_0_0.1_0.0_Linear_Quadratic_0.8_sim383_20230911_100	cuc1	26.2334
CUC_0_0.1_0.0_Linear_Quadratic_0.8_sim384_20230911_100	cuc1	26.2447
CUC_0_0.1_0.0_Linear_Quadratic_0.8_sim385_20230911_100	cuc1	25.4589
CUC_0_0.1_0.0_Linear_Quadratic_0.8_sim386_20230911_100	cuc1	24.3388
CUC_0_0.1_0.0_Linear_Quadratic_0.8_sim387_20230911_100	cuc1	22.4187
CUC_0_0.1_0.0_Linear_Quadratic_0.8_sim388_20230911_100	cuc1	23.884
CUC_0_0.1_0.0_Linear_Quadratic_0.8_sim389_20230911_100	cuc1	25.8161
CUC_0_0.1_0.0_Linear_Quadratic_0.8_sim38_20230911_100	cuc1	25.5567
CUC_0_0.1_0.0_Linear_Quadratic_0.8_sim390_20230911_100	cuc1	25.8311
CUC_0_0.1_0.0_Linear_Quadratic_0.8_sim391_20230911_100	cuc1	24.0833
CUC_0_0.1_0.0_Linear_Quadratic_0.8_sim392_20230911_100	cuc1	23.4627
CUC_0_0.1_0.0_Linear_Quadratic_0.8_sim393_20230911_100	cuc1	26.1295
CUC_0_0.1_0.0_Linear_Quadratic_0.8_sim394_20230911_100	cuc1	22.6887
CUC_0_0.1_0.0_Linear_Quadratic_0.8_sim395_20230911_100	cuc1	24.9505
CUC_0_0.1_0.0_Linear_Quadratic_0.8_sim396_20230911_100	cuc1	23.8833
CUC_0_0.1_0.0_Linear_Quadratic_0.8_sim397_20230911_100	cuc1	21.6019
CUC_0_0.1_0.0_Linear_Quadratic_0.8_sim398_20230911_100	cuc1	24.371
CUC_0_0.1_0.0_Linear_Quadratic_0.8_sim399_20230911_100	cuc1	27.7744
CUC_0_0.1_0.0_Linear_Quadratic_0.8_sim39_20230911_100	cuc1	24.8023
CUC_0_0.1_0.0_Linear_Quadratic_0.8_sim3_20230911_100	cuc1	24.7804
CUC_0_0.1_0.0_Linear_Quadratic_0.8_sim400_20230911_100	cuc1	23.6074
CUC_0_0.1_0.0_Linear_Quadratic_0.8_sim401_20230911_100	cuc1	23.9333
CUC_0_0.1_0.0_Linear_Quadratic_0.8_sim402_20230911_100	cuc1	23.8692
CUC_0_0.1_0.0_Linear_Quadratic_0.8_sim403_20230911_100	cuc1	24.3918
CUC_0_0.1_0.0_Linear_Quadratic_0.8_sim404_20230911_100	cuc1	23.6646
CUC_0_0.1_0.0_Linear_Quadratic_0.8_sim405_20230911_100	cuc1	25.1529
CUC_0_0.1_0.0_Linear_Quadratic_0.8_sim406_20230911_100	cuc1	26.0805
CUC_0_0.1_0.0_Linear_Quadratic_0.8_sim407_20230911_100	cuc1	21.6134
CUC_0_0.1_0.0_Linear_Quadratic_0.8_sim408_20230911_100	cuc1	25.3158
CUC_0_0.1_0.0_Linear_Quadratic_0.8_sim409_20230911_100	cuc1	26.8714
CUC_0_0.1_0.0_Linear_Quadratic_0.8_sim40_20230911_100	cuc1	21.3686
CUC_0_0.1_0.0_Linear_Quadratic_0.8_sim410_20230911_100	cuc1	22.8261
CUC_0_0.1_0.0_Linear_Quadratic_0.8_sim411_20230911_100	cuc1	24.849
CUC_0_0.1_0.0_Linear_Quadratic_0.8_sim412_20230911_100	cuc1	23.6062
CUC_0_0.1_0.0_Linear_Quadratic_0.8_sim413_20230911_100	cuc1	25.8844
CUC_0_0.1_0.0_Linear_Quadratic_0.8_sim414_20230911_100	cuc1	24.5332
CUC_0_0.1_0.0_Linear_Quadratic_0.8_sim415_20230911_100	cuc1	23.6924
CUC_0_0.1_0.0_Linear_Quadratic_0.8_sim416_20230911_100	cuc1	26.3772
CUC_0_0.1_0.0_Linear_Quadratic_0.8_sim417_20230911_100	cuc1	27.8562
CUC_0_0.1_0.0_Linear_Quadratic_0.8_sim418_20230911_100	cuc1	25.5923
CUC_0_0.1_0.0_Linear_Quadratic_0.8_sim419_20230911_100	cuc1	26.4153
CUC_0_0.1_0.0_Linear_Quadratic_0.8_sim41_20230911_100	cuc1	24.2019
CUC_0_0.1_0.0_Linear_Quadratic_0.8_sim420_20230911_100	cuc1	27.239
CUC_0_0.1_0.0_Linear_Quadratic_0.8_sim421_20230911_100	cuc1	24.557
CUC_0_0.1_0.0_Linear_Quadratic_0.8_sim422_20230911_100	cuc1	22.7734
CUC_0_0.1_0.0_Linear_Quadratic_0.8_sim423_20230911_100	cuc1	29.3009
CUC_0_0.1_0.0_Linear_Quadratic_0.8_sim424_20230911_100	cuc1	25.9375
CUC_0_0.1_0.0_Linear_Quadratic_0.8_sim425_20230911_100	cuc1	25.3129
CUC_0_0.1_0.0_Linear_Quadratic_0.8_sim426_20230911_100	cuc1	23.8244
CUC_0_0.1_0.0_Linear_Quadratic_0.8_sim427_20230911_100	cuc1	24.5635
CUC_0_0.1_0.0_Linear_Quadratic_0.8_sim428_20230911_100	cuc1	27.7116
CUC_0_0.1_0.0_Linear_Quadratic_0.8_sim429_20230911_100	cuc1	26.125
CUC_0_0.1_0.0_Linear_Quadratic_0.8_sim42_20230911_100	cuc1	23.5321
CUC_0_0.1_0.0_Linear_Quadratic_0.8_sim430_20230911_100	cuc1	22.844
CUC_0_0.1_0.0_Linear_Quadratic_0.8_sim431_20230911_100	cuc1	24.0877
CUC_0_0.1_0.0_Linear_Quadratic_0.8_sim432_20230911_100	cuc1	24.1543
CUC_0_0.1_0.0_Linear_Quadratic_0.8_sim433_20230911_100	cuc1	25.873
CUC_0_0.1_0.0_Linear_Quadratic_0.8_sim434_20230911_100	cuc1	24.0338
CUC_0_0.1_0.0_Linear_Quadratic_0.8_sim435_20230911_100	cuc1	23.6518
CUC_0_0.1_0.0_Linear_Quadratic_0.8_sim436_20230911_100	cuc1	24.4697
CUC_0_0.1_0.0_Linear_Quadratic_0.8_sim437_20230911_100	cuc1	24.2482
CUC_0_0.1_0.0_Linear_Quadratic_0.8_sim438_20230911_100	cuc1	24.8136
CUC_0_0.1_0.0_Linear_Quadratic_0.8_sim439_20230911_100	cuc1	23.3998
CUC_0_0.1_0.0_Linear_Quadratic_0.8_sim43_20230911_100	cuc1	27.1163
CUC_0_0.1_0.0_Linear_Quadratic_0.8_sim440_20230911_100	cuc1	24.6138
CUC_0_0.1_0.0_Linear_Quadratic_0.8_sim441_20230911_100	cuc1	24.1
CUC_0_0.1_0.0_Linear_Quadratic_0.8_sim442_20230911_100	cuc1	23.9415
CUC_0_0.1_0.0_Linear_Quadratic_0.8_sim443_20230911_100	cuc1	22.2845
CUC_0_0.1_0.0_Linear_Quadratic_0.8_sim444_20230911_100	cuc1	22.691
CUC_0_0.1_0.0_Linear_Quadratic_0.8_sim445_20230911_100	cuc1	24.1045
CUC_0_0.1_0.0_Linear_Quadratic_0.8_sim446_20230911_100	cuc1	25.8519
CUC_0_0.1_0.0_Linear_Quadratic_0.8_sim447_20230911_100	cuc1	23.4495
CUC_0_0.1_0.0_Linear_Quadratic_0.8_sim448_20230911_100	cuc1	24.801
CUC_0_0.1_0.0_Linear_Quadratic_0.8_sim449_20230911_100	cuc1	24.8701
CUC_0_0.1_0.0_Linear_Quadratic_0.8_sim44_20230911_100	cuc1	23.5536
CUC_0_0.1_0.0_Linear_Quadratic_0.8_sim450_20230911_100	cuc1	25.7916
CUC_0_0.1_0.0_Linear_Quadratic_0.8_sim451_20230911_100	cuc1	24.321
CUC_0_0.1_0.0_Linear_Quadratic_0.8_sim452_20230911_100	cuc1	25.8903
CUC_0_0.1_0.0_Linear_Quadratic_0.8_sim453_20230911_100	cuc1	26.467
CUC_0_0.1_0.0_Linear_Quadratic_0.8_sim454_20230911_100	cuc1	21.8776
CUC_0_0.1_0.0_Linear_Quadratic_0.8_sim455_20230911_100	cuc1	26.3828
CUC_0_0.1_0.0_Linear_Quadratic_0.8_sim456_20230911_100	cuc1	25.8481
CUC_0_0.1_0.0_Linear_Quadratic_0.8_sim457_20230911_100	cuc1	24.4387
CUC_0_0.1_0.0_Linear_Quadratic_0.8_sim458_20230911_100	cuc1	23.1162
CUC_0_0.1_0.0_Linear_Quadratic_0.8_sim459_20230911_100	cuc1	22.578
CUC_0_0.1_0.0_Linear_Quadratic_0.8_sim45_20230911_100	cuc1	23.8126
CUC_0_0.1_0.0_Linear_Quadratic_0.8_sim460_20230911_100	cuc1	24.8792
CUC_0_0.1_0.0_Linear_Quadratic_0.8_sim461_20230911_100	cuc1	25.7285
CUC_0_0.1_0.0_Linear_Quadratic_0.8_sim462_20230911_100	cuc1	25.9508
CUC_0_0.1_0.0_Linear_Quadratic_0.8_sim463_20230911_100	cuc1	24.9381
CUC_0_0.1_0.0_Linear_Quadratic_0.8_sim464_20230911_100	cuc1	24.5609
CUC_0_0.1_0.0_Linear_Quadratic_0.8_sim465_20230911_100	cuc1	24.8978
CUC_0_0.1_0.0_Linear_Quadratic_0.8_sim466_20230911_100	cuc1	24.0879
CUC_0_0.1_0.0_Linear_Quadratic_0.8_sim467_20230911_100	cuc1	24.7815
CUC_0_0.1_0.0_Linear_Quadratic_0.8_sim468_20230911_100	cuc1	26.1189
CUC_0_0.1_0.0_Linear_Quadratic_0.8_sim469_20230911_100	cuc1	27.5996
CUC_0_0.1_0.0_Linear_Quadratic_0.8_sim46_20230911_100	cuc1	24.9411
CUC_0_0.1_0.0_Linear_Quadratic_0.8_sim470_20230911_100	cuc1	26.2406
CUC_0_0.1_0.0_Linear_Quadratic_0.8_sim471_20230911_100	cuc1	24.9701
CUC_0_0.1_0.0_Linear_Quadratic_0.8_sim472_20230911_100	cuc1	25.1534
CUC_0_0.1_0.0_Linear_Quadratic_0.8_sim473_20230911_100	cuc1	24.6117
CUC_0_0.1_0.0_Linear_Quadratic_0.8_sim474_20230911_100	cuc1	24.6935
CUC_0_0.1_0.0_Linear_Quadratic_0.8_sim475_20230911_100	cuc1	24.1608
CUC_0_0.1_0.0_Linear_Quadratic_0.8_sim476_20230911_100	cuc1	21.6303
CUC_0_0.1_0.0_Linear_Quadratic_0.8_sim477_20230911_100	cuc1	24.3582
CUC_0_0.1_0.0_Linear_Quadratic_0.8_sim478_20230911_100	cuc1	24.4269
CUC_0_0.1_0.0_Linear_Quadratic_0.8_sim479_20230911_100	cuc1	26.8464
CUC_0_0.1_0.0_Linear_Quadratic_0.8_sim47_20230911_100	cuc1	24.7238
CUC_0_0.1_0.0_Linear_Quadratic_0.8_sim480_20230911_100	cuc1	25.371
CUC_0_0.1_0.0_Linear_Quadratic_0.8_sim481_20230911_100	cuc1	25.156
CUC_0_0.1_0.0_Linear_Quadratic_0.8_sim482_20230911_100	cuc1	22.8106
CUC_0_0.1_0.0_Linear_Quadratic_0.8_sim483_20230911_100	cuc1	25.6539
CUC_0_0.1_0.0_Linear_Quadratic_0.8_sim484_20230911_100	cuc1	26.6973
CUC_0_0.1_0.0_Linear_Quadratic_0.8_sim485_20230911_100	cuc1	24.834
CUC_0_0.1_0.0_Linear_Quadratic_0.8_sim486_20230911_100	cuc1	26.6421
CUC_0_0.1_0.0_Linear_Quadratic_0.8_sim487_20230911_100	cuc1	24.656
CUC_0_0.1_0.0_Linear_Quadratic_0.8_sim488_20230911_100	cuc1	25.4627
CUC_0_0.1_0.0_Linear_Quadratic_0.8_sim489_20230911_100	cuc1	25.2932
CUC_0_0.1_0.0_Linear_Quadratic_0.8_sim48_20230911_100	cuc1	27.3474
CUC_0_0.1_0.0_Linear_Quadratic_0.8_sim490_20230911_100	cuc1	24.091
CUC_0_0.1_0.0_Linear_Quadratic_0.8_sim491_20230911_100	cuc1	25.0846
CUC_0_0.1_0.0_Linear_Quadratic_0.8_sim492_20230911_100	cuc1	24.9598
CUC_0_0.1_0.0_Linear_Quadratic_0.8_sim493_20230911_100	cuc1	24.2676
CUC_0_0.1_0.0_Linear_Quadratic_0.8_sim494_20230911_100	cuc1	25.4224
CUC_0_0.1_0.0_Linear_Quadratic_0.8_sim495_20230911_100	cuc1	22.6136
CUC_0_0.1_0.0_Linear_Quadratic_0.8_sim496_20230911_100	cuc1	25.2205
CUC_0_0.1_0.0_Linear_Quadratic_0.8_sim497_20230911_100	cuc1	25.5749
CUC_0_0.1_0.0_Linear_Quadratic_0.8_sim498_20230911_100	cuc1	24.2768
CUC_0_0.1_0.0_Linear_Quadratic_0.8_sim499_20230911_100	cuc1	25.3516
CUC_0_0.1_0.0_Linear_Quadratic_0.8_sim49_20230911_100	cuc1	25.2424
CUC_0_0.1_0.0_Linear_Quadratic_0.8_sim4_20230911_100	cuc1	26.3165
CUC_0_0.1_0.0_Linear_Quadratic_0.8_sim500_20230911_100	cuc1	26.0608
CUC_0_0.1_0.0_Linear_Quadratic_0.8_sim50_20230911_100	cuc1	24.8308
CUC_0_0.1_0.0_Linear_Quadratic_0.8_sim51_20230911_100	cuc1	25.894
CUC_0_0.1_0.0_Linear_Quadratic_0.8_sim52_20230911_100	cuc1	23.8336
CUC_0_0.1_0.0_Linear_Quadratic_0.8_sim53_20230911_100	cuc1	24.5514
CUC_0_0.1_0.0_Linear_Quadratic_0.8_sim54_20230911_100	cuc1	27.4599
CUC_0_0.1_0.0_Linear_Quadratic_0.8_sim55_20230911_100	cuc1	27.651
CUC_0_0.1_0.0_Linear_Quadratic_0.8_sim56_20230911_100	cuc1	26.0311
CUC_0_0.1_0.0_Linear_Quadratic_0.8_sim57_20230911_100	cuc1	24.4899
CUC_0_0.1_0.0_Linear_Quadratic_0.8_sim58_20230911_100	cuc1	22.6205
CUC_0_0.1_0.0_Linear_Quadratic_0.8_sim59_20230911_100	cuc1	26.9621
CUC_0_0.1_0.0_Linear_Quadratic_0.8_sim5_20230911_100	cuc1	25.5903
CUC_0_0.1_0.0_Linear_Quadratic_0.8_sim60_20230911_100	cuc1	23.1282
CUC_0_0.1_0.0_Linear_Quadratic_0.8_sim61_20230911_100	cuc1	26.5277
CUC_0_0.1_0.0_Linear_Quadratic_0.8_sim62_20230911_100	cuc1	22.9051
CUC_0_0.1_0.0_Linear_Quadratic_0.8_sim63_20230911_100	cuc1	24.468
CUC_0_0.1_0.0_Linear_Quadratic_0.8_sim64_20230911_100	cuc1	25.0162
CUC_0_0.1_0.0_Linear_Quadratic_0.8_sim65_20230911_100	cuc1	24.9432
CUC_0_0.1_0.0_Linear_Quadratic_0.8_sim66_20230911_100	cuc1	25.2273
CUC_0_0.1_0.0_Linear_Quadratic_0.8_sim67_20230911_100	cuc1	26.1445
CUC_0_0.1_0.0_Linear_Quadratic_0.8_sim68_20230911_100	cuc1	25.9899
CUC_0_0.1_0.0_Linear_Quadratic_0.8_sim69_20230911_100	cuc1	25.7005
CUC_0_0.1_0.0_Linear_Quadratic_0.8_sim6_20230911_100	cuc1	23.6478
CUC_0_0.1_0.0_Linear_Quadratic_0.8_sim70_20230911_100	cuc1	25.761
CUC_0_0.1_0.0_Linear_Quadratic_0.8_sim71_20230911_100	cuc1	24.5695
CUC_0_0.1_0.0_Linear_Quadratic_0.8_sim72_20230911_100	cuc1	28.3097
CUC_0_0.1_0.0_Linear_Quadratic_0.8_sim73_20230911_100	cuc1	25.3496
CUC_0_0.1_0.0_Linear_Quadratic_0.8_sim74_20230911_100	cuc1	29.7045
CUC_0_0.1_0.0_Linear_Quadratic_0.8_sim75_20230911_100	cuc1	23.2971
CUC_0_0.1_0.0_Linear_Quadratic_0.8_sim76_20230911_100	cuc1	23.8118
CUC_0_0.1_0.0_Linear_Quadratic_0.8_sim77_20230911_100	cuc1	24.2088
CUC_0_0.1_0.0_Linear_Quadratic_0.8_sim78_20230911_100	cuc1	24.3373
CUC_0_0.1_0.0_Linear_Quadratic_0.8_sim79_20230911_100	cuc1	24.9121
CUC_0_0.1_0.0_Linear_Quadratic_0.8_sim7_20230911_100	cuc1	23.4201
CUC_0_0.1_0.0_Linear_Quadratic_0.8_sim80_20230911_100	cuc1	23.8728
CUC_0_0.1_0.0_Linear_Quadratic_0.8_sim81_20230911_100	cuc1	26.1081
CUC_0_0.1_0.0_Linear_Quadratic_0.8_sim82_20230911_100	cuc1	24.7149
CUC_0_0.1_0.0_Linear_Quadratic_0.8_sim83_20230911_100	cuc1	24.7032
CUC_0_0.1_0.0_Linear_Quadratic_0.8_sim84_20230911_100	cuc1	23.7765
CUC_0_0.1_0.0_Linear_Quadratic_0.8_sim85_20230911_100	cuc1	23.5278
CUC_0_0.1_0.0_Linear_Quadratic_0.8_sim86_20230911_100	cuc1	24.1971
CUC_0_0.1_0.0_Linear_Quadratic_0.8_sim87_20230911_100	cuc1	25.9774
CUC_0_0.1_0.0_Linear_Quadratic_0.8_sim88_20230911_100	cuc1	26.2576
CUC_0_0.1_0.0_Linear_Quadratic_0.8_sim89_20230911_100	cuc1	25.5992
CUC_0_0.1_0.0_Linear_Quadratic_0.8_sim8_20230911_100	cuc1	27.0779
CUC_0_0.1_0.0_Linear_Quadratic_0.8_sim90_20230911_100	cuc1	26.8532
CUC_0_0.1_0.0_Linear_Quadratic_0.8_sim91_20230911_100	cuc1	24.5445
CUC_0_0.1_0.0_Linear_Quadratic_0.8_sim92_20230911_100	cuc1	25.3942
CUC_0_0.1_0.0_Linear_Quadratic_0.8_sim93_20230911_100	cuc1	24.9474
CUC_0_0.1_0.0_Linear_Quadratic_0.8_sim94_20230911_100	cuc1	27.2373
CUC_0_0.1_0.0_Linear_Quadratic_0.8_sim95_20230911_100	cuc1	22.5361
CUC_0_0.1_0.0_Linear_Quadratic_0.8_sim96_20230911_100	cuc1	25.0123
CUC_0_0.1_0.0_Linear_Quadratic_0.8_sim97_20230911_100	cuc1	23.7207
CUC_0_0.1_0.0_Linear_Quadratic_0.8_sim98_20230911_100	cuc1	24.2615
CUC_0_0.1_0.0_Linear_Quadratic_0.8_sim99_20230911_100	cuc1	23.4066
CUC_0_0.1_0.0_Linear_Quadratic_0.8_sim9_20230911_100	cuc1	24.6137
CUC_0_1.0_0.0_Linear_Quadratic_0.8_sim100_20230911_100	drmy1cuc1	23.7109
CUC_0_1.0_0.0_Linear_Quadratic_0.8_sim101_20230911_100	drmy1cuc1	30.3316
CUC_0_1.0_0.0_Linear_Quadratic_0.8_sim102_20230911_100	drmy1cuc1	28.3737
CUC_0_1.0_0.0_Linear_Quadratic_0.8_sim103_20230911_100	drmy1cuc1	22.3995
CUC_0_1.0_0.0_Linear_Quadratic_0.8_sim104_20230911_100	drmy1cuc1	27.755
CUC_0_1.0_0.0_Linear_Quadratic_0.8_sim105_20230911_100	drmy1cuc1	22.2856
CUC_0_1.0_0.0_Linear_Quadratic_0.8_sim106_20230911_100	drmy1cuc1	34.8697
CUC_0_1.0_0.0_Linear_Quadratic_0.8_sim107_20230911_100	drmy1cuc1	35.121
CUC_0_1.0_0.0_Linear_Quadratic_0.8_sim108_20230911_100	drmy1cuc1	29.1469
CUC_0_1.0_0.0_Linear_Quadratic_0.8_sim109_20230911_100	drmy1cuc1	25.9119
CUC_0_1.0_0.0_Linear_Quadratic_0.8_sim10_20230911_100	drmy1cuc1	25.3965
CUC_0_1.0_0.0_Linear_Quadratic_0.8_sim110_20230911_100	drmy1cuc1	27.3568
CUC_0_1.0_0.0_Linear_Quadratic_0.8_sim111_20230911_100	drmy1cuc1	30.3489
CUC_0_1.0_0.0_Linear_Quadratic_0.8_sim112_20230911_100	drmy1cuc1	28.368
CUC_0_1.0_0.0_Linear_Quadratic_0.8_sim113_20230911_100	drmy1cuc1	29.5593
CUC_0_1.0_0.0_Linear_Quadratic_0.8_sim114_20230911_100	drmy1cuc1	33.6176
CUC_0_1.0_0.0_Linear_Quadratic_0.8_sim115_20230911_100	drmy1cuc1	35.5176
CUC_0_1.0_0.0_Linear_Quadratic_0.8_sim116_20230911_100	drmy1cuc1	28.5401
CUC_0_1.0_0.0_Linear_Quadratic_0.8_sim117_20230911_100	drmy1cuc1	29.8802
CUC_0_1.0_0.0_Linear_Quadratic_0.8_sim118_20230911_100	drmy1cuc1	27.6408
CUC_0_1.0_0.0_Linear_Quadratic_0.8_sim119_20230911_100	drmy1cuc1	27.7214
CUC_0_1.0_0.0_Linear_Quadratic_0.8_sim11_20230911_100	drmy1cuc1	27.6101
CUC_0_1.0_0.0_Linear_Quadratic_0.8_sim120_20230911_100	drmy1cuc1	27.1862
CUC_0_1.0_0.0_Linear_Quadratic_0.8_sim121_20230911_100	drmy1cuc1	28.5044
CUC_0_1.0_0.0_Linear_Quadratic_0.8_sim122_20230911_100	drmy1cuc1	25.7959
CUC_0_1.0_0.0_Linear_Quadratic_0.8_sim123_20230911_100	drmy1cuc1	31.7492
CUC_0_1.0_0.0_Linear_Quadratic_0.8_sim124_20230911_100	drmy1cuc1	33.2408
CUC_0_1.0_0.0_Linear_Quadratic_0.8_sim125_20230911_100	drmy1cuc1	28.311
CUC_0_1.0_0.0_Linear_Quadratic_0.8_sim126_20230911_100	drmy1cuc1	27.6813
CUC_0_1.0_0.0_Linear_Quadratic_0.8_sim127_20230911_100	drmy1cuc1	29.4266
CUC_0_1.0_0.0_Linear_Quadratic_0.8_sim128_20230911_100	drmy1cuc1	26.2279
CUC_0_1.0_0.0_Linear_Quadratic_0.8_sim129_20230911_100	drmy1cuc1	34.133
CUC_0_1.0_0.0_Linear_Quadratic_0.8_sim12_20230911_100	drmy1cuc1	27.0439
CUC_0_1.0_0.0_Linear_Quadratic_0.8_sim130_20230911_100	drmy1cuc1	33.9979
CUC_0_1.0_0.0_Linear_Quadratic_0.8_sim131_20230911_100	drmy1cuc1	31.919
CUC_0_1.0_0.0_Linear_Quadratic_0.8_sim132_20230911_100	drmy1cuc1	29.5126
CUC_0_1.0_0.0_Linear_Quadratic_0.8_sim133_20230911_100	drmy1cuc1	32.9184
CUC_0_1.0_0.0_Linear_Quadratic_0.8_sim134_20230911_100	drmy1cuc1	32.6118
CUC_0_1.0_0.0_Linear_Quadratic_0.8_sim135_20230911_100	drmy1cuc1	25.9499
CUC_0_1.0_0.0_Linear_Quadratic_0.8_sim136_20230911_100	drmy1cuc1	27.4274
CUC_0_1.0_0.0_Linear_Quadratic_0.8_sim137_20230911_100	drmy1cuc1	29.8343
CUC_0_1.0_0.0_Linear_Quadratic_0.8_sim138_20230911_100	drmy1cuc1	31.3011
CUC_0_1.0_0.0_Linear_Quadratic_0.8_sim139_20230911_100	drmy1cuc1	23.592
CUC_0_1.0_0.0_Linear_Quadratic_0.8_sim13_20230911_100	drmy1cuc1	32.2304
CUC_0_1.0_0.0_Linear_Quadratic_0.8_sim140_20230911_100	drmy1cuc1	27.9541
CUC_0_1.0_0.0_Linear_Quadratic_0.8_sim141_20230911_100	drmy1cuc1	26.5054
CUC_0_1.0_0.0_Linear_Quadratic_0.8_sim142_20230911_100	drmy1cuc1	28.4693
CUC_0_1.0_0.0_Linear_Quadratic_0.8_sim143_20230911_100	drmy1cuc1	28.7826
CUC_0_1.0_0.0_Linear_Quadratic_0.8_sim144_20230911_100	drmy1cuc1	31.1231
CUC_0_1.0_0.0_Linear_Quadratic_0.8_sim145_20230911_100	drmy1cuc1	24.7977
CUC_0_1.0_0.0_Linear_Quadratic_0.8_sim146_20230911_100	drmy1cuc1	31.3472
CUC_0_1.0_0.0_Linear_Quadratic_0.8_sim147_20230911_100	drmy1cuc1	27.1581
CUC_0_1.0_0.0_Linear_Quadratic_0.8_sim148_20230911_100	drmy1cuc1	28.8649
CUC_0_1.0_0.0_Linear_Quadratic_0.8_sim149_20230911_100	drmy1cuc1	27.4654
CUC_0_1.0_0.0_Linear_Quadratic_0.8_sim14_20230911_100	drmy1cuc1	35.7769
CUC_0_1.0_0.0_Linear_Quadratic_0.8_sim150_20230911_100	drmy1cuc1	29.9139
CUC_0_1.0_0.0_Linear_Quadratic_0.8_sim151_20230911_100	drmy1cuc1	28.7886
CUC_0_1.0_0.0_Linear_Quadratic_0.8_sim152_20230911_100	drmy1cuc1	31.8613
CUC_0_1.0_0.0_Linear_Quadratic_0.8_sim153_20230911_100	drmy1cuc1	27.056
CUC_0_1.0_0.0_Linear_Quadratic_0.8_sim154_20230911_100	drmy1cuc1	32.9842
CUC_0_1.0_0.0_Linear_Quadratic_0.8_sim155_20230911_100	drmy1cuc1	31.1995
CUC_0_1.0_0.0_Linear_Quadratic_0.8_sim156_20230911_100	drmy1cuc1	29.2061
CUC_0_1.0_0.0_Linear_Quadratic_0.8_sim157_20230911_100	drmy1cuc1	31.2437
CUC_0_1.0_0.0_Linear_Quadratic_0.8_sim158_20230911_100	drmy1cuc1	25.8174
CUC_0_1.0_0.0_Linear_Quadratic_0.8_sim159_20230911_100	drmy1cuc1	31.8091
CUC_0_1.0_0.0_Linear_Quadratic_0.8_sim15_20230911_100	drmy1cuc1	29.8395
CUC_0_1.0_0.0_Linear_Quadratic_0.8_sim160_20230911_100	drmy1cuc1	32.2692
CUC_0_1.0_0.0_Linear_Quadratic_0.8_sim161_20230911_100	drmy1cuc1	34.6365
CUC_0_1.0_0.0_Linear_Quadratic_0.8_sim162_20230911_100	drmy1cuc1	29.3725
CUC_0_1.0_0.0_Linear_Quadratic_0.8_sim163_20230911_100	drmy1cuc1	27.5071
CUC_0_1.0_0.0_Linear_Quadratic_0.8_sim164_20230911_100	drmy1cuc1	32.3869
CUC_0_1.0_0.0_Linear_Quadratic_0.8_sim165_20230911_100	drmy1cuc1	24.1414
CUC_0_1.0_0.0_Linear_Quadratic_0.8_sim166_20230911_100	drmy1cuc1	28.4698
CUC_0_1.0_0.0_Linear_Quadratic_0.8_sim167_20230911_100	drmy1cuc1	32.2949
CUC_0_1.0_0.0_Linear_Quadratic_0.8_sim168_20230911_100	drmy1cuc1	28.3856
CUC_0_1.0_0.0_Linear_Quadratic_0.8_sim169_20230911_100	drmy1cuc1	29.9741
CUC_0_1.0_0.0_Linear_Quadratic_0.8_sim16_20230911_100	drmy1cuc1	31.2424
CUC_0_1.0_0.0_Linear_Quadratic_0.8_sim170_20230911_100	drmy1cuc1	28.7579
CUC_0_1.0_0.0_Linear_Quadratic_0.8_sim171_20230911_100	drmy1cuc1	31.0367
CUC_0_1.0_0.0_Linear_Quadratic_0.8_sim172_20230911_100	drmy1cuc1	23.7196
CUC_0_1.0_0.0_Linear_Quadratic_0.8_sim173_20230911_100	drmy1cuc1	30.1859
CUC_0_1.0_0.0_Linear_Quadratic_0.8_sim174_20230911_100	drmy1cuc1	32.0407
CUC_0_1.0_0.0_Linear_Quadratic_0.8_sim175_20230911_100	drmy1cuc1	25.2857
CUC_0_1.0_0.0_Linear_Quadratic_0.8_sim176_20230911_100	drmy1cuc1	24.9705
CUC_0_1.0_0.0_Linear_Quadratic_0.8_sim177_20230911_100	drmy1cuc1	27.0715
CUC_0_1.0_0.0_Linear_Quadratic_0.8_sim178_20230911_100	drmy1cuc1	34.3554
CUC_0_1.0_0.0_Linear_Quadratic_0.8_sim179_20230911_100	drmy1cuc1	29.4736
CUC_0_1.0_0.0_Linear_Quadratic_0.8_sim17_20230911_100	drmy1cuc1	33.9414
CUC_0_1.0_0.0_Linear_Quadratic_0.8_sim180_20230911_100	drmy1cuc1	33.6518
CUC_0_1.0_0.0_Linear_Quadratic_0.8_sim181_20230911_100	drmy1cuc1	29
CUC_0_1.0_0.0_Linear_Quadratic_0.8_sim182_20230911_100	drmy1cuc1	35.0971
CUC_0_1.0_0.0_Linear_Quadratic_0.8_sim183_20230911_100	drmy1cuc1	26.3303
CUC_0_1.0_0.0_Linear_Quadratic_0.8_sim184_20230911_100	drmy1cuc1	30.8572
CUC_0_1.0_0.0_Linear_Quadratic_0.8_sim185_20230911_100	drmy1cuc1	28.4873
CUC_0_1.0_0.0_Linear_Quadratic_0.8_sim186_20230911_100	drmy1cuc1	25.0587
CUC_0_1.0_0.0_Linear_Quadratic_0.8_sim187_20230911_100	drmy1cuc1	28.5839
CUC_0_1.0_0.0_Linear_Quadratic_0.8_sim188_20230911_100	drmy1cuc1	23.4519
CUC_0_1.0_0.0_Linear_Quadratic_0.8_sim189_20230911_100	drmy1cuc1	28.2338
CUC_0_1.0_0.0_Linear_Quadratic_0.8_sim18_20230911_100	drmy1cuc1	25.6354
CUC_0_1.0_0.0_Linear_Quadratic_0.8_sim190_20230911_100	drmy1cuc1	29.8019
CUC_0_1.0_0.0_Linear_Quadratic_0.8_sim191_20230911_100	drmy1cuc1	33.4494
CUC_0_1.0_0.0_Linear_Quadratic_0.8_sim192_20230911_100	drmy1cuc1	25.9857
CUC_0_1.0_0.0_Linear_Quadratic_0.8_sim193_20230911_100	drmy1cuc1	27.2667
CUC_0_1.0_0.0_Linear_Quadratic_0.8_sim194_20230911_100	drmy1cuc1	30.7481
CUC_0_1.0_0.0_Linear_Quadratic_0.8_sim195_20230911_100	drmy1cuc1	29.7618
CUC_0_1.0_0.0_Linear_Quadratic_0.8_sim196_20230911_100	drmy1cuc1	28.636
CUC_0_1.0_0.0_Linear_Quadratic_0.8_sim197_20230911_100	drmy1cuc1	30.6299
CUC_0_1.0_0.0_Linear_Quadratic_0.8_sim198_20230911_100	drmy1cuc1	31.3104
CUC_0_1.0_0.0_Linear_Quadratic_0.8_sim199_20230911_100	drmy1cuc1	25.5417
CUC_0_1.0_0.0_Linear_Quadratic_0.8_sim19_20230911_100	drmy1cuc1	25.2868
CUC_0_1.0_0.0_Linear_Quadratic_0.8_sim1_20230911_100	drmy1cuc1	27.2578
CUC_0_1.0_0.0_Linear_Quadratic_0.8_sim200_20230911_100	drmy1cuc1	32.4313
CUC_0_1.0_0.0_Linear_Quadratic_0.8_sim201_20230911_100	drmy1cuc1	33.6413
CUC_0_1.0_0.0_Linear_Quadratic_0.8_sim202_20230911_100	drmy1cuc1	33.0395
CUC_0_1.0_0.0_Linear_Quadratic_0.8_sim203_20230911_100	drmy1cuc1	26.7428
CUC_0_1.0_0.0_Linear_Quadratic_0.8_sim204_20230911_100	drmy1cuc1	27.3313
CUC_0_1.0_0.0_Linear_Quadratic_0.8_sim205_20230911_100	drmy1cuc1	24.3087
CUC_0_1.0_0.0_Linear_Quadratic_0.8_sim206_20230911_100	drmy1cuc1	33.4633
CUC_0_1.0_0.0_Linear_Quadratic_0.8_sim207_20230911_100	drmy1cuc1	24.1619
CUC_0_1.0_0.0_Linear_Quadratic_0.8_sim208_20230911_100	drmy1cuc1	31.1016
CUC_0_1.0_0.0_Linear_Quadratic_0.8_sim209_20230911_100	drmy1cuc1	29.1466
CUC_0_1.0_0.0_Linear_Quadratic_0.8_sim20_20230911_100	drmy1cuc1	26.7461
CUC_0_1.0_0.0_Linear_Quadratic_0.8_sim210_20230911_100	drmy1cuc1	23.9095
CUC_0_1.0_0.0_Linear_Quadratic_0.8_sim211_20230911_100	drmy1cuc1	27.8259
CUC_0_1.0_0.0_Linear_Quadratic_0.8_sim212_20230911_100	drmy1cuc1	30.4203
CUC_0_1.0_0.0_Linear_Quadratic_0.8_sim213_20230911_100	drmy1cuc1	33.5134
CUC_0_1.0_0.0_Linear_Quadratic_0.8_sim214_20230911_100	drmy1cuc1	33.507
CUC_0_1.0_0.0_Linear_Quadratic_0.8_sim215_20230911_100	drmy1cuc1	26.8902
CUC_0_1.0_0.0_Linear_Quadratic_0.8_sim216_20230911_100	drmy1cuc1	26.0284
CUC_0_1.0_0.0_Linear_Quadratic_0.8_sim217_20230911_100	drmy1cuc1	30.0943
CUC_0_1.0_0.0_Linear_Quadratic_0.8_sim218_20230911_100	drmy1cuc1	31.3492
CUC_0_1.0_0.0_Linear_Quadratic_0.8_sim219_20230911_100	drmy1cuc1	25.271
CUC_0_1.0_0.0_Linear_Quadratic_0.8_sim21_20230911_100	drmy1cuc1	25.0462
CUC_0_1.0_0.0_Linear_Quadratic_0.8_sim220_20230911_100	drmy1cuc1	27.4654
CUC_0_1.0_0.0_Linear_Quadratic_0.8_sim221_20230911_100	drmy1cuc1	28.9371
CUC_0_1.0_0.0_Linear_Quadratic_0.8_sim222_20230911_100	drmy1cuc1	36.5105
CUC_0_1.0_0.0_Linear_Quadratic_0.8_sim223_20230911_100	drmy1cuc1	34.6824
CUC_0_1.0_0.0_Linear_Quadratic_0.8_sim224_20230911_100	drmy1cuc1	27.1046
CUC_0_1.0_0.0_Linear_Quadratic_0.8_sim225_20230911_100	drmy1cuc1	26.9768
CUC_0_1.0_0.0_Linear_Quadratic_0.8_sim226_20230911_100	drmy1cuc1	27.7354
CUC_0_1.0_0.0_Linear_Quadratic_0.8_sim227_20230911_100	drmy1cuc1	32.0879
CUC_0_1.0_0.0_Linear_Quadratic_0.8_sim228_20230911_100	drmy1cuc1	26.6649
CUC_0_1.0_0.0_Linear_Quadratic_0.8_sim229_20230911_100	drmy1cuc1	34.1551
CUC_0_1.0_0.0_Linear_Quadratic_0.8_sim22_20230911_100	drmy1cuc1	27.5832
[truncated: 1,356 more rows]

[truncated: 8 more sheets: 6i, 7f, 7g-h, 7i S7b, S3g S3h, S6g S6h, S7a, S8d]
